# Supplementary material for: Spatial genetic mapping links shared inflammatory bowel disease liability to adult immune–epithelial lesion contexts
Source: Front Immunol. 2026 Jul 8;17:1853177. doi: 10.3389/fimmu.2026.1853177 (PMC13388401; doi:10.3389/fimmu.2026.1853177)
Supplement: Supplementary file 1 [file Table1.xls]

## Sheet: Sheet1
Supplementary Table S1. Metadata of the GWAS summary statistics used in this study.
Trait	First Author	Journal	Year	GWAS Catalog ID (GCST)	Ancestry	Sample Size (N)	No. of Cases	No. of Controls	Data Source (URL)
Overall IBD	Verma A	Science	2024	GCST90476065	European	446753	7837	438916	http://ftp.ebi.ac.uk/pub/databases/gwas/summary_statistics/GCST90476001-GCST90477000/GCST90476065
Ulcerative Colitis (UC)	Verma A	Science	2024	GCST90478394	European	449050	1727	447323	http://ftp.ebi.ac.uk/pub/databases/gwas/summary_statistics/GCST90478001-GCST90479000/GCST90478394
Crohn's Disease (CD)	Loya H	Nat Genet	2025	GCST90468121	European	394626	NR*	NR*	https://ftp.ebi.ac.uk/pub/databases/gwas/summary_statistics/GCST90468001-GCST90469000/GCST90468121/
