# Supplementary material for: Spatial genetic mapping links shared inflammatory bowel disease liability to adult immune–epithelial lesion contexts
Source: Front Immunol. 2026 Jul 8;17:1853177. doi: 10.3389/fimmu.2026.1853177 (PMC13388401; doi:10.3389/fimmu.2026.1853177)
Supplement: Supplementary file 2 [file Table2.xls]

## Sheet: Sheet1
Supplementary Table S2. Software, packages, and methodological specifications used in this study.
Part A: Software and Computational Tools
Tool/Package	Version	Source/Repository	Purpose
R Language	4.4.1	CRAN	Statistical analysis and visualization
Python	3.10+	Python.org	Running MAGMA and gsMap algorithms
LDSC	v1.0.1	GitHub	Genetic correlation and S-LDSC
MAGMA	v1.10	CTGLab	Gene-level association analysis
PoPS	v0.1	GitHub	Polygenic priority scoring
gsMap	1.73.7	GitHub/Bioconductor	Spatial genetic mapping
ggplot2	3.5.0	R Package	Generation of bidirectional bar plots
Part B: Multimodal Data Features for PoPS Weighting
Feature Category	Data Source	Version/Date	Biological Dimension
PPI Network	STRING	v11.5	Protein-protein interaction topology
Evolutionary Constraint	gnomAD (pLI)	v2.1.1	Probability of loss-of-function intolerance
Epigenetics	ENCODE	Phase 3	Chromatin accessibility (DNase/ATAC-seq)
Gene Expression	GTEx	v8	Tissue-specific expression profiles
Pathway Annotations	Reactome/MSigDB	v2023	Functional gene-set enrichment
