# Supplementary material for: Spatial genetic mapping links shared inflammatory bowel disease liability to adult immune–epithelial lesion contexts
Source: Front Immunol. 2026 Jul 8;17:1853177. doi: 10.3389/fimmu.2026.1853177 (PMC13388401; doi:10.3389/fimmu.2026.1853177)
Supplement: Supplementary file 3 [file Table3.xls]

## Sheet: Sheet1
Supplementary Table S3. Technical characteristics, harmonization procedures, and quality-control information for the reference datasets.
Part A: GWAS data harmonization and quality control for Verma 2024 and Loya 2025 datasets
Dataset	Original Build	Analysis Build	Harmonization Method
Overall IBD (Verma 2024)	hg38	hg19	Coordinates were lifted over from hg38 to hg19 using UCSC Liftover tool / rsID mapping to ensure compatibility with 1000 Genomes reference panel.
Ulcerative Colitis (Verma 2024)	hg38	hg19	Coordinates were lifted over from hg38 to hg19 using UCSC Liftover tool / rsID mapping to ensure compatibility with 1000 Genomes reference panel.
Crohn's Disease (Loya 2025)	hg38	hg19	Coordinates were lifted over from hg38 to hg19 using UCSC Liftover tool / rsID mapping to ensure compatibility with 1000 Genomes reference panel.
Part B: GTEx v8 transcriptomic metadata across 53 human tissues
Tissue Category	Version	No. of Tissues	Normalization Method	Sample Filtering Criteria	Primary Reference
Human Tissues	v8	53	TMM (Trimmed Mean of M-values)	RIN (RNA Integrity Number) > 6	Aguet et al. Science 2020
Specific Samples	v8	17382	Log2(TPM+1)	Median Genic Coverage > 10x	Aguet et al. Science 2020
