# Supplementary material for: Spatial genetic mapping links shared inflammatory bowel disease liability to adult immune–epithelial lesion contexts
Source: Front Immunol. 2026 Jul 8;17:1853177. doi: 10.3389/fimmu.2026.1853177 (PMC13388401; doi:10.3389/fimmu.2026.1853177)
Supplement: Supplementary file 4 [file Table4.xlsx]

## Sheet: Manuscript_Table2_Final_with_Po
Gene_Symbol	Overall IBD	Crohn's Disease	Ulcerative Colitis	PoPS_Score_Overall_IBD	PoPS_Score_CD	PoPS_Score_UC
IL23R	Yes	Yes	No	5.376742799350662	3.3677941558185136	1.880414592886228
JAK2	Yes	No	No	3.6628136634047297	1.29173254289003	2.9454268768517986
STAT3	Yes	No	No	2.7382383557052776	0.9448384471821089	0.7979346549920849
CCL2	Yes	No	No	2.4447333664687263	1.2524302570041908	0.24329277231022134
NKX2-3	Yes	No	No	2.355004910447989	1.14216700722969	2.160038291251197
FOSL2	Yes	No	No	1.5583220196459806	0.9391346822657914	0.05187610207446175
NOD2	No	Yes	No	1.3347427775679297	2.9590594254746785	0.8062103761266101
IRGM	Yes	No	No	1.2927745407191726	-0.129844	-0.0240155
CCND3	Yes	No	No	0.95340138823228	0.1965754140427292	0.907658326805324
PDLIM4	Yes	No	No	0.7593733904239179	0.303206429472532	0.22250108586517453
CARD9	Yes	No	No	0.711502554596958	0.2435495875366329	0.21731885027952716
RHOA	Yes	No	No	0.6337391494766736	0.30977704109581955	0.07939576276333686
INSL6	Yes	No	No	0.4936761838944125	0.07872881495099238	0.396478788431842
P4HA2	Yes	No	No	0.4341609532525758	-0.0271785	0.10546724772871954
BRD7	Yes	No	No	0.3966292961074549	-0.0188646	-0.124078
GPX1	Yes	No	No	0.3564037900725017	0.2043540559524203	0.24286759409293435
TRIM28	Yes	No	No	0.333752042618852	0.08360205444348902	-0.202239
UBA7	Yes	No	No	0.3040730830244391	-0.0545942	-0.354238
INAVA	Yes	No	No	0.2922461093719193	0.07199470860725975	0.11570035517345405
OTUD3	Yes	No	No	0.2863931011952083	0.11447021061357565	0.14017323172728902
UBE2M	Yes	No	No	0.28629858443368306	-0.0491013	0.2724341736412795
THADA	Yes	No	No	0.2784444641531448	0.027697614136739983	-0.0741349
IP6K1	Yes	No	No	0.249674035718256	0.031062923504214645	-0.0110568
DAG1	Yes	No	No	0.243466610387438	-0.105502	0.07452956498761293
PUS10	Yes	No	No	0.2427398183213903	0.3371516768360848	0.1198720722827947
SNAPC4	Yes	No	No	0.20798600035531067	0.049726243048927456	0.08924445501079922
DNLZ	Yes	No	No	0.19883147862202116	-0.101083	0.04621685138161652
BSN	Yes	No	No	0.17736489665342206	0.029381466753264807	0.32365036369768474
APEH	Yes	No	No	0.15775212933696672	-0.0494787	0.2360520522527505
PMPCA	Yes	No	No	0.11240780464791864	-0.133764	-0.0652781
MST1	Yes	No	No	0.1052575105593276	-0.101383	-0.00960844
ZPBP2	Yes	No	No	0.07042229423166138	-0.012573	0.035075559943754574
RNF123	Yes	No	No	0.06264501440191209	0.15806425301246596	0.1521286567540887
ENTR1	Yes	No	No	0.059092488042685576	-0.0620364	-0.259049
INSL4	Yes	No	No	0.048279823299545326	0.01399147180322876	-0.0909946
CDHR4	Yes	No	No	0.024781361558030655	0.09504836231993627	-0.149406
MON1A	Yes	No	No	0.012650034696090771	0.012820471066904841	0.05400819047981697
AMT	Yes	No	No	0.0008742872432164276	-0.123096	-0.0733644
CAMKV	Yes	No	No	-0.025637	0.05159338999287462	0.07299316224439377
NICN1	Yes	No	No	-0.038774	0.0120651204125905	0.2166595695401618
TRAIP	Yes	No	No	-0.040175	0.044144665530708185	0.11269564971607945
TCTA	Yes	No	No	-0.0759789	0.0554248698668495	0.2622985941254814
HLA-DRB5	No	No	Yes	-0.136805	-0.0912445	-0.295608
ATG16L1	Yes	Yes	No
C6orf47	Yes	No	No
CFB	Yes	No	Yes
NELFE	Yes	No	No
SKIC2	Yes	No	Yes
DXO	Yes	No	No
WHR1	Yes	No	No
TNXB	Yes	No	No
PPT2	Yes	No	Yes
TSBP1	Yes	No	No
HLA-DRA	Yes	No	Yes
HLA-DRB1	Yes	No	Yes
HLA-DQB1	Yes	No	No
HLA-C	No	Yes	No
