# Supplementary material for: Spatial genetic mapping links shared inflammatory bowel disease liability to adult immune–epithelial lesion contexts
Source: Front Immunol. 2026 Jul 8;17:1853177. doi: 10.3389/fimmu.2026.1853177 (PMC13388401; doi:10.3389/fimmu.2026.1853177)
Supplement: Supplementary file 5 [file Table5.xlsx]

## Sheet: S5A_Mouse_Cauchy
dataset	species	developmental_stage	section	trait	annotation	p_cauchy	rank_in_source	BH_FDR_in_source	source_file	interpretation_label
E16.5_E1S1_MOSTA	mouse	E16.5	E16.5_E1S1_MOSTA	CD	Epidermis	0.0192678	1	0.285878	E16.5_E1S1_MOSTA_CD_Loya2025.Cauchy.csv.gz	nominal
E16.5_E1S1_MOSTA	mouse	E16.5	E16.5_E1S1_MOSTA	CD	Heart	0.0509135	2	0.285878	E16.5_E1S1_MOSTA_CD_Loya2025.Cauchy.csv.gz	trend-level
E16.5_E1S1_MOSTA	mouse	E16.5	E16.5_E1S1_MOSTA	CD	Connective tissue	0.0570932	3	0.285878	E16.5_E1S1_MOSTA_CD_Loya2025.Cauchy.csv.gz	trend-level
E16.5_E1S1_MOSTA	mouse	E16.5	E16.5_E1S1_MOSTA	CD	GI tract	0.0671353	4	0.285878	E16.5_E1S1_MOSTA_CD_Loya2025.Cauchy.csv.gz	trend-level
E16.5_E1S1_MOSTA	mouse	E16.5	E16.5_E1S1_MOSTA	CD	Kidney	0.0710727	5	0.285878	E16.5_E1S1_MOSTA_CD_Loya2025.Cauchy.csv.gz	trend-level
E16.5_E1S1_MOSTA	mouse	E16.5	E16.5_E1S1_MOSTA	CD	Muscle	0.0733732	6	0.285878	E16.5_E1S1_MOSTA_CD_Loya2025.Cauchy.csv.gz	trend-level
E16.5_E1S1_MOSTA	mouse	E16.5	E16.5_E1S1_MOSTA	CD	Mucosal epithelium	0.0936754	7	0.285878	E16.5_E1S1_MOSTA_CD_Loya2025.Cauchy.csv.gz	trend-level
E16.5_E1S1_MOSTA	mouse	E16.5	E16.5_E1S1_MOSTA	CD	Adipose tissue	0.102306	8	0.285878	E16.5_E1S1_MOSTA_CD_Loya2025.Cauchy.csv.gz	not significant
E16.5_E1S1_MOSTA	mouse	E16.5	E16.5_E1S1_MOSTA	CD	Submandibular gland	0.102916	9	0.285878	E16.5_E1S1_MOSTA_CD_Loya2025.Cauchy.csv.gz	not significant
E16.5_E1S1_MOSTA	mouse	E16.5	E16.5_E1S1_MOSTA	CD	Adrenal gland	0.128278	10	0.320696	E16.5_E1S1_MOSTA_CD_Loya2025.Cauchy.csv.gz	not significant
E16.5_E1S1_MOSTA	mouse	E16.5	E16.5_E1S1_MOSTA	CD	Jaw and tooth	0.16412	11	0.335188	E16.5_E1S1_MOSTA_CD_Loya2025.Cauchy.csv.gz	not significant
E16.5_E1S1_MOSTA	mouse	E16.5	E16.5_E1S1_MOSTA	CD	Smooth muscle	0.173022	12	0.335188	E16.5_E1S1_MOSTA_CD_Loya2025.Cauchy.csv.gz	not significant
E16.5_E1S1_MOSTA	mouse	E16.5	E16.5_E1S1_MOSTA	CD	Cartilage primordium	0.174298	13	0.335188	E16.5_E1S1_MOSTA_CD_Loya2025.Cauchy.csv.gz	not significant
E16.5_E1S1_MOSTA	mouse	E16.5	E16.5_E1S1_MOSTA	CD	Liver	0.244876	14	0.437278	E16.5_E1S1_MOSTA_CD_Loya2025.Cauchy.csv.gz	not significant
E16.5_E1S1_MOSTA	mouse	E16.5	E16.5_E1S1_MOSTA	CD	Bone	0.288409	15	0.480682	E16.5_E1S1_MOSTA_CD_Loya2025.Cauchy.csv.gz	not significant
E16.5_E1S1_MOSTA	mouse	E16.5	E16.5_E1S1_MOSTA	CD	Lung	0.410183	16	0.625435	E16.5_E1S1_MOSTA_CD_Loya2025.Cauchy.csv.gz	not significant
E16.5_E1S1_MOSTA	mouse	E16.5	E16.5_E1S1_MOSTA	CD	Cartilage	0.425296	17	0.625435	E16.5_E1S1_MOSTA_CD_Loya2025.Cauchy.csv.gz	not significant
E16.5_E1S1_MOSTA	mouse	E16.5	E16.5_E1S1_MOSTA	CD	Sympathetic nerve	0.668957	18	0.92684	E16.5_E1S1_MOSTA_CD_Loya2025.Cauchy.csv.gz	not significant
E16.5_E1S1_MOSTA	mouse	E16.5	E16.5_E1S1_MOSTA	CD	Inner ear	0.722717	19	0.92684	E16.5_E1S1_MOSTA_CD_Loya2025.Cauchy.csv.gz	not significant
E16.5_E1S1_MOSTA	mouse	E16.5	E16.5_E1S1_MOSTA	CD	Dorsal root ganglion	0.743081	20	0.92684	E16.5_E1S1_MOSTA_CD_Loya2025.Cauchy.csv.gz	not significant
E16.5_E1S1_MOSTA	mouse	E16.5	E16.5_E1S1_MOSTA	CD	Choroid plexus	0.778546	21	0.92684	E16.5_E1S1_MOSTA_CD_Loya2025.Cauchy.csv.gz	not significant
E16.5_E1S1_MOSTA	mouse	E16.5	E16.5_E1S1_MOSTA	CD	Meninges	0.87827	22	0.953026	E16.5_E1S1_MOSTA_CD_Loya2025.Cauchy.csv.gz	not significant
E16.5_E1S1_MOSTA	mouse	E16.5	E16.5_E1S1_MOSTA	CD	Cavity	0.927818	23	0.953026	E16.5_E1S1_MOSTA_CD_Loya2025.Cauchy.csv.gz	not significant
E16.5_E1S1_MOSTA	mouse	E16.5	E16.5_E1S1_MOSTA	CD	Spinal cord	0.941218	24	0.953026	E16.5_E1S1_MOSTA_CD_Loya2025.Cauchy.csv.gz	not significant
E16.5_E1S1_MOSTA	mouse	E16.5	E16.5_E1S1_MOSTA	CD	Brain	0.953026	25	0.953026	E16.5_E1S1_MOSTA_CD_Loya2025.Cauchy.csv.gz	not significant
E16.5_E1S1_MOSTA	mouse	E16.5	E16.5_E1S1_MOSTA	IBD	GI tract	0.00400953	1	0.100238	E16.5_E1S1_MOSTA_IBD_Verma2024.Cauchy.csv.gz	nominal
E16.5_E1S1_MOSTA	mouse	E16.5	E16.5_E1S1_MOSTA	IBD	Liver	0.0128035	2	0.160044	E16.5_E1S1_MOSTA_IBD_Verma2024.Cauchy.csv.gz	nominal
E16.5_E1S1_MOSTA	mouse	E16.5	E16.5_E1S1_MOSTA	IBD	Smooth muscle	0.0317936	3	0.216766	E16.5_E1S1_MOSTA_IBD_Verma2024.Cauchy.csv.gz	nominal
E16.5_E1S1_MOSTA	mouse	E16.5	E16.5_E1S1_MOSTA	IBD	Adipose tissue	0.0514617	4	0.216766	E16.5_E1S1_MOSTA_IBD_Verma2024.Cauchy.csv.gz	trend-level
E16.5_E1S1_MOSTA	mouse	E16.5	E16.5_E1S1_MOSTA	IBD	Connective tissue	0.0561165	5	0.216766	E16.5_E1S1_MOSTA_IBD_Verma2024.Cauchy.csv.gz	trend-level
E16.5_E1S1_MOSTA	mouse	E16.5	E16.5_E1S1_MOSTA	IBD	Adrenal gland	0.0573152	6	0.216766	E16.5_E1S1_MOSTA_IBD_Verma2024.Cauchy.csv.gz	trend-level
E16.5_E1S1_MOSTA	mouse	E16.5	E16.5_E1S1_MOSTA	IBD	Epidermis	0.0606945	7	0.216766	E16.5_E1S1_MOSTA_IBD_Verma2024.Cauchy.csv.gz	trend-level
E16.5_E1S1_MOSTA	mouse	E16.5	E16.5_E1S1_MOSTA	IBD	Submandibular gland	0.126993	8	0.364378	E16.5_E1S1_MOSTA_IBD_Verma2024.Cauchy.csv.gz	not significant
E16.5_E1S1_MOSTA	mouse	E16.5	E16.5_E1S1_MOSTA	IBD	Kidney	0.131176	9	0.364378	E16.5_E1S1_MOSTA_IBD_Verma2024.Cauchy.csv.gz	not significant
E16.5_E1S1_MOSTA	mouse	E16.5	E16.5_E1S1_MOSTA	IBD	Lung	0.263823	10	0.605161	E16.5_E1S1_MOSTA_IBD_Verma2024.Cauchy.csv.gz	not significant
E16.5_E1S1_MOSTA	mouse	E16.5	E16.5_E1S1_MOSTA	IBD	Jaw and tooth	0.266271	11	0.605161	E16.5_E1S1_MOSTA_IBD_Verma2024.Cauchy.csv.gz	not significant
E16.5_E1S1_MOSTA	mouse	E16.5	E16.5_E1S1_MOSTA	IBD	Mucosal epithelium	0.41529	12	0.865188	E16.5_E1S1_MOSTA_IBD_Verma2024.Cauchy.csv.gz	not significant
E16.5_E1S1_MOSTA	mouse	E16.5	E16.5_E1S1_MOSTA	IBD	Cartilage primordium	0.835493	13	1	E16.5_E1S1_MOSTA_IBD_Verma2024.Cauchy.csv.gz	not significant
E16.5_E1S1_MOSTA	mouse	E16.5	E16.5_E1S1_MOSTA	IBD	Muscle	0.938841	14	1	E16.5_E1S1_MOSTA_IBD_Verma2024.Cauchy.csv.gz	not significant
E16.5_E1S1_MOSTA	mouse	E16.5	E16.5_E1S1_MOSTA	IBD	Inner ear	0.987124	15	1	E16.5_E1S1_MOSTA_IBD_Verma2024.Cauchy.csv.gz	not significant
E16.5_E1S1_MOSTA	mouse	E16.5	E16.5_E1S1_MOSTA	IBD	Choroid plexus	0.991997	16	1	E16.5_E1S1_MOSTA_IBD_Verma2024.Cauchy.csv.gz	not significant
E16.5_E1S1_MOSTA	mouse	E16.5	E16.5_E1S1_MOSTA	IBD	Heart	0.996781	17	1	E16.5_E1S1_MOSTA_IBD_Verma2024.Cauchy.csv.gz	not significant
E16.5_E1S1_MOSTA	mouse	E16.5	E16.5_E1S1_MOSTA	IBD	Meninges	0.997543	18	1	E16.5_E1S1_MOSTA_IBD_Verma2024.Cauchy.csv.gz	not significant
E16.5_E1S1_MOSTA	mouse	E16.5	E16.5_E1S1_MOSTA	IBD	Cavity	0.998106	19	1	E16.5_E1S1_MOSTA_IBD_Verma2024.Cauchy.csv.gz	not significant
E16.5_E1S1_MOSTA	mouse	E16.5	E16.5_E1S1_MOSTA	IBD	Cartilage	0.999211	20	1	E16.5_E1S1_MOSTA_IBD_Verma2024.Cauchy.csv.gz	not significant
E16.5_E1S1_MOSTA	mouse	E16.5	E16.5_E1S1_MOSTA	IBD	Bone	0.999808	21	1	E16.5_E1S1_MOSTA_IBD_Verma2024.Cauchy.csv.gz	not significant
E16.5_E1S1_MOSTA	mouse	E16.5	E16.5_E1S1_MOSTA	IBD	Sympathetic nerve	0.999915	22	1	E16.5_E1S1_MOSTA_IBD_Verma2024.Cauchy.csv.gz	not significant
E16.5_E1S1_MOSTA	mouse	E16.5	E16.5_E1S1_MOSTA	IBD	Dorsal root ganglion	0.999998	23	1	E16.5_E1S1_MOSTA_IBD_Verma2024.Cauchy.csv.gz	not significant
E16.5_E1S1_MOSTA	mouse	E16.5	E16.5_E1S1_MOSTA	IBD	Spinal cord	0.999999	24	1	E16.5_E1S1_MOSTA_IBD_Verma2024.Cauchy.csv.gz	not significant
E16.5_E1S1_MOSTA	mouse	E16.5	E16.5_E1S1_MOSTA	IBD	Brain	1	25	1	E16.5_E1S1_MOSTA_IBD_Verma2024.Cauchy.csv.gz	not significant
E16.5_E1S1_MOSTA	mouse	E16.5	E16.5_E1S1_MOSTA	UC	Spinal cord	0.0253694	1	0.355179	E16.5_E1S1_MOSTA_UC_Verma2024.Cauchy.csv.gz	nominal
E16.5_E1S1_MOSTA	mouse	E16.5	E16.5_E1S1_MOSTA	UC	Brain	0.0284144	2	0.355179	E16.5_E1S1_MOSTA_UC_Verma2024.Cauchy.csv.gz	nominal
E16.5_E1S1_MOSTA	mouse	E16.5	E16.5_E1S1_MOSTA	UC	Dorsal root ganglion	0.0764467	3	0.637056	E16.5_E1S1_MOSTA_UC_Verma2024.Cauchy.csv.gz	trend-level
E16.5_E1S1_MOSTA	mouse	E16.5	E16.5_E1S1_MOSTA	UC	Adrenal gland	0.759626	4	0.99958	E16.5_E1S1_MOSTA_UC_Verma2024.Cauchy.csv.gz	not significant
E16.5_E1S1_MOSTA	mouse	E16.5	E16.5_E1S1_MOSTA	UC	Sympathetic nerve	0.849583	5	0.99958	E16.5_E1S1_MOSTA_UC_Verma2024.Cauchy.csv.gz	not significant
E16.5_E1S1_MOSTA	mouse	E16.5	E16.5_E1S1_MOSTA	UC	Cartilage	0.931794	6	0.99958	E16.5_E1S1_MOSTA_UC_Verma2024.Cauchy.csv.gz	not significant
E16.5_E1S1_MOSTA	mouse	E16.5	E16.5_E1S1_MOSTA	UC	Cartilage primordium	0.931835	7	0.99958	E16.5_E1S1_MOSTA_UC_Verma2024.Cauchy.csv.gz	not significant
E16.5_E1S1_MOSTA	mouse	E16.5	E16.5_E1S1_MOSTA	UC	Choroid plexus	0.93532	8	0.99958	E16.5_E1S1_MOSTA_UC_Verma2024.Cauchy.csv.gz	not significant
E16.5_E1S1_MOSTA	mouse	E16.5	E16.5_E1S1_MOSTA	UC	GI tract	0.939564	9	0.99958	E16.5_E1S1_MOSTA_UC_Verma2024.Cauchy.csv.gz	not significant
E16.5_E1S1_MOSTA	mouse	E16.5	E16.5_E1S1_MOSTA	UC	Muscle	0.945052	10	0.99958	E16.5_E1S1_MOSTA_UC_Verma2024.Cauchy.csv.gz	not significant
E16.5_E1S1_MOSTA	mouse	E16.5	E16.5_E1S1_MOSTA	UC	Inner ear	0.945236	11	0.99958	E16.5_E1S1_MOSTA_UC_Verma2024.Cauchy.csv.gz	not significant
E16.5_E1S1_MOSTA	mouse	E16.5	E16.5_E1S1_MOSTA	UC	Mucosal epithelium	0.954431	12	0.99958	E16.5_E1S1_MOSTA_UC_Verma2024.Cauchy.csv.gz	not significant
E16.5_E1S1_MOSTA	mouse	E16.5	E16.5_E1S1_MOSTA	UC	Liver	0.957363	13	0.99958	E16.5_E1S1_MOSTA_UC_Verma2024.Cauchy.csv.gz	not significant
E16.5_E1S1_MOSTA	mouse	E16.5	E16.5_E1S1_MOSTA	UC	Meninges	0.970727	14	0.99958	E16.5_E1S1_MOSTA_UC_Verma2024.Cauchy.csv.gz	not significant
E16.5_E1S1_MOSTA	mouse	E16.5	E16.5_E1S1_MOSTA	UC	Adipose tissue	0.976249	15	0.99958	E16.5_E1S1_MOSTA_UC_Verma2024.Cauchy.csv.gz	not significant
E16.5_E1S1_MOSTA	mouse	E16.5	E16.5_E1S1_MOSTA	UC	Submandibular gland	0.982765	16	0.99958	E16.5_E1S1_MOSTA_UC_Verma2024.Cauchy.csv.gz	not significant
E16.5_E1S1_MOSTA	mouse	E16.5	E16.5_E1S1_MOSTA	UC	Heart	0.983118	17	0.99958	E16.5_E1S1_MOSTA_UC_Verma2024.Cauchy.csv.gz	not significant
E16.5_E1S1_MOSTA	mouse	E16.5	E16.5_E1S1_MOSTA	UC	Cavity	0.98824	18	0.99958	E16.5_E1S1_MOSTA_UC_Verma2024.Cauchy.csv.gz	not significant
E16.5_E1S1_MOSTA	mouse	E16.5	E16.5_E1S1_MOSTA	UC	Smooth muscle	0.989467	19	0.99958	E16.5_E1S1_MOSTA_UC_Verma2024.Cauchy.csv.gz	not significant
E16.5_E1S1_MOSTA	mouse	E16.5	E16.5_E1S1_MOSTA	UC	Lung	0.989567	20	0.99958	E16.5_E1S1_MOSTA_UC_Verma2024.Cauchy.csv.gz	not significant
E16.5_E1S1_MOSTA	mouse	E16.5	E16.5_E1S1_MOSTA	UC	Kidney	0.991209	21	0.99958	E16.5_E1S1_MOSTA_UC_Verma2024.Cauchy.csv.gz	not significant
E16.5_E1S1_MOSTA	mouse	E16.5	E16.5_E1S1_MOSTA	UC	Bone	0.993161	22	0.99958	E16.5_E1S1_MOSTA_UC_Verma2024.Cauchy.csv.gz	not significant
E16.5_E1S1_MOSTA	mouse	E16.5	E16.5_E1S1_MOSTA	UC	Jaw and tooth	0.993838	23	0.99958	E16.5_E1S1_MOSTA_UC_Verma2024.Cauchy.csv.gz	not significant
E16.5_E1S1_MOSTA	mouse	E16.5	E16.5_E1S1_MOSTA	UC	Connective tissue	0.999424	24	0.99958	E16.5_E1S1_MOSTA_UC_Verma2024.Cauchy.csv.gz	not significant
E16.5_E1S1_MOSTA	mouse	E16.5	E16.5_E1S1_MOSTA	UC	Epidermis	0.99958	25	0.99958	E16.5_E1S1_MOSTA_UC_Verma2024.Cauchy.csv.gz	not significant

## Sheet: S5B_Mouse_GSS_top_genes
dataset	species	developmental_stage	trait	rank_in_file	gene	GSS_or_score	source_file
E16.5_E1S1_MOSTA	mouse	E16.5	CD	1	CYP11A1	7.87891	E16.5_E1S1_MOSTA_CD_Loya2025_Gene_Diagnostic_Info.csv
E16.5_E1S1_MOSTA	mouse	E16.5	CD	2	AKR1B10	7.82812	E16.5_E1S1_MOSTA_CD_Loya2025_Gene_Diagnostic_Info.csv
E16.5_E1S1_MOSTA	mouse	E16.5	CD	3	STAR	7.80859	E16.5_E1S1_MOSTA_CD_Loya2025_Gene_Diagnostic_Info.csv
E16.5_E1S1_MOSTA	mouse	E16.5	CD	4	CYP21A2	7.79297	E16.5_E1S1_MOSTA_CD_Loya2025_Gene_Diagnostic_Info.csv
E16.5_E1S1_MOSTA	mouse	E16.5	CD	5	ADH1A	7.33984	E16.5_E1S1_MOSTA_CD_Loya2025_Gene_Diagnostic_Info.csv
E16.5_E1S1_MOSTA	mouse	E16.5	CD	6	SCARB1	6.95703	E16.5_E1S1_MOSTA_CD_Loya2025_Gene_Diagnostic_Info.csv
E16.5_E1S1_MOSTA	mouse	E16.5	CD	7	MRAP	6.94141	E16.5_E1S1_MOSTA_CD_Loya2025_Gene_Diagnostic_Info.csv
E16.5_E1S1_MOSTA	mouse	E16.5	CD	8	KCNK3	6.76562	E16.5_E1S1_MOSTA_CD_Loya2025_Gene_Diagnostic_Info.csv
E16.5_E1S1_MOSTA	mouse	E16.5	CD	9	FDX1	6.73047	E16.5_E1S1_MOSTA_CD_Loya2025_Gene_Diagnostic_Info.csv
E16.5_E1S1_MOSTA	mouse	E16.5	CD	10	REN	6.5625	E16.5_E1S1_MOSTA_CD_Loya2025_Gene_Diagnostic_Info.csv
E16.5_E1S1_MOSTA	mouse	E16.5	CD	11	PRPH	6.41797	E16.5_E1S1_MOSTA_CD_Loya2025_Gene_Diagnostic_Info.csv
E16.5_E1S1_MOSTA	mouse	E16.5	CD	12	ACTG2	6.13281	E16.5_E1S1_MOSTA_CD_Loya2025_Gene_Diagnostic_Info.csv
E16.5_E1S1_MOSTA	mouse	E16.5	CD	13	SNCG	6.11328	E16.5_E1S1_MOSTA_CD_Loya2025_Gene_Diagnostic_Info.csv
E16.5_E1S1_MOSTA	mouse	E16.5	CD	14	ALAS1	5.92188	E16.5_E1S1_MOSTA_CD_Loya2025_Gene_Diagnostic_Info.csv
E16.5_E1S1_MOSTA	mouse	E16.5	CD	15	ALAS2	5.69531	E16.5_E1S1_MOSTA_CD_Loya2025_Gene_Diagnostic_Info.csv
E16.5_E1S1_MOSTA	mouse	E16.5	CD	16	NEB	5.44531	E16.5_E1S1_MOSTA_CD_Loya2025_Gene_Diagnostic_Info.csv
E16.5_E1S1_MOSTA	mouse	E16.5	CD	17	LY6D	5.39453	E16.5_E1S1_MOSTA_CD_Loya2025_Gene_Diagnostic_Info.csv
E16.5_E1S1_MOSTA	mouse	E16.5	CD	18	C4A	5.35547	E16.5_E1S1_MOSTA_CD_Loya2025_Gene_Diagnostic_Info.csv
E16.5_E1S1_MOSTA	mouse	E16.5	CD	19	NEFL	5.22266	E16.5_E1S1_MOSTA_CD_Loya2025_Gene_Diagnostic_Info.csv
E16.5_E1S1_MOSTA	mouse	E16.5	CD	20	MYH8	5.17969	E16.5_E1S1_MOSTA_CD_Loya2025_Gene_Diagnostic_Info.csv
E16.5_E1S1_MOSTA	mouse	E16.5	CD	21	TTN	5.15625	E16.5_E1S1_MOSTA_CD_Loya2025_Gene_Diagnostic_Info.csv
E16.5_E1S1_MOSTA	mouse	E16.5	CD	22	TCEAL7	5.15625	E16.5_E1S1_MOSTA_CD_Loya2025_Gene_Diagnostic_Info.csv
E16.5_E1S1_MOSTA	mouse	E16.5	CD	23	ME1	5.10547	E16.5_E1S1_MOSTA_CD_Loya2025_Gene_Diagnostic_Info.csv
E16.5_E1S1_MOSTA	mouse	E16.5	CD	24	PHOX2A	5.10156	E16.5_E1S1_MOSTA_CD_Loya2025_Gene_Diagnostic_Info.csv
E16.5_E1S1_MOSTA	mouse	E16.5	CD	25	MT3	5.05469	E16.5_E1S1_MOSTA_CD_Loya2025_Gene_Diagnostic_Info.csv
E16.5_E1S1_MOSTA	mouse	E16.5	CD	26	TNNT3	5.04297	E16.5_E1S1_MOSTA_CD_Loya2025_Gene_Diagnostic_Info.csv
E16.5_E1S1_MOSTA	mouse	E16.5	CD	27	MGARP	5.00781	E16.5_E1S1_MOSTA_CD_Loya2025_Gene_Diagnostic_Info.csv
E16.5_E1S1_MOSTA	mouse	E16.5	CD	28	CHGB	4.94141	E16.5_E1S1_MOSTA_CD_Loya2025_Gene_Diagnostic_Info.csv
E16.5_E1S1_MOSTA	mouse	E16.5	CD	29	TNNI2	4.94141	E16.5_E1S1_MOSTA_CD_Loya2025_Gene_Diagnostic_Info.csv
E16.5_E1S1_MOSTA	mouse	E16.5	CD	30	KRT15	4.92969	E16.5_E1S1_MOSTA_CD_Loya2025_Gene_Diagnostic_Info.csv
E16.5_E1S1_MOSTA	mouse	E16.5	CD	31	KRT10	4.91797	E16.5_E1S1_MOSTA_CD_Loya2025_Gene_Diagnostic_Info.csv
E16.5_E1S1_MOSTA	mouse	E16.5	CD	32	KRTDAP	4.91016	E16.5_E1S1_MOSTA_CD_Loya2025_Gene_Diagnostic_Info.csv
E16.5_E1S1_MOSTA	mouse	E16.5	CD	33	KRT1	4.90234	E16.5_E1S1_MOSTA_CD_Loya2025_Gene_Diagnostic_Info.csv
E16.5_E1S1_MOSTA	mouse	E16.5	CD	34	ISL1	4.87891	E16.5_E1S1_MOSTA_CD_Loya2025_Gene_Diagnostic_Info.csv
E16.5_E1S1_MOSTA	mouse	E16.5	CD	35	RGS4	4.86719	E16.5_E1S1_MOSTA_CD_Loya2025_Gene_Diagnostic_Info.csv
E16.5_E1S1_MOSTA	mouse	E16.5	CD	36	TNNT1	4.84375	E16.5_E1S1_MOSTA_CD_Loya2025_Gene_Diagnostic_Info.csv
E16.5_E1S1_MOSTA	mouse	E16.5	CD	37	ACTN2	4.83203	E16.5_E1S1_MOSTA_CD_Loya2025_Gene_Diagnostic_Info.csv
E16.5_E1S1_MOSTA	mouse	E16.5	CD	38	LGALS4	4.8125	E16.5_E1S1_MOSTA_CD_Loya2025_Gene_Diagnostic_Info.csv
E16.5_E1S1_MOSTA	mouse	E16.5	CD	39	DDC	4.80273	E16.5_E1S1_MOSTA_CD_Loya2025_Gene_Diagnostic_Info.csv
E16.5_E1S1_MOSTA	mouse	E16.5	CD	40	MYL1	4.79297	E16.5_E1S1_MOSTA_CD_Loya2025_Gene_Diagnostic_Info.csv
E16.5_E1S1_MOSTA	mouse	E16.5	CD	41	UBE2L6	4.77344	E16.5_E1S1_MOSTA_CD_Loya2025_Gene_Diagnostic_Info.csv
E16.5_E1S1_MOSTA	mouse	E16.5	CD	42	FABP7	4.77344	E16.5_E1S1_MOSTA_CD_Loya2025_Gene_Diagnostic_Info.csv
E16.5_E1S1_MOSTA	mouse	E16.5	CD	43	TNNI1	4.72656	E16.5_E1S1_MOSTA_CD_Loya2025_Gene_Diagnostic_Info.csv
E16.5_E1S1_MOSTA	mouse	E16.5	CD	44	GRAMD1B	4.71289	E16.5_E1S1_MOSTA_CD_Loya2025_Gene_Diagnostic_Info.csv
E16.5_E1S1_MOSTA	mouse	E16.5	CD	45	TNNT2	4.71094	E16.5_E1S1_MOSTA_CD_Loya2025_Gene_Diagnostic_Info.csv
E16.5_E1S1_MOSTA	mouse	E16.5	CD	46	FAM220A	4.69141	E16.5_E1S1_MOSTA_CD_Loya2025_Gene_Diagnostic_Info.csv
E16.5_E1S1_MOSTA	mouse	E16.5	CD	47	BPGM	4.6875	E16.5_E1S1_MOSTA_CD_Loya2025_Gene_Diagnostic_Info.csv
E16.5_E1S1_MOSTA	mouse	E16.5	CD	48	CA2	4.68359	E16.5_E1S1_MOSTA_CD_Loya2025_Gene_Diagnostic_Info.csv
E16.5_E1S1_MOSTA	mouse	E16.5	CD	49	TNNC2	4.64844	E16.5_E1S1_MOSTA_CD_Loya2025_Gene_Diagnostic_Info.csv
E16.5_E1S1_MOSTA	mouse	E16.5	CD	50	APOA1	4.63281	E16.5_E1S1_MOSTA_CD_Loya2025_Gene_Diagnostic_Info.csv
E16.5_E1S1_MOSTA	mouse	E16.5	CD	51	MYBPC1	4.625	E16.5_E1S1_MOSTA_CD_Loya2025_Gene_Diagnostic_Info.csv
E16.5_E1S1_MOSTA	mouse	E16.5	CD	52	CKM	4.625	E16.5_E1S1_MOSTA_CD_Loya2025_Gene_Diagnostic_Info.csv
E16.5_E1S1_MOSTA	mouse	E16.5	CD	53	ELAVL2	4.60547	E16.5_E1S1_MOSTA_CD_Loya2025_Gene_Diagnostic_Info.csv
E16.5_E1S1_MOSTA	mouse	E16.5	CD	54	PERP	4.58984	E16.5_E1S1_MOSTA_CD_Loya2025_Gene_Diagnostic_Info.csv
E16.5_E1S1_MOSTA	mouse	E16.5	CD	55	SNCA	4.58203	E16.5_E1S1_MOSTA_CD_Loya2025_Gene_Diagnostic_Info.csv
E16.5_E1S1_MOSTA	mouse	E16.5	CD	56	HAND2	4.57812	E16.5_E1S1_MOSTA_CD_Loya2025_Gene_Diagnostic_Info.csv
E16.5_E1S1_MOSTA	mouse	E16.5	CD	57	RBFOX1	4.56445	E16.5_E1S1_MOSTA_CD_Loya2025_Gene_Diagnostic_Info.csv
E16.5_E1S1_MOSTA	mouse	E16.5	CD	58	PPP1R2B	4.55469	E16.5_E1S1_MOSTA_CD_Loya2025_Gene_Diagnostic_Info.csv
E16.5_E1S1_MOSTA	mouse	E16.5	CD	59	DES	4.54688	E16.5_E1S1_MOSTA_CD_Loya2025_Gene_Diagnostic_Info.csv
E16.5_E1S1_MOSTA	mouse	E16.5	CD	60	COL2A1	4.53906	E16.5_E1S1_MOSTA_CD_Loya2025_Gene_Diagnostic_Info.csv
E16.5_E1S1_MOSTA	mouse	E16.5	CD	61	MAPT	4.52344	E16.5_E1S1_MOSTA_CD_Loya2025_Gene_Diagnostic_Info.csv
E16.5_E1S1_MOSTA	mouse	E16.5	CD	62	SFTPC	4.52344	E16.5_E1S1_MOSTA_CD_Loya2025_Gene_Diagnostic_Info.csv
E16.5_E1S1_MOSTA	mouse	E16.5	CD	63	MT1X	4.5	E16.5_E1S1_MOSTA_CD_Loya2025_Gene_Diagnostic_Info.csv
E16.5_E1S1_MOSTA	mouse	E16.5	CD	64	ELAVL4	4.49219	E16.5_E1S1_MOSTA_CD_Loya2025_Gene_Diagnostic_Info.csv
E16.5_E1S1_MOSTA	mouse	E16.5	CD	65	MYLK	4.46875	E16.5_E1S1_MOSTA_CD_Loya2025_Gene_Diagnostic_Info.csv
E16.5_E1S1_MOSTA	mouse	E16.5	CD	66	MYL9	4.46484	E16.5_E1S1_MOSTA_CD_Loya2025_Gene_Diagnostic_Info.csv
E16.5_E1S1_MOSTA	mouse	E16.5	CD	67	TF	4.46094	E16.5_E1S1_MOSTA_CD_Loya2025_Gene_Diagnostic_Info.csv
E16.5_E1S1_MOSTA	mouse	E16.5	CD	68	ACTA2	4.45312	E16.5_E1S1_MOSTA_CD_Loya2025_Gene_Diagnostic_Info.csv
E16.5_E1S1_MOSTA	mouse	E16.5	CD	69	TNNC1	4.45312	E16.5_E1S1_MOSTA_CD_Loya2025_Gene_Diagnostic_Info.csv
E16.5_E1S1_MOSTA	mouse	E16.5	CD	70	FABP4	4.44531	E16.5_E1S1_MOSTA_CD_Loya2025_Gene_Diagnostic_Info.csv
E16.5_E1S1_MOSTA	mouse	E16.5	CD	71	MYL4	4.43359	E16.5_E1S1_MOSTA_CD_Loya2025_Gene_Diagnostic_Info.csv
E16.5_E1S1_MOSTA	mouse	E16.5	CD	72	GYPE	4.43359	E16.5_E1S1_MOSTA_CD_Loya2025_Gene_Diagnostic_Info.csv
E16.5_E1S1_MOSTA	mouse	E16.5	CD	73	DBH	4.41016	E16.5_E1S1_MOSTA_CD_Loya2025_Gene_Diagnostic_Info.csv
E16.5_E1S1_MOSTA	mouse	E16.5	CD	74	APOA2	4.40625	E16.5_E1S1_MOSTA_CD_Loya2025_Gene_Diagnostic_Info.csv
E16.5_E1S1_MOSTA	mouse	E16.5	CD	75	FKBP1B	4.375	E16.5_E1S1_MOSTA_CD_Loya2025_Gene_Diagnostic_Info.csv
E16.5_E1S1_MOSTA	mouse	E16.5	CD	76	ADAMDEC1	4.35156	E16.5_E1S1_MOSTA_CD_Loya2025_Gene_Diagnostic_Info.csv
E16.5_E1S1_MOSTA	mouse	E16.5	CD	77	DMKN	4.33203	E16.5_E1S1_MOSTA_CD_Loya2025_Gene_Diagnostic_Info.csv
E16.5_E1S1_MOSTA	mouse	E16.5	CD	78	PRKAR2B	4.33203	E16.5_E1S1_MOSTA_CD_Loya2025_Gene_Diagnostic_Info.csv
E16.5_E1S1_MOSTA	mouse	E16.5	CD	79	HBZ	4.3125	E16.5_E1S1_MOSTA_CD_Loya2025_Gene_Diagnostic_Info.csv
E16.5_E1S1_MOSTA	mouse	E16.5	CD	80	SNRPN	4.29688	E16.5_E1S1_MOSTA_CD_Loya2025_Gene_Diagnostic_Info.csv
E16.5_E1S1_MOSTA	mouse	E16.5	CD	81	RTN1	4.24609	E16.5_E1S1_MOSTA_CD_Loya2025_Gene_Diagnostic_Info.csv
E16.5_E1S1_MOSTA	mouse	E16.5	CD	82	FECH	4.24609	E16.5_E1S1_MOSTA_CD_Loya2025_Gene_Diagnostic_Info.csv
E16.5_E1S1_MOSTA	mouse	E16.5	CD	83	IGFBP7	4.23828	E16.5_E1S1_MOSTA_CD_Loya2025_Gene_Diagnostic_Info.csv
E16.5_E1S1_MOSTA	mouse	E16.5	CD	84	MYH11	4.23047	E16.5_E1S1_MOSTA_CD_Loya2025_Gene_Diagnostic_Info.csv
E16.5_E1S1_MOSTA	mouse	E16.5	CD	85	PPP1R1C	4.23047	E16.5_E1S1_MOSTA_CD_Loya2025_Gene_Diagnostic_Info.csv
E16.5_E1S1_MOSTA	mouse	E16.5	CD	86	INA	4.21875	E16.5_E1S1_MOSTA_CD_Loya2025_Gene_Diagnostic_Info.csv
E16.5_E1S1_MOSTA	mouse	E16.5	CD	87	CCND1	4.21484	E16.5_E1S1_MOSTA_CD_Loya2025_Gene_Diagnostic_Info.csv
E16.5_E1S1_MOSTA	mouse	E16.5	CD	88	MYH7	4.20312	E16.5_E1S1_MOSTA_CD_Loya2025_Gene_Diagnostic_Info.csv
E16.5_E1S1_MOSTA	mouse	E16.5	CD	89	NRK	4.19922	E16.5_E1S1_MOSTA_CD_Loya2025_Gene_Diagnostic_Info.csv
E16.5_E1S1_MOSTA	mouse	E16.5	CD	90	CNMD	4.19531	E16.5_E1S1_MOSTA_CD_Loya2025_Gene_Diagnostic_Info.csv
E16.5_E1S1_MOSTA	mouse	E16.5	CD	91	MKRN1	4.17188	E16.5_E1S1_MOSTA_CD_Loya2025_Gene_Diagnostic_Info.csv
E16.5_E1S1_MOSTA	mouse	E16.5	CD	92	APEX2	4.16797	E16.5_E1S1_MOSTA_CD_Loya2025_Gene_Diagnostic_Info.csv
E16.5_E1S1_MOSTA	mouse	E16.5	CD	93	EPB41	4.16406	E16.5_E1S1_MOSTA_CD_Loya2025_Gene_Diagnostic_Info.csv
E16.5_E1S1_MOSTA	mouse	E16.5	CD	94	KRT5	4.15234	E16.5_E1S1_MOSTA_CD_Loya2025_Gene_Diagnostic_Info.csv
E16.5_E1S1_MOSTA	mouse	E16.5	CD	95	MAP2	4.13672	E16.5_E1S1_MOSTA_CD_Loya2025_Gene_Diagnostic_Info.csv
E16.5_E1S1_MOSTA	mouse	E16.5	CD	96	EML5	4.13672	E16.5_E1S1_MOSTA_CD_Loya2025_Gene_Diagnostic_Info.csv
E16.5_E1S1_MOSTA	mouse	E16.5	CD	97	TPM2	4.13281	E16.5_E1S1_MOSTA_CD_Loya2025_Gene_Diagnostic_Info.csv
E16.5_E1S1_MOSTA	mouse	E16.5	CD	98	NCAM2	4.11328	E16.5_E1S1_MOSTA_CD_Loya2025_Gene_Diagnostic_Info.csv
E16.5_E1S1_MOSTA	mouse	E16.5	CD	99	TH	4.11328	E16.5_E1S1_MOSTA_CD_Loya2025_Gene_Diagnostic_Info.csv
E16.5_E1S1_MOSTA	mouse	E16.5	CD	100	NRXN1	4.10938	E16.5_E1S1_MOSTA_CD_Loya2025_Gene_Diagnostic_Info.csv
E16.5_E1S1_MOSTA	mouse	E16.5	IBD	1	CYP11A1	7.87891	E16.5_E1S1_MOSTA_IBD_Verma2024_Gene_Diagnostic_Info.csv
E16.5_E1S1_MOSTA	mouse	E16.5	IBD	2	AKR1B10	7.82812	E16.5_E1S1_MOSTA_IBD_Verma2024_Gene_Diagnostic_Info.csv
E16.5_E1S1_MOSTA	mouse	E16.5	IBD	3	STAR	7.80859	E16.5_E1S1_MOSTA_IBD_Verma2024_Gene_Diagnostic_Info.csv
E16.5_E1S1_MOSTA	mouse	E16.5	IBD	4	CYP21A2	7.79297	E16.5_E1S1_MOSTA_IBD_Verma2024_Gene_Diagnostic_Info.csv
E16.5_E1S1_MOSTA	mouse	E16.5	IBD	5	ADH1A	7.33984	E16.5_E1S1_MOSTA_IBD_Verma2024_Gene_Diagnostic_Info.csv
E16.5_E1S1_MOSTA	mouse	E16.5	IBD	6	SCARB1	6.95703	E16.5_E1S1_MOSTA_IBD_Verma2024_Gene_Diagnostic_Info.csv
E16.5_E1S1_MOSTA	mouse	E16.5	IBD	7	MRAP	6.94141	E16.5_E1S1_MOSTA_IBD_Verma2024_Gene_Diagnostic_Info.csv
E16.5_E1S1_MOSTA	mouse	E16.5	IBD	8	KCNK3	6.76562	E16.5_E1S1_MOSTA_IBD_Verma2024_Gene_Diagnostic_Info.csv
E16.5_E1S1_MOSTA	mouse	E16.5	IBD	9	FDX1	6.73047	E16.5_E1S1_MOSTA_IBD_Verma2024_Gene_Diagnostic_Info.csv
E16.5_E1S1_MOSTA	mouse	E16.5	IBD	10	REN	6.5625	E16.5_E1S1_MOSTA_IBD_Verma2024_Gene_Diagnostic_Info.csv
E16.5_E1S1_MOSTA	mouse	E16.5	IBD	11	PRPH	6.41797	E16.5_E1S1_MOSTA_IBD_Verma2024_Gene_Diagnostic_Info.csv
E16.5_E1S1_MOSTA	mouse	E16.5	IBD	12	ACTG2	6.13281	E16.5_E1S1_MOSTA_IBD_Verma2024_Gene_Diagnostic_Info.csv
E16.5_E1S1_MOSTA	mouse	E16.5	IBD	13	SNCG	6.11328	E16.5_E1S1_MOSTA_IBD_Verma2024_Gene_Diagnostic_Info.csv
E16.5_E1S1_MOSTA	mouse	E16.5	IBD	14	ALAS1	5.92188	E16.5_E1S1_MOSTA_IBD_Verma2024_Gene_Diagnostic_Info.csv
E16.5_E1S1_MOSTA	mouse	E16.5	IBD	15	ALAS2	5.69531	E16.5_E1S1_MOSTA_IBD_Verma2024_Gene_Diagnostic_Info.csv
E16.5_E1S1_MOSTA	mouse	E16.5	IBD	16	NEB	5.44531	E16.5_E1S1_MOSTA_IBD_Verma2024_Gene_Diagnostic_Info.csv
E16.5_E1S1_MOSTA	mouse	E16.5	IBD	17	LY6D	5.39453	E16.5_E1S1_MOSTA_IBD_Verma2024_Gene_Diagnostic_Info.csv
E16.5_E1S1_MOSTA	mouse	E16.5	IBD	18	C4A	5.35547	E16.5_E1S1_MOSTA_IBD_Verma2024_Gene_Diagnostic_Info.csv
E16.5_E1S1_MOSTA	mouse	E16.5	IBD	19	NEFL	5.22266	E16.5_E1S1_MOSTA_IBD_Verma2024_Gene_Diagnostic_Info.csv
E16.5_E1S1_MOSTA	mouse	E16.5	IBD	20	MYH8	5.17969	E16.5_E1S1_MOSTA_IBD_Verma2024_Gene_Diagnostic_Info.csv
E16.5_E1S1_MOSTA	mouse	E16.5	IBD	21	TTN	5.15625	E16.5_E1S1_MOSTA_IBD_Verma2024_Gene_Diagnostic_Info.csv
E16.5_E1S1_MOSTA	mouse	E16.5	IBD	22	TCEAL7	5.15625	E16.5_E1S1_MOSTA_IBD_Verma2024_Gene_Diagnostic_Info.csv
E16.5_E1S1_MOSTA	mouse	E16.5	IBD	23	ME1	5.10547	E16.5_E1S1_MOSTA_IBD_Verma2024_Gene_Diagnostic_Info.csv
E16.5_E1S1_MOSTA	mouse	E16.5	IBD	24	PHOX2A	5.10156	E16.5_E1S1_MOSTA_IBD_Verma2024_Gene_Diagnostic_Info.csv
E16.5_E1S1_MOSTA	mouse	E16.5	IBD	25	MT3	5.05469	E16.5_E1S1_MOSTA_IBD_Verma2024_Gene_Diagnostic_Info.csv
E16.5_E1S1_MOSTA	mouse	E16.5	IBD	26	TNNT3	5.04297	E16.5_E1S1_MOSTA_IBD_Verma2024_Gene_Diagnostic_Info.csv
E16.5_E1S1_MOSTA	mouse	E16.5	IBD	27	MGARP	5.00781	E16.5_E1S1_MOSTA_IBD_Verma2024_Gene_Diagnostic_Info.csv
E16.5_E1S1_MOSTA	mouse	E16.5	IBD	28	TNNI2	4.94141	E16.5_E1S1_MOSTA_IBD_Verma2024_Gene_Diagnostic_Info.csv
E16.5_E1S1_MOSTA	mouse	E16.5	IBD	29	CHGB	4.94141	E16.5_E1S1_MOSTA_IBD_Verma2024_Gene_Diagnostic_Info.csv
E16.5_E1S1_MOSTA	mouse	E16.5	IBD	30	KRT15	4.92969	E16.5_E1S1_MOSTA_IBD_Verma2024_Gene_Diagnostic_Info.csv
E16.5_E1S1_MOSTA	mouse	E16.5	IBD	31	KRT10	4.91797	E16.5_E1S1_MOSTA_IBD_Verma2024_Gene_Diagnostic_Info.csv
E16.5_E1S1_MOSTA	mouse	E16.5	IBD	32	KRTDAP	4.91016	E16.5_E1S1_MOSTA_IBD_Verma2024_Gene_Diagnostic_Info.csv
E16.5_E1S1_MOSTA	mouse	E16.5	IBD	33	KRT1	4.90234	E16.5_E1S1_MOSTA_IBD_Verma2024_Gene_Diagnostic_Info.csv
E16.5_E1S1_MOSTA	mouse	E16.5	IBD	34	ISL1	4.87891	E16.5_E1S1_MOSTA_IBD_Verma2024_Gene_Diagnostic_Info.csv
E16.5_E1S1_MOSTA	mouse	E16.5	IBD	35	RGS4	4.86719	E16.5_E1S1_MOSTA_IBD_Verma2024_Gene_Diagnostic_Info.csv
E16.5_E1S1_MOSTA	mouse	E16.5	IBD	36	TNNT1	4.84375	E16.5_E1S1_MOSTA_IBD_Verma2024_Gene_Diagnostic_Info.csv
E16.5_E1S1_MOSTA	mouse	E16.5	IBD	37	ACTN2	4.83203	E16.5_E1S1_MOSTA_IBD_Verma2024_Gene_Diagnostic_Info.csv
E16.5_E1S1_MOSTA	mouse	E16.5	IBD	38	LGALS4	4.8125	E16.5_E1S1_MOSTA_IBD_Verma2024_Gene_Diagnostic_Info.csv
E16.5_E1S1_MOSTA	mouse	E16.5	IBD	39	DDC	4.80273	E16.5_E1S1_MOSTA_IBD_Verma2024_Gene_Diagnostic_Info.csv
E16.5_E1S1_MOSTA	mouse	E16.5	IBD	40	MYL1	4.79297	E16.5_E1S1_MOSTA_IBD_Verma2024_Gene_Diagnostic_Info.csv
E16.5_E1S1_MOSTA	mouse	E16.5	IBD	41	FABP7	4.77344	E16.5_E1S1_MOSTA_IBD_Verma2024_Gene_Diagnostic_Info.csv
E16.5_E1S1_MOSTA	mouse	E16.5	IBD	42	UBE2L6	4.77344	E16.5_E1S1_MOSTA_IBD_Verma2024_Gene_Diagnostic_Info.csv
E16.5_E1S1_MOSTA	mouse	E16.5	IBD	43	TNNI1	4.72656	E16.5_E1S1_MOSTA_IBD_Verma2024_Gene_Diagnostic_Info.csv
E16.5_E1S1_MOSTA	mouse	E16.5	IBD	44	GRAMD1B	4.71289	E16.5_E1S1_MOSTA_IBD_Verma2024_Gene_Diagnostic_Info.csv
E16.5_E1S1_MOSTA	mouse	E16.5	IBD	45	TNNT2	4.71094	E16.5_E1S1_MOSTA_IBD_Verma2024_Gene_Diagnostic_Info.csv
E16.5_E1S1_MOSTA	mouse	E16.5	IBD	46	FAM220A	4.69141	E16.5_E1S1_MOSTA_IBD_Verma2024_Gene_Diagnostic_Info.csv
E16.5_E1S1_MOSTA	mouse	E16.5	IBD	47	BPGM	4.6875	E16.5_E1S1_MOSTA_IBD_Verma2024_Gene_Diagnostic_Info.csv
E16.5_E1S1_MOSTA	mouse	E16.5	IBD	48	CA2	4.68359	E16.5_E1S1_MOSTA_IBD_Verma2024_Gene_Diagnostic_Info.csv
E16.5_E1S1_MOSTA	mouse	E16.5	IBD	49	TNNC2	4.64844	E16.5_E1S1_MOSTA_IBD_Verma2024_Gene_Diagnostic_Info.csv
E16.5_E1S1_MOSTA	mouse	E16.5	IBD	50	APOA1	4.63281	E16.5_E1S1_MOSTA_IBD_Verma2024_Gene_Diagnostic_Info.csv
E16.5_E1S1_MOSTA	mouse	E16.5	IBD	51	CKM	4.625	E16.5_E1S1_MOSTA_IBD_Verma2024_Gene_Diagnostic_Info.csv
E16.5_E1S1_MOSTA	mouse	E16.5	IBD	52	MYBPC1	4.625	E16.5_E1S1_MOSTA_IBD_Verma2024_Gene_Diagnostic_Info.csv
E16.5_E1S1_MOSTA	mouse	E16.5	IBD	53	ELAVL2	4.60547	E16.5_E1S1_MOSTA_IBD_Verma2024_Gene_Diagnostic_Info.csv
E16.5_E1S1_MOSTA	mouse	E16.5	IBD	54	PERP	4.58984	E16.5_E1S1_MOSTA_IBD_Verma2024_Gene_Diagnostic_Info.csv
E16.5_E1S1_MOSTA	mouse	E16.5	IBD	55	SNCA	4.58203	E16.5_E1S1_MOSTA_IBD_Verma2024_Gene_Diagnostic_Info.csv
E16.5_E1S1_MOSTA	mouse	E16.5	IBD	56	HAND2	4.57812	E16.5_E1S1_MOSTA_IBD_Verma2024_Gene_Diagnostic_Info.csv
E16.5_E1S1_MOSTA	mouse	E16.5	IBD	57	RBFOX1	4.56445	E16.5_E1S1_MOSTA_IBD_Verma2024_Gene_Diagnostic_Info.csv
E16.5_E1S1_MOSTA	mouse	E16.5	IBD	58	PPP1R2B	4.55469	E16.5_E1S1_MOSTA_IBD_Verma2024_Gene_Diagnostic_Info.csv
E16.5_E1S1_MOSTA	mouse	E16.5	IBD	59	DES	4.54688	E16.5_E1S1_MOSTA_IBD_Verma2024_Gene_Diagnostic_Info.csv
E16.5_E1S1_MOSTA	mouse	E16.5	IBD	60	COL2A1	4.53906	E16.5_E1S1_MOSTA_IBD_Verma2024_Gene_Diagnostic_Info.csv
E16.5_E1S1_MOSTA	mouse	E16.5	IBD	61	MAPT	4.52344	E16.5_E1S1_MOSTA_IBD_Verma2024_Gene_Diagnostic_Info.csv
E16.5_E1S1_MOSTA	mouse	E16.5	IBD	62	SFTPC	4.52344	E16.5_E1S1_MOSTA_IBD_Verma2024_Gene_Diagnostic_Info.csv
E16.5_E1S1_MOSTA	mouse	E16.5	IBD	63	MT1X	4.5	E16.5_E1S1_MOSTA_IBD_Verma2024_Gene_Diagnostic_Info.csv
E16.5_E1S1_MOSTA	mouse	E16.5	IBD	64	ELAVL4	4.49219	E16.5_E1S1_MOSTA_IBD_Verma2024_Gene_Diagnostic_Info.csv
E16.5_E1S1_MOSTA	mouse	E16.5	IBD	65	MYLK	4.46875	E16.5_E1S1_MOSTA_IBD_Verma2024_Gene_Diagnostic_Info.csv
E16.5_E1S1_MOSTA	mouse	E16.5	IBD	66	MYL9	4.46484	E16.5_E1S1_MOSTA_IBD_Verma2024_Gene_Diagnostic_Info.csv
E16.5_E1S1_MOSTA	mouse	E16.5	IBD	67	TF	4.46094	E16.5_E1S1_MOSTA_IBD_Verma2024_Gene_Diagnostic_Info.csv
E16.5_E1S1_MOSTA	mouse	E16.5	IBD	68	TNNC1	4.45312	E16.5_E1S1_MOSTA_IBD_Verma2024_Gene_Diagnostic_Info.csv
E16.5_E1S1_MOSTA	mouse	E16.5	IBD	69	ACTA2	4.45312	E16.5_E1S1_MOSTA_IBD_Verma2024_Gene_Diagnostic_Info.csv
E16.5_E1S1_MOSTA	mouse	E16.5	IBD	70	FABP4	4.44531	E16.5_E1S1_MOSTA_IBD_Verma2024_Gene_Diagnostic_Info.csv
E16.5_E1S1_MOSTA	mouse	E16.5	IBD	71	GYPE	4.43359	E16.5_E1S1_MOSTA_IBD_Verma2024_Gene_Diagnostic_Info.csv
E16.5_E1S1_MOSTA	mouse	E16.5	IBD	72	MYL4	4.43359	E16.5_E1S1_MOSTA_IBD_Verma2024_Gene_Diagnostic_Info.csv
E16.5_E1S1_MOSTA	mouse	E16.5	IBD	73	DBH	4.41016	E16.5_E1S1_MOSTA_IBD_Verma2024_Gene_Diagnostic_Info.csv
E16.5_E1S1_MOSTA	mouse	E16.5	IBD	74	APOA2	4.40625	E16.5_E1S1_MOSTA_IBD_Verma2024_Gene_Diagnostic_Info.csv
E16.5_E1S1_MOSTA	mouse	E16.5	IBD	75	FKBP1B	4.375	E16.5_E1S1_MOSTA_IBD_Verma2024_Gene_Diagnostic_Info.csv
E16.5_E1S1_MOSTA	mouse	E16.5	IBD	76	ADAMDEC1	4.35156	E16.5_E1S1_MOSTA_IBD_Verma2024_Gene_Diagnostic_Info.csv
E16.5_E1S1_MOSTA	mouse	E16.5	IBD	77	PRKAR2B	4.33203	E16.5_E1S1_MOSTA_IBD_Verma2024_Gene_Diagnostic_Info.csv
E16.5_E1S1_MOSTA	mouse	E16.5	IBD	78	DMKN	4.33203	E16.5_E1S1_MOSTA_IBD_Verma2024_Gene_Diagnostic_Info.csv
E16.5_E1S1_MOSTA	mouse	E16.5	IBD	79	HBZ	4.3125	E16.5_E1S1_MOSTA_IBD_Verma2024_Gene_Diagnostic_Info.csv
E16.5_E1S1_MOSTA	mouse	E16.5	IBD	80	SNRPN	4.29688	E16.5_E1S1_MOSTA_IBD_Verma2024_Gene_Diagnostic_Info.csv
E16.5_E1S1_MOSTA	mouse	E16.5	IBD	81	RTN1	4.24609	E16.5_E1S1_MOSTA_IBD_Verma2024_Gene_Diagnostic_Info.csv
E16.5_E1S1_MOSTA	mouse	E16.5	IBD	82	FECH	4.24609	E16.5_E1S1_MOSTA_IBD_Verma2024_Gene_Diagnostic_Info.csv
E16.5_E1S1_MOSTA	mouse	E16.5	IBD	83	IGFBP7	4.23828	E16.5_E1S1_MOSTA_IBD_Verma2024_Gene_Diagnostic_Info.csv
E16.5_E1S1_MOSTA	mouse	E16.5	IBD	84	MYH11	4.23047	E16.5_E1S1_MOSTA_IBD_Verma2024_Gene_Diagnostic_Info.csv
E16.5_E1S1_MOSTA	mouse	E16.5	IBD	85	PPP1R1C	4.23047	E16.5_E1S1_MOSTA_IBD_Verma2024_Gene_Diagnostic_Info.csv
E16.5_E1S1_MOSTA	mouse	E16.5	IBD	86	INA	4.21875	E16.5_E1S1_MOSTA_IBD_Verma2024_Gene_Diagnostic_Info.csv
E16.5_E1S1_MOSTA	mouse	E16.5	IBD	87	CCND1	4.21484	E16.5_E1S1_MOSTA_IBD_Verma2024_Gene_Diagnostic_Info.csv
E16.5_E1S1_MOSTA	mouse	E16.5	IBD	88	MYH7	4.20312	E16.5_E1S1_MOSTA_IBD_Verma2024_Gene_Diagnostic_Info.csv
E16.5_E1S1_MOSTA	mouse	E16.5	IBD	89	NRK	4.19922	E16.5_E1S1_MOSTA_IBD_Verma2024_Gene_Diagnostic_Info.csv
E16.5_E1S1_MOSTA	mouse	E16.5	IBD	90	CNMD	4.19531	E16.5_E1S1_MOSTA_IBD_Verma2024_Gene_Diagnostic_Info.csv
E16.5_E1S1_MOSTA	mouse	E16.5	IBD	91	MKRN1	4.17188	E16.5_E1S1_MOSTA_IBD_Verma2024_Gene_Diagnostic_Info.csv
E16.5_E1S1_MOSTA	mouse	E16.5	IBD	92	APEX2	4.16797	E16.5_E1S1_MOSTA_IBD_Verma2024_Gene_Diagnostic_Info.csv
E16.5_E1S1_MOSTA	mouse	E16.5	IBD	93	EPB41	4.16406	E16.5_E1S1_MOSTA_IBD_Verma2024_Gene_Diagnostic_Info.csv
E16.5_E1S1_MOSTA	mouse	E16.5	IBD	94	KRT5	4.15234	E16.5_E1S1_MOSTA_IBD_Verma2024_Gene_Diagnostic_Info.csv
E16.5_E1S1_MOSTA	mouse	E16.5	IBD	95	MAP2	4.13672	E16.5_E1S1_MOSTA_IBD_Verma2024_Gene_Diagnostic_Info.csv
E16.5_E1S1_MOSTA	mouse	E16.5	IBD	96	EML5	4.13672	E16.5_E1S1_MOSTA_IBD_Verma2024_Gene_Diagnostic_Info.csv
E16.5_E1S1_MOSTA	mouse	E16.5	IBD	97	TPM2	4.13281	E16.5_E1S1_MOSTA_IBD_Verma2024_Gene_Diagnostic_Info.csv
E16.5_E1S1_MOSTA	mouse	E16.5	IBD	98	TH	4.11328	E16.5_E1S1_MOSTA_IBD_Verma2024_Gene_Diagnostic_Info.csv
E16.5_E1S1_MOSTA	mouse	E16.5	IBD	99	NCAM2	4.11328	E16.5_E1S1_MOSTA_IBD_Verma2024_Gene_Diagnostic_Info.csv
E16.5_E1S1_MOSTA	mouse	E16.5	IBD	100	NRXN1	4.10938	E16.5_E1S1_MOSTA_IBD_Verma2024_Gene_Diagnostic_Info.csv
E16.5_E1S1_MOSTA	mouse	E16.5	UC	1	CYP11A1	7.87891	E16.5_E1S1_MOSTA_UC_Verma2024_Gene_Diagnostic_Info.csv
E16.5_E1S1_MOSTA	mouse	E16.5	UC	2	AKR1B10	7.82812	E16.5_E1S1_MOSTA_UC_Verma2024_Gene_Diagnostic_Info.csv
E16.5_E1S1_MOSTA	mouse	E16.5	UC	3	STAR	7.80859	E16.5_E1S1_MOSTA_UC_Verma2024_Gene_Diagnostic_Info.csv
E16.5_E1S1_MOSTA	mouse	E16.5	UC	4	CYP21A2	7.79297	E16.5_E1S1_MOSTA_UC_Verma2024_Gene_Diagnostic_Info.csv
E16.5_E1S1_MOSTA	mouse	E16.5	UC	5	ADH1A	7.33984	E16.5_E1S1_MOSTA_UC_Verma2024_Gene_Diagnostic_Info.csv
E16.5_E1S1_MOSTA	mouse	E16.5	UC	6	SCARB1	6.95703	E16.5_E1S1_MOSTA_UC_Verma2024_Gene_Diagnostic_Info.csv
E16.5_E1S1_MOSTA	mouse	E16.5	UC	7	MRAP	6.94141	E16.5_E1S1_MOSTA_UC_Verma2024_Gene_Diagnostic_Info.csv
E16.5_E1S1_MOSTA	mouse	E16.5	UC	8	KCNK3	6.76562	E16.5_E1S1_MOSTA_UC_Verma2024_Gene_Diagnostic_Info.csv
E16.5_E1S1_MOSTA	mouse	E16.5	UC	9	FDX1	6.73047	E16.5_E1S1_MOSTA_UC_Verma2024_Gene_Diagnostic_Info.csv
E16.5_E1S1_MOSTA	mouse	E16.5	UC	10	REN	6.5625	E16.5_E1S1_MOSTA_UC_Verma2024_Gene_Diagnostic_Info.csv
E16.5_E1S1_MOSTA	mouse	E16.5	UC	11	PRPH	6.41797	E16.5_E1S1_MOSTA_UC_Verma2024_Gene_Diagnostic_Info.csv
E16.5_E1S1_MOSTA	mouse	E16.5	UC	12	ACTG2	6.13281	E16.5_E1S1_MOSTA_UC_Verma2024_Gene_Diagnostic_Info.csv
E16.5_E1S1_MOSTA	mouse	E16.5	UC	13	SNCG	6.11328	E16.5_E1S1_MOSTA_UC_Verma2024_Gene_Diagnostic_Info.csv
E16.5_E1S1_MOSTA	mouse	E16.5	UC	14	ALAS1	5.92188	E16.5_E1S1_MOSTA_UC_Verma2024_Gene_Diagnostic_Info.csv
E16.5_E1S1_MOSTA	mouse	E16.5	UC	15	ALAS2	5.69531	E16.5_E1S1_MOSTA_UC_Verma2024_Gene_Diagnostic_Info.csv
E16.5_E1S1_MOSTA	mouse	E16.5	UC	16	NEB	5.44531	E16.5_E1S1_MOSTA_UC_Verma2024_Gene_Diagnostic_Info.csv
E16.5_E1S1_MOSTA	mouse	E16.5	UC	17	LY6D	5.39453	E16.5_E1S1_MOSTA_UC_Verma2024_Gene_Diagnostic_Info.csv
E16.5_E1S1_MOSTA	mouse	E16.5	UC	18	C4A	5.35547	E16.5_E1S1_MOSTA_UC_Verma2024_Gene_Diagnostic_Info.csv
E16.5_E1S1_MOSTA	mouse	E16.5	UC	19	NEFL	5.22266	E16.5_E1S1_MOSTA_UC_Verma2024_Gene_Diagnostic_Info.csv
E16.5_E1S1_MOSTA	mouse	E16.5	UC	20	MYH8	5.17969	E16.5_E1S1_MOSTA_UC_Verma2024_Gene_Diagnostic_Info.csv
E16.5_E1S1_MOSTA	mouse	E16.5	UC	21	TTN	5.15625	E16.5_E1S1_MOSTA_UC_Verma2024_Gene_Diagnostic_Info.csv
E16.5_E1S1_MOSTA	mouse	E16.5	UC	22	TCEAL7	5.15625	E16.5_E1S1_MOSTA_UC_Verma2024_Gene_Diagnostic_Info.csv
E16.5_E1S1_MOSTA	mouse	E16.5	UC	23	ME1	5.10547	E16.5_E1S1_MOSTA_UC_Verma2024_Gene_Diagnostic_Info.csv
E16.5_E1S1_MOSTA	mouse	E16.5	UC	24	PHOX2A	5.10156	E16.5_E1S1_MOSTA_UC_Verma2024_Gene_Diagnostic_Info.csv
E16.5_E1S1_MOSTA	mouse	E16.5	UC	25	MT3	5.05469	E16.5_E1S1_MOSTA_UC_Verma2024_Gene_Diagnostic_Info.csv
E16.5_E1S1_MOSTA	mouse	E16.5	UC	26	TNNT3	5.04297	E16.5_E1S1_MOSTA_UC_Verma2024_Gene_Diagnostic_Info.csv
E16.5_E1S1_MOSTA	mouse	E16.5	UC	27	MGARP	5.00781	E16.5_E1S1_MOSTA_UC_Verma2024_Gene_Diagnostic_Info.csv
E16.5_E1S1_MOSTA	mouse	E16.5	UC	28	CHGB	4.94141	E16.5_E1S1_MOSTA_UC_Verma2024_Gene_Diagnostic_Info.csv
E16.5_E1S1_MOSTA	mouse	E16.5	UC	29	TNNI2	4.94141	E16.5_E1S1_MOSTA_UC_Verma2024_Gene_Diagnostic_Info.csv
E16.5_E1S1_MOSTA	mouse	E16.5	UC	30	KRT15	4.92969	E16.5_E1S1_MOSTA_UC_Verma2024_Gene_Diagnostic_Info.csv
E16.5_E1S1_MOSTA	mouse	E16.5	UC	31	KRT10	4.91797	E16.5_E1S1_MOSTA_UC_Verma2024_Gene_Diagnostic_Info.csv
E16.5_E1S1_MOSTA	mouse	E16.5	UC	32	KRTDAP	4.91016	E16.5_E1S1_MOSTA_UC_Verma2024_Gene_Diagnostic_Info.csv
E16.5_E1S1_MOSTA	mouse	E16.5	UC	33	KRT1	4.90234	E16.5_E1S1_MOSTA_UC_Verma2024_Gene_Diagnostic_Info.csv
E16.5_E1S1_MOSTA	mouse	E16.5	UC	34	ISL1	4.87891	E16.5_E1S1_MOSTA_UC_Verma2024_Gene_Diagnostic_Info.csv
E16.5_E1S1_MOSTA	mouse	E16.5	UC	35	RGS4	4.86719	E16.5_E1S1_MOSTA_UC_Verma2024_Gene_Diagnostic_Info.csv
E16.5_E1S1_MOSTA	mouse	E16.5	UC	36	TNNT1	4.84375	E16.5_E1S1_MOSTA_UC_Verma2024_Gene_Diagnostic_Info.csv
E16.5_E1S1_MOSTA	mouse	E16.5	UC	37	ACTN2	4.83203	E16.5_E1S1_MOSTA_UC_Verma2024_Gene_Diagnostic_Info.csv
E16.5_E1S1_MOSTA	mouse	E16.5	UC	38	LGALS4	4.8125	E16.5_E1S1_MOSTA_UC_Verma2024_Gene_Diagnostic_Info.csv
E16.5_E1S1_MOSTA	mouse	E16.5	UC	39	DDC	4.80273	E16.5_E1S1_MOSTA_UC_Verma2024_Gene_Diagnostic_Info.csv
E16.5_E1S1_MOSTA	mouse	E16.5	UC	40	MYL1	4.79297	E16.5_E1S1_MOSTA_UC_Verma2024_Gene_Diagnostic_Info.csv
E16.5_E1S1_MOSTA	mouse	E16.5	UC	41	FABP7	4.77344	E16.5_E1S1_MOSTA_UC_Verma2024_Gene_Diagnostic_Info.csv
E16.5_E1S1_MOSTA	mouse	E16.5	UC	42	UBE2L6	4.77344	E16.5_E1S1_MOSTA_UC_Verma2024_Gene_Diagnostic_Info.csv
E16.5_E1S1_MOSTA	mouse	E16.5	UC	43	TNNI1	4.72656	E16.5_E1S1_MOSTA_UC_Verma2024_Gene_Diagnostic_Info.csv
E16.5_E1S1_MOSTA	mouse	E16.5	UC	44	GRAMD1B	4.71289	E16.5_E1S1_MOSTA_UC_Verma2024_Gene_Diagnostic_Info.csv
E16.5_E1S1_MOSTA	mouse	E16.5	UC	45	TNNT2	4.71094	E16.5_E1S1_MOSTA_UC_Verma2024_Gene_Diagnostic_Info.csv
E16.5_E1S1_MOSTA	mouse	E16.5	UC	46	FAM220A	4.69141	E16.5_E1S1_MOSTA_UC_Verma2024_Gene_Diagnostic_Info.csv
E16.5_E1S1_MOSTA	mouse	E16.5	UC	47	BPGM	4.6875	E16.5_E1S1_MOSTA_UC_Verma2024_Gene_Diagnostic_Info.csv
E16.5_E1S1_MOSTA	mouse	E16.5	UC	48	CA2	4.68359	E16.5_E1S1_MOSTA_UC_Verma2024_Gene_Diagnostic_Info.csv
E16.5_E1S1_MOSTA	mouse	E16.5	UC	49	TNNC2	4.64844	E16.5_E1S1_MOSTA_UC_Verma2024_Gene_Diagnostic_Info.csv
E16.5_E1S1_MOSTA	mouse	E16.5	UC	50	APOA1	4.63281	E16.5_E1S1_MOSTA_UC_Verma2024_Gene_Diagnostic_Info.csv
E16.5_E1S1_MOSTA	mouse	E16.5	UC	51	MYBPC1	4.625	E16.5_E1S1_MOSTA_UC_Verma2024_Gene_Diagnostic_Info.csv
E16.5_E1S1_MOSTA	mouse	E16.5	UC	52	CKM	4.625	E16.5_E1S1_MOSTA_UC_Verma2024_Gene_Diagnostic_Info.csv
E16.5_E1S1_MOSTA	mouse	E16.5	UC	53	ELAVL2	4.60547	E16.5_E1S1_MOSTA_UC_Verma2024_Gene_Diagnostic_Info.csv
E16.5_E1S1_MOSTA	mouse	E16.5	UC	54	PERP	4.58984	E16.5_E1S1_MOSTA_UC_Verma2024_Gene_Diagnostic_Info.csv
E16.5_E1S1_MOSTA	mouse	E16.5	UC	55	SNCA	4.58203	E16.5_E1S1_MOSTA_UC_Verma2024_Gene_Diagnostic_Info.csv
E16.5_E1S1_MOSTA	mouse	E16.5	UC	56	HAND2	4.57812	E16.5_E1S1_MOSTA_UC_Verma2024_Gene_Diagnostic_Info.csv
E16.5_E1S1_MOSTA	mouse	E16.5	UC	57	RBFOX1	4.56445	E16.5_E1S1_MOSTA_UC_Verma2024_Gene_Diagnostic_Info.csv
E16.5_E1S1_MOSTA	mouse	E16.5	UC	58	PPP1R2B	4.55469	E16.5_E1S1_MOSTA_UC_Verma2024_Gene_Diagnostic_Info.csv
E16.5_E1S1_MOSTA	mouse	E16.5	UC	59	DES	4.54688	E16.5_E1S1_MOSTA_UC_Verma2024_Gene_Diagnostic_Info.csv
E16.5_E1S1_MOSTA	mouse	E16.5	UC	60	COL2A1	4.53906	E16.5_E1S1_MOSTA_UC_Verma2024_Gene_Diagnostic_Info.csv
E16.5_E1S1_MOSTA	mouse	E16.5	UC	61	SFTPC	4.52344	E16.5_E1S1_MOSTA_UC_Verma2024_Gene_Diagnostic_Info.csv
E16.5_E1S1_MOSTA	mouse	E16.5	UC	62	MAPT	4.52344	E16.5_E1S1_MOSTA_UC_Verma2024_Gene_Diagnostic_Info.csv
E16.5_E1S1_MOSTA	mouse	E16.5	UC	63	MT1X	4.5	E16.5_E1S1_MOSTA_UC_Verma2024_Gene_Diagnostic_Info.csv
E16.5_E1S1_MOSTA	mouse	E16.5	UC	64	ELAVL4	4.49219	E16.5_E1S1_MOSTA_UC_Verma2024_Gene_Diagnostic_Info.csv
E16.5_E1S1_MOSTA	mouse	E16.5	UC	65	MYLK	4.46875	E16.5_E1S1_MOSTA_UC_Verma2024_Gene_Diagnostic_Info.csv
E16.5_E1S1_MOSTA	mouse	E16.5	UC	66	MYL9	4.46484	E16.5_E1S1_MOSTA_UC_Verma2024_Gene_Diagnostic_Info.csv
E16.5_E1S1_MOSTA	mouse	E16.5	UC	67	TF	4.46094	E16.5_E1S1_MOSTA_UC_Verma2024_Gene_Diagnostic_Info.csv
E16.5_E1S1_MOSTA	mouse	E16.5	UC	68	TNNC1	4.45312	E16.5_E1S1_MOSTA_UC_Verma2024_Gene_Diagnostic_Info.csv
E16.5_E1S1_MOSTA	mouse	E16.5	UC	69	ACTA2	4.45312	E16.5_E1S1_MOSTA_UC_Verma2024_Gene_Diagnostic_Info.csv
E16.5_E1S1_MOSTA	mouse	E16.5	UC	70	FABP4	4.44531	E16.5_E1S1_MOSTA_UC_Verma2024_Gene_Diagnostic_Info.csv
E16.5_E1S1_MOSTA	mouse	E16.5	UC	71	MYL4	4.43359	E16.5_E1S1_MOSTA_UC_Verma2024_Gene_Diagnostic_Info.csv
E16.5_E1S1_MOSTA	mouse	E16.5	UC	72	GYPE	4.43359	E16.5_E1S1_MOSTA_UC_Verma2024_Gene_Diagnostic_Info.csv
E16.5_E1S1_MOSTA	mouse	E16.5	UC	73	DBH	4.41016	E16.5_E1S1_MOSTA_UC_Verma2024_Gene_Diagnostic_Info.csv
E16.5_E1S1_MOSTA	mouse	E16.5	UC	74	APOA2	4.40625	E16.5_E1S1_MOSTA_UC_Verma2024_Gene_Diagnostic_Info.csv
E16.5_E1S1_MOSTA	mouse	E16.5	UC	75	FKBP1B	4.375	E16.5_E1S1_MOSTA_UC_Verma2024_Gene_Diagnostic_Info.csv
E16.5_E1S1_MOSTA	mouse	E16.5	UC	76	ADAMDEC1	4.35156	E16.5_E1S1_MOSTA_UC_Verma2024_Gene_Diagnostic_Info.csv
E16.5_E1S1_MOSTA	mouse	E16.5	UC	77	DMKN	4.33203	E16.5_E1S1_MOSTA_UC_Verma2024_Gene_Diagnostic_Info.csv
E16.5_E1S1_MOSTA	mouse	E16.5	UC	78	PRKAR2B	4.33203	E16.5_E1S1_MOSTA_UC_Verma2024_Gene_Diagnostic_Info.csv
E16.5_E1S1_MOSTA	mouse	E16.5	UC	79	HBZ	4.3125	E16.5_E1S1_MOSTA_UC_Verma2024_Gene_Diagnostic_Info.csv
E16.5_E1S1_MOSTA	mouse	E16.5	UC	80	SNRPN	4.29688	E16.5_E1S1_MOSTA_UC_Verma2024_Gene_Diagnostic_Info.csv
E16.5_E1S1_MOSTA	mouse	E16.5	UC	81	FECH	4.24609	E16.5_E1S1_MOSTA_UC_Verma2024_Gene_Diagnostic_Info.csv
E16.5_E1S1_MOSTA	mouse	E16.5	UC	82	RTN1	4.24609	E16.5_E1S1_MOSTA_UC_Verma2024_Gene_Diagnostic_Info.csv
E16.5_E1S1_MOSTA	mouse	E16.5	UC	83	IGFBP7	4.23828	E16.5_E1S1_MOSTA_UC_Verma2024_Gene_Diagnostic_Info.csv
E16.5_E1S1_MOSTA	mouse	E16.5	UC	84	PPP1R1C	4.23047	E16.5_E1S1_MOSTA_UC_Verma2024_Gene_Diagnostic_Info.csv
E16.5_E1S1_MOSTA	mouse	E16.5	UC	85	MYH11	4.23047	E16.5_E1S1_MOSTA_UC_Verma2024_Gene_Diagnostic_Info.csv
E16.5_E1S1_MOSTA	mouse	E16.5	UC	86	INA	4.21875	E16.5_E1S1_MOSTA_UC_Verma2024_Gene_Diagnostic_Info.csv
E16.5_E1S1_MOSTA	mouse	E16.5	UC	87	CCND1	4.21484	E16.5_E1S1_MOSTA_UC_Verma2024_Gene_Diagnostic_Info.csv
E16.5_E1S1_MOSTA	mouse	E16.5	UC	88	MYH7	4.20312	E16.5_E1S1_MOSTA_UC_Verma2024_Gene_Diagnostic_Info.csv
E16.5_E1S1_MOSTA	mouse	E16.5	UC	89	NRK	4.19922	E16.5_E1S1_MOSTA_UC_Verma2024_Gene_Diagnostic_Info.csv
E16.5_E1S1_MOSTA	mouse	E16.5	UC	90	CNMD	4.19531	E16.5_E1S1_MOSTA_UC_Verma2024_Gene_Diagnostic_Info.csv
E16.5_E1S1_MOSTA	mouse	E16.5	UC	91	MKRN1	4.17188	E16.5_E1S1_MOSTA_UC_Verma2024_Gene_Diagnostic_Info.csv
E16.5_E1S1_MOSTA	mouse	E16.5	UC	92	APEX2	4.16797	E16.5_E1S1_MOSTA_UC_Verma2024_Gene_Diagnostic_Info.csv
E16.5_E1S1_MOSTA	mouse	E16.5	UC	93	EPB41	4.16406	E16.5_E1S1_MOSTA_UC_Verma2024_Gene_Diagnostic_Info.csv
E16.5_E1S1_MOSTA	mouse	E16.5	UC	94	KRT5	4.15234	E16.5_E1S1_MOSTA_UC_Verma2024_Gene_Diagnostic_Info.csv
E16.5_E1S1_MOSTA	mouse	E16.5	UC	95	EML5	4.13672	E16.5_E1S1_MOSTA_UC_Verma2024_Gene_Diagnostic_Info.csv
E16.5_E1S1_MOSTA	mouse	E16.5	UC	96	MAP2	4.13672	E16.5_E1S1_MOSTA_UC_Verma2024_Gene_Diagnostic_Info.csv
E16.5_E1S1_MOSTA	mouse	E16.5	UC	97	TPM2	4.13281	E16.5_E1S1_MOSTA_UC_Verma2024_Gene_Diagnostic_Info.csv
E16.5_E1S1_MOSTA	mouse	E16.5	UC	98	NCAM2	4.11328	E16.5_E1S1_MOSTA_UC_Verma2024_Gene_Diagnostic_Info.csv
E16.5_E1S1_MOSTA	mouse	E16.5	UC	99	TH	4.11328	E16.5_E1S1_MOSTA_UC_Verma2024_Gene_Diagnostic_Info.csv
E16.5_E1S1_MOSTA	mouse	E16.5	UC	100	NRXN1	4.10938	E16.5_E1S1_MOSTA_UC_Verma2024_Gene_Diagnostic_Info.csv
