# Supplementary material for: Spatial genetic mapping links shared inflammatory bowel disease liability to adult immune–epithelial lesion contexts
Source: Front Immunol. 2026 Jul 8;17:1853177. doi: 10.3389/fimmu.2026.1853177 (PMC13388401; doi:10.3389/fimmu.2026.1853177)
Supplement: Supplementary file 6 [file Table6.xlsx]

## Sheet: S6A_ACAT_summary
analysis_role	dataset	tissue_context	trait	annotation_scheme	annotation	n_samples	min_p	median_p	acat_p	samples	nominal_ACAT_p_lt_0.05	BH_q_within_dataset_trait_scheme	evidence_role	GSE189184_section_selection_or_SCP2959_section_count_note	section_independence_note	metadata_source_note
Shared IBD signal in adult UC lesions	GSE189184	UC_tissue	IBD	kmeans10	K00	7	3.08579e-05	0.00143784	9.81862e-05	B12,B13,B4,B5,B8,B9,C2	TRUE	0.000638088	unsupervised sensitivity	Primary GSE189184 UC set: B4,B5,B8,B9,B12,B13,C2; all verified in GEO metadata as disease=Ulcerative Colitis, activity=Inflamed, immunotherapy=N/A. These sections were treated as idiopathic UC inflamed lesion-context sections and not as immune-checkpoint-therapy colitis.	n_samples denotes contributing sections, not independent patients. The seven UC inflamed sections represent six GEO donor/specimen proxies because B8 and B9 share GI 6967; ACAT is interpreted as cross-section consistency rather than patient-level replication.	GEO GSE189184 and GSM sample metadata; see S6C_section_metadata and S6D_table_notes.
Shared IBD signal in adult UC lesions	GSE189184	UC_tissue	IBD	kmeans10	K04	5	2.67615e-05	0.00729667	0.000127618	B4,B5,B8,B9,C2	TRUE	0.000638088	unsupervised sensitivity	Primary GSE189184 UC set: B4,B5,B8,B9,B12,B13,C2; all verified in GEO metadata as disease=Ulcerative Colitis, activity=Inflamed, immunotherapy=N/A. These sections were treated as idiopathic UC inflamed lesion-context sections and not as immune-checkpoint-therapy colitis.	n_samples denotes contributing sections, not independent patients. The seven UC inflamed sections represent six GEO donor/specimen proxies because B8 and B9 share GI 6967; ACAT is interpreted as cross-section consistency rather than patient-level replication.	GEO GSE189184 and GSM sample metadata; see S6C_section_metadata and S6D_table_notes.
Shared IBD signal in adult UC lesions	GSE189184	UC_tissue	IBD	kmeans10	K05	4	7.12721e-05	0.00635825	0.000277348	B4,B5,B8,B9	TRUE	0.000924493	unsupervised sensitivity	Primary GSE189184 UC set: B4,B5,B8,B9,B12,B13,C2; all verified in GEO metadata as disease=Ulcerative Colitis, activity=Inflamed, immunotherapy=N/A. These sections were treated as idiopathic UC inflamed lesion-context sections and not as immune-checkpoint-therapy colitis.	n_samples denotes contributing sections, not independent patients. The seven UC inflamed sections represent six GEO donor/specimen proxies because B8 and B9 share GI 6967; ACAT is interpreted as cross-section consistency rather than patient-level replication.	GEO GSE189184 and GSM sample metadata; see S6C_section_metadata and S6D_table_notes.
Shared IBD signal in adult UC lesions	GSE189184	UC_tissue	IBD	kmeans10	K02	7	0.000129549	0.00152355	0.000692686	B12,B13,B4,B5,B8,B9,C2	TRUE	0.00161252	unsupervised sensitivity	Primary GSE189184 UC set: B4,B5,B8,B9,B12,B13,C2; all verified in GEO metadata as disease=Ulcerative Colitis, activity=Inflamed, immunotherapy=N/A. These sections were treated as idiopathic UC inflamed lesion-context sections and not as immune-checkpoint-therapy colitis.	n_samples denotes contributing sections, not independent patients. The seven UC inflamed sections represent six GEO donor/specimen proxies because B8 and B9 share GI 6967; ACAT is interpreted as cross-section consistency rather than patient-level replication.	GEO GSE189184 and GSM sample metadata; see S6C_section_metadata and S6D_table_notes.
Shared IBD signal in adult UC lesions	GSE189184	UC_tissue	IBD	kmeans10	K01	7	0.000141794	0.00286321	0.000806259	B12,B13,B4,B5,B8,B9,C2	TRUE	0.00161252	unsupervised sensitivity	Primary GSE189184 UC set: B4,B5,B8,B9,B12,B13,C2; all verified in GEO metadata as disease=Ulcerative Colitis, activity=Inflamed, immunotherapy=N/A. These sections were treated as idiopathic UC inflamed lesion-context sections and not as immune-checkpoint-therapy colitis.	n_samples denotes contributing sections, not independent patients. The seven UC inflamed sections represent six GEO donor/specimen proxies because B8 and B9 share GI 6967; ACAT is interpreted as cross-section consistency rather than patient-level replication.	GEO GSE189184 and GSM sample metadata; see S6C_section_metadata and S6D_table_notes.
Shared IBD signal in adult UC lesions	GSE189184	UC_tissue	IBD	kmeans10	K03	7	0.000668494	0.00171107	0.00170046	B12,B13,B4,B5,B8,B9,C2	TRUE	0.0028341	unsupervised sensitivity	Primary GSE189184 UC set: B4,B5,B8,B9,B12,B13,C2; all verified in GEO metadata as disease=Ulcerative Colitis, activity=Inflamed, immunotherapy=N/A. These sections were treated as idiopathic UC inflamed lesion-context sections and not as immune-checkpoint-therapy colitis.	n_samples denotes contributing sections, not independent patients. The seven UC inflamed sections represent six GEO donor/specimen proxies because B8 and B9 share GI 6967; ACAT is interpreted as cross-section consistency rather than patient-level replication.	GEO GSE189184 and GSM sample metadata; see S6C_section_metadata and S6D_table_notes.
Shared IBD signal in adult UC lesions	GSE189184	UC_tissue	IBD	kmeans10	K08	2	0.00119084	0.0110682	0.00225371	B4,B8	TRUE	0.00321958	unsupervised sensitivity	Primary GSE189184 UC set: B4,B5,B8,B9,B12,B13,C2; all verified in GEO metadata as disease=Ulcerative Colitis, activity=Inflamed, immunotherapy=N/A. These sections were treated as idiopathic UC inflamed lesion-context sections and not as immune-checkpoint-therapy colitis.	n_samples denotes contributing sections, not independent patients. The seven UC inflamed sections represent six GEO donor/specimen proxies because B8 and B9 share GI 6967; ACAT is interpreted as cross-section consistency rather than patient-level replication.	GEO GSE189184 and GSM sample metadata; see S6C_section_metadata and S6D_table_notes.
Shared IBD signal in adult UC lesions	GSE189184	UC_tissue	IBD	kmeans10	K07	4	0.00134879	0.0274146	0.00472141	B4,B5,B8,B9	TRUE	0.00590176	unsupervised sensitivity	Primary GSE189184 UC set: B4,B5,B8,B9,B12,B13,C2; all verified in GEO metadata as disease=Ulcerative Colitis, activity=Inflamed, immunotherapy=N/A. These sections were treated as idiopathic UC inflamed lesion-context sections and not as immune-checkpoint-therapy colitis.	n_samples denotes contributing sections, not independent patients. The seven UC inflamed sections represent six GEO donor/specimen proxies because B8 and B9 share GI 6967; ACAT is interpreted as cross-section consistency rather than patient-level replication.	GEO GSE189184 and GSM sample metadata; see S6C_section_metadata and S6D_table_notes.
Shared IBD signal in adult UC lesions	GSE189184	UC_tissue	IBD	kmeans10	K06	4	0.00214936	0.0343145	0.00581129	B4,B5,B8,B9	TRUE	0.00645699	unsupervised sensitivity	Primary GSE189184 UC set: B4,B5,B8,B9,B12,B13,C2; all verified in GEO metadata as disease=Ulcerative Colitis, activity=Inflamed, immunotherapy=N/A. These sections were treated as idiopathic UC inflamed lesion-context sections and not as immune-checkpoint-therapy colitis.	n_samples denotes contributing sections, not independent patients. The seven UC inflamed sections represent six GEO donor/specimen proxies because B8 and B9 share GI 6967; ACAT is interpreted as cross-section consistency rather than patient-level replication.	GEO GSE189184 and GSM sample metadata; see S6C_section_metadata and S6D_table_notes.
Shared IBD signal in adult UC lesions	GSE189184	UC_tissue	IBD	kmeans10	K09	1	0.0201303	0.0201303	0.0201303	B4	TRUE	0.0201303	unsupervised sensitivity	Primary GSE189184 UC set: B4,B5,B8,B9,B12,B13,C2; all verified in GEO metadata as disease=Ulcerative Colitis, activity=Inflamed, immunotherapy=N/A. These sections were treated as idiopathic UC inflamed lesion-context sections and not as immune-checkpoint-therapy colitis.	n_samples denotes contributing sections, not independent patients. The seven UC inflamed sections represent six GEO donor/specimen proxies because B8 and B9 share GI 6967; ACAT is interpreted as cross-section consistency rather than patient-level replication.	GEO GSE189184 and GSM sample metadata; see S6C_section_metadata and S6D_table_notes.
Shared IBD signal in adult UC lesions	GSE189184	UC_tissue	IBD	program_domain	immune_rich	7	2.96517e-06	0.000210515	1.72392e-05	B12,B13,B4,B5,B8,B9,C2	TRUE	0.000137914	primary independent biological domain	Primary GSE189184 UC set: B4,B5,B8,B9,B12,B13,C2; all verified in GEO metadata as disease=Ulcerative Colitis, activity=Inflamed, immunotherapy=N/A. These sections were treated as idiopathic UC inflamed lesion-context sections and not as immune-checkpoint-therapy colitis.	n_samples denotes contributing sections, not independent patients. The seven UC inflamed sections represent six GEO donor/specimen proxies because B8 and B9 share GI 6967; ACAT is interpreted as cross-section consistency rather than patient-level replication.	GEO GSE189184 and GSM sample metadata; see S6C_section_metadata and S6D_table_notes.
Shared IBD signal in adult UC lesions	GSE189184	UC_tissue	IBD	program_domain	CD_structural_barrier	7	1.07917e-05	0.026596	7.51806e-05	B12,B13,B4,B5,B8,B9,C2	TRUE	0.000300722	primary independent biological domain	Primary GSE189184 UC set: B4,B5,B8,B9,B12,B13,C2; all verified in GEO metadata as disease=Ulcerative Colitis, activity=Inflamed, immunotherapy=N/A. These sections were treated as idiopathic UC inflamed lesion-context sections and not as immune-checkpoint-therapy colitis.	n_samples denotes contributing sections, not independent patients. The seven UC inflamed sections represent six GEO donor/specimen proxies because B8 and B9 share GI 6967; ACAT is interpreted as cross-section consistency rather than patient-level replication.	GEO GSE189184 and GSM sample metadata; see S6C_section_metadata and S6D_table_notes.
Shared IBD signal in adult UC lesions	GSE189184	UC_tissue	IBD	program_domain	shared_immune_MAGMA_PoPS	7	7.94034e-05	0.000675811	0.000331655	B12,B13,B4,B5,B8,B9,C2	TRUE	0.000884413	candidate-informed supportive sensitivity	Primary GSE189184 UC set: B4,B5,B8,B9,B12,B13,C2; all verified in GEO metadata as disease=Ulcerative Colitis, activity=Inflamed, immunotherapy=N/A. These sections were treated as idiopathic UC inflamed lesion-context sections and not as immune-checkpoint-therapy colitis.	n_samples denotes contributing sections, not independent patients. The seven UC inflamed sections represent six GEO donor/specimen proxies because B8 and B9 share GI 6967; ACAT is interpreted as cross-section consistency rather than patient-level replication.	GEO GSE189184 and GSM sample metadata; see S6C_section_metadata and S6D_table_notes.
Shared IBD signal in adult UC lesions	GSE189184	UC_tissue	IBD	program_domain	epithelial_mucosal	7	0.000210688	0.00330163	0.000907872	B12,B13,B4,B5,B8,B9,C2	TRUE	0.00181574	primary independent biological domain	Primary GSE189184 UC set: B4,B5,B8,B9,B12,B13,C2; all verified in GEO metadata as disease=Ulcerative Colitis, activity=Inflamed, immunotherapy=N/A. These sections were treated as idiopathic UC inflamed lesion-context sections and not as immune-checkpoint-therapy colitis.	n_samples denotes contributing sections, not independent patients. The seven UC inflamed sections represent six GEO donor/specimen proxies because B8 and B9 share GI 6967; ACAT is interpreted as cross-section consistency rather than patient-level replication.	GEO GSE189184 and GSM sample metadata; see S6C_section_metadata and S6D_table_notes.
Shared IBD signal in adult UC lesions	GSE189184	UC_tissue	IBD	program_domain	adult_inflammation_repair	7	0.00035506	0.00400507	0.00140262	B12,B13,B4,B5,B8,B9,C2	TRUE	0.00224419	primary independent biological domain	Primary GSE189184 UC set: B4,B5,B8,B9,B12,B13,C2; all verified in GEO metadata as disease=Ulcerative Colitis, activity=Inflamed, immunotherapy=N/A. These sections were treated as idiopathic UC inflamed lesion-context sections and not as immune-checkpoint-therapy colitis.	n_samples denotes contributing sections, not independent patients. The seven UC inflamed sections represent six GEO donor/specimen proxies because B8 and B9 share GI 6967; ACAT is interpreted as cross-section consistency rather than patient-level replication.	GEO GSE189184 and GSM sample metadata; see S6C_section_metadata and S6D_table_notes.
Shared IBD signal in adult UC lesions	GSE189184	UC_tissue	IBD	program_domain	stromal_fibrotic	7	0.000597961	0.00880466	0.00267511	B12,B13,B4,B5,B8,B9,C2	TRUE	0.00356681	primary independent biological domain	Primary GSE189184 UC set: B4,B5,B8,B9,B12,B13,C2; all verified in GEO metadata as disease=Ulcerative Colitis, activity=Inflamed, immunotherapy=N/A. These sections were treated as idiopathic UC inflamed lesion-context sections and not as immune-checkpoint-therapy colitis.	n_samples denotes contributing sections, not independent patients. The seven UC inflamed sections represent six GEO donor/specimen proxies because B8 and B9 share GI 6967; ACAT is interpreted as cross-section consistency rather than patient-level replication.	GEO GSE189184 and GSM sample metadata; see S6C_section_metadata and S6D_table_notes.
Shared IBD signal in adult UC lesions	GSE189184	UC_tissue	IBD	program_domain	UC_neural_synaptic	6	0.00418954	0.0116716	0.0106134	B12,B13,B4,B8,B9,C2	TRUE	0.0121296	secondary exploratory domain	Primary GSE189184 UC set: B4,B5,B8,B9,B12,B13,C2; all verified in GEO metadata as disease=Ulcerative Colitis, activity=Inflamed, immunotherapy=N/A. These sections were treated as idiopathic UC inflamed lesion-context sections and not as immune-checkpoint-therapy colitis.	n_samples denotes contributing sections, not independent patients. The seven UC inflamed sections represent six GEO donor/specimen proxies because B8 and B9 share GI 6967; ACAT is interpreted as cross-section consistency rather than patient-level replication.	GEO GSE189184 and GSM sample metadata; see S6C_section_metadata and S6D_table_notes.
Shared IBD signal in adult UC lesions	GSE189184	UC_tissue	IBD	program_domain	low_signal	7	0.00476397	0.0951832	0.0241798	B12,B13,B4,B5,B8,B9,C2	TRUE	0.0241798	reference only; not biologically interpreted	Primary GSE189184 UC set: B4,B5,B8,B9,B12,B13,C2; all verified in GEO metadata as disease=Ulcerative Colitis, activity=Inflamed, immunotherapy=N/A. These sections were treated as idiopathic UC inflamed lesion-context sections and not as immune-checkpoint-therapy colitis.	n_samples denotes contributing sections, not independent patients. The seven UC inflamed sections represent six GEO donor/specimen proxies because B8 and B9 share GI 6967; ACAT is interpreted as cross-section consistency rather than patient-level replication.	GEO GSE189184 and GSM sample metadata; see S6C_section_metadata and S6D_table_notes.
UC-specific adult UC lesion gsMap	GSE189184	UC_tissue	UC	kmeans10	K06	4	0.472012	0.57421	0.608547	B4,B5,B8,B9	FALSE	0.93269	unsupervised sensitivity	Primary GSE189184 UC set: B4,B5,B8,B9,B12,B13,C2; all verified in GEO metadata as disease=Ulcerative Colitis, activity=Inflamed, immunotherapy=N/A. These sections were treated as idiopathic UC inflamed lesion-context sections and not as immune-checkpoint-therapy colitis.	n_samples denotes contributing sections, not independent patients. The seven UC inflamed sections represent six GEO donor/specimen proxies because B8 and B9 share GI 6967; ACAT is interpreted as cross-section consistency rather than patient-level replication.	GEO GSE189184 and GSM sample metadata; see S6C_section_metadata and S6D_table_notes.
UC-specific adult UC lesion gsMap	GSE189184	UC_tissue	UC	kmeans10	K05	4	0.231773	0.652457	0.63307	B4,B5,B8,B9	FALSE	0.93269	unsupervised sensitivity	Primary GSE189184 UC set: B4,B5,B8,B9,B12,B13,C2; all verified in GEO metadata as disease=Ulcerative Colitis, activity=Inflamed, immunotherapy=N/A. These sections were treated as idiopathic UC inflamed lesion-context sections and not as immune-checkpoint-therapy colitis.	n_samples denotes contributing sections, not independent patients. The seven UC inflamed sections represent six GEO donor/specimen proxies because B8 and B9 share GI 6967; ACAT is interpreted as cross-section consistency rather than patient-level replication.	GEO GSE189184 and GSM sample metadata; see S6C_section_metadata and S6D_table_notes.
UC-specific adult UC lesion gsMap	GSE189184	UC_tissue	UC	kmeans10	K01	7	0.197052	0.561865	0.664196	B12,B13,B4,B5,B8,B9,C2	FALSE	0.93269	unsupervised sensitivity	Primary GSE189184 UC set: B4,B5,B8,B9,B12,B13,C2; all verified in GEO metadata as disease=Ulcerative Colitis, activity=Inflamed, immunotherapy=N/A. These sections were treated as idiopathic UC inflamed lesion-context sections and not as immune-checkpoint-therapy colitis.	n_samples denotes contributing sections, not independent patients. The seven UC inflamed sections represent six GEO donor/specimen proxies because B8 and B9 share GI 6967; ACAT is interpreted as cross-section consistency rather than patient-level replication.	GEO GSE189184 and GSM sample metadata; see S6C_section_metadata and S6D_table_notes.
UC-specific adult UC lesion gsMap	GSE189184	UC_tissue	UC	kmeans10	K02	7	0.201563	0.715585	0.767166	B12,B13,B4,B5,B8,B9,C2	FALSE	0.93269	unsupervised sensitivity	Primary GSE189184 UC set: B4,B5,B8,B9,B12,B13,C2; all verified in GEO metadata as disease=Ulcerative Colitis, activity=Inflamed, immunotherapy=N/A. These sections were treated as idiopathic UC inflamed lesion-context sections and not as immune-checkpoint-therapy colitis.	n_samples denotes contributing sections, not independent patients. The seven UC inflamed sections represent six GEO donor/specimen proxies because B8 and B9 share GI 6967; ACAT is interpreted as cross-section consistency rather than patient-level replication.	GEO GSE189184 and GSM sample metadata; see S6C_section_metadata and S6D_table_notes.
UC-specific adult UC lesion gsMap	GSE189184	UC_tissue	UC	kmeans10	K03	7	0.534462	0.685039	0.812341	B12,B13,B4,B5,B8,B9,C2	FALSE	0.93269	unsupervised sensitivity	Primary GSE189184 UC set: B4,B5,B8,B9,B12,B13,C2; all verified in GEO metadata as disease=Ulcerative Colitis, activity=Inflamed, immunotherapy=N/A. These sections were treated as idiopathic UC inflamed lesion-context sections and not as immune-checkpoint-therapy colitis.	n_samples denotes contributing sections, not independent patients. The seven UC inflamed sections represent six GEO donor/specimen proxies because B8 and B9 share GI 6967; ACAT is interpreted as cross-section consistency rather than patient-level replication.	GEO GSE189184 and GSM sample metadata; see S6C_section_metadata and S6D_table_notes.
UC-specific adult UC lesion gsMap	GSE189184	UC_tissue	UC	kmeans10	K07	4	0.446105	0.740802	0.831656	B4,B5,B8,B9	FALSE	0.93269	unsupervised sensitivity	Primary GSE189184 UC set: B4,B5,B8,B9,B12,B13,C2; all verified in GEO metadata as disease=Ulcerative Colitis, activity=Inflamed, immunotherapy=N/A. These sections were treated as idiopathic UC inflamed lesion-context sections and not as immune-checkpoint-therapy colitis.	n_samples denotes contributing sections, not independent patients. The seven UC inflamed sections represent six GEO donor/specimen proxies because B8 and B9 share GI 6967; ACAT is interpreted as cross-section consistency rather than patient-level replication.	GEO GSE189184 and GSM sample metadata; see S6C_section_metadata and S6D_table_notes.
UC-specific adult UC lesion gsMap	GSE189184	UC_tissue	UC	kmeans10	K04	5	0.484877	0.818624	0.882605	B4,B5,B8,B9,C2	FALSE	0.93269	unsupervised sensitivity	Primary GSE189184 UC set: B4,B5,B8,B9,B12,B13,C2; all verified in GEO metadata as disease=Ulcerative Colitis, activity=Inflamed, immunotherapy=N/A. These sections were treated as idiopathic UC inflamed lesion-context sections and not as immune-checkpoint-therapy colitis.	n_samples denotes contributing sections, not independent patients. The seven UC inflamed sections represent six GEO donor/specimen proxies because B8 and B9 share GI 6967; ACAT is interpreted as cross-section consistency rather than patient-level replication.	GEO GSE189184 and GSM sample metadata; see S6C_section_metadata and S6D_table_notes.
UC-specific adult UC lesion gsMap	GSE189184	UC_tissue	UC	kmeans10	K00	7	0.328262	0.640941	0.893901	B12,B13,B4,B5,B8,B9,C2	FALSE	0.93269	unsupervised sensitivity	Primary GSE189184 UC set: B4,B5,B8,B9,B12,B13,C2; all verified in GEO metadata as disease=Ulcerative Colitis, activity=Inflamed, immunotherapy=N/A. These sections were treated as idiopathic UC inflamed lesion-context sections and not as immune-checkpoint-therapy colitis.	n_samples denotes contributing sections, not independent patients. The seven UC inflamed sections represent six GEO donor/specimen proxies because B8 and B9 share GI 6967; ACAT is interpreted as cross-section consistency rather than patient-level replication.	GEO GSE189184 and GSM sample metadata; see S6C_section_metadata and S6D_table_notes.
UC-specific adult UC lesion gsMap	GSE189184	UC_tissue	UC	kmeans10	K08	2	0.817996	0.87323	0.896433	B4,B8	FALSE	0.93269	unsupervised sensitivity	Primary GSE189184 UC set: B4,B5,B8,B9,B12,B13,C2; all verified in GEO metadata as disease=Ulcerative Colitis, activity=Inflamed, immunotherapy=N/A. These sections were treated as idiopathic UC inflamed lesion-context sections and not as immune-checkpoint-therapy colitis.	n_samples denotes contributing sections, not independent patients. The seven UC inflamed sections represent six GEO donor/specimen proxies because B8 and B9 share GI 6967; ACAT is interpreted as cross-section consistency rather than patient-level replication.	GEO GSE189184 and GSM sample metadata; see S6C_section_metadata and S6D_table_notes.
UC-specific adult UC lesion gsMap	GSE189184	UC_tissue	UC	kmeans10	K09	1	0.93269	0.93269	0.93269	B4	FALSE	0.93269	unsupervised sensitivity	Primary GSE189184 UC set: B4,B5,B8,B9,B12,B13,C2; all verified in GEO metadata as disease=Ulcerative Colitis, activity=Inflamed, immunotherapy=N/A. These sections were treated as idiopathic UC inflamed lesion-context sections and not as immune-checkpoint-therapy colitis.	n_samples denotes contributing sections, not independent patients. The seven UC inflamed sections represent six GEO donor/specimen proxies because B8 and B9 share GI 6967; ACAT is interpreted as cross-section consistency rather than patient-level replication.	GEO GSE189184 and GSM sample metadata; see S6C_section_metadata and S6D_table_notes.
UC-specific adult UC lesion gsMap	GSE189184	UC_tissue	UC	program_domain	UC_neural_synaptic	6	0.0520352	0.462397	0.246499	B12,B13,B4,B8,B9,C2	FALSE	0.925257	secondary exploratory domain	Primary GSE189184 UC set: B4,B5,B8,B9,B12,B13,C2; all verified in GEO metadata as disease=Ulcerative Colitis, activity=Inflamed, immunotherapy=N/A. These sections were treated as idiopathic UC inflamed lesion-context sections and not as immune-checkpoint-therapy colitis.	n_samples denotes contributing sections, not independent patients. The seven UC inflamed sections represent six GEO donor/specimen proxies because B8 and B9 share GI 6967; ACAT is interpreted as cross-section consistency rather than patient-level replication.	GEO GSE189184 and GSM sample metadata; see S6C_section_metadata and S6D_table_notes.
UC-specific adult UC lesion gsMap	GSE189184	UC_tissue	UC	program_domain	low_signal	7	0.233694	0.396162	0.56058	B12,B13,B4,B5,B8,B9,C2	FALSE	0.925257	reference only; not biologically interpreted	Primary GSE189184 UC set: B4,B5,B8,B9,B12,B13,C2; all verified in GEO metadata as disease=Ulcerative Colitis, activity=Inflamed, immunotherapy=N/A. These sections were treated as idiopathic UC inflamed lesion-context sections and not as immune-checkpoint-therapy colitis.	n_samples denotes contributing sections, not independent patients. The seven UC inflamed sections represent six GEO donor/specimen proxies because B8 and B9 share GI 6967; ACAT is interpreted as cross-section consistency rather than patient-level replication.	GEO GSE189184 and GSM sample metadata; see S6C_section_metadata and S6D_table_notes.
UC-specific adult UC lesion gsMap	GSE189184	UC_tissue	UC	program_domain	shared_immune_MAGMA_PoPS	7	0.126146	0.536556	0.672902	B12,B13,B4,B5,B8,B9,C2	FALSE	0.925257	candidate-informed supportive sensitivity	Primary GSE189184 UC set: B4,B5,B8,B9,B12,B13,C2; all verified in GEO metadata as disease=Ulcerative Colitis, activity=Inflamed, immunotherapy=N/A. These sections were treated as idiopathic UC inflamed lesion-context sections and not as immune-checkpoint-therapy colitis.	n_samples denotes contributing sections, not independent patients. The seven UC inflamed sections represent six GEO donor/specimen proxies because B8 and B9 share GI 6967; ACAT is interpreted as cross-section consistency rather than patient-level replication.	GEO GSE189184 and GSM sample metadata; see S6C_section_metadata and S6D_table_notes.
UC-specific adult UC lesion gsMap	GSE189184	UC_tissue	UC	program_domain	stromal_fibrotic	7	0.529047	0.699854	0.689394	B12,B13,B4,B5,B8,B9,C2	FALSE	0.925257	primary independent biological domain	Primary GSE189184 UC set: B4,B5,B8,B9,B12,B13,C2; all verified in GEO metadata as disease=Ulcerative Colitis, activity=Inflamed, immunotherapy=N/A. These sections were treated as idiopathic UC inflamed lesion-context sections and not as immune-checkpoint-therapy colitis.	n_samples denotes contributing sections, not independent patients. The seven UC inflamed sections represent six GEO donor/specimen proxies because B8 and B9 share GI 6967; ACAT is interpreted as cross-section consistency rather than patient-level replication.	GEO GSE189184 and GSM sample metadata; see S6C_section_metadata and S6D_table_notes.
UC-specific adult UC lesion gsMap	GSE189184	UC_tissue	UC	program_domain	epithelial_mucosal	7	0.516021	0.683273	0.789101	B12,B13,B4,B5,B8,B9,C2	FALSE	0.925257	primary independent biological domain	Primary GSE189184 UC set: B4,B5,B8,B9,B12,B13,C2; all verified in GEO metadata as disease=Ulcerative Colitis, activity=Inflamed, immunotherapy=N/A. These sections were treated as idiopathic UC inflamed lesion-context sections and not as immune-checkpoint-therapy colitis.	n_samples denotes contributing sections, not independent patients. The seven UC inflamed sections represent six GEO donor/specimen proxies because B8 and B9 share GI 6967; ACAT is interpreted as cross-section consistency rather than patient-level replication.	GEO GSE189184 and GSM sample metadata; see S6C_section_metadata and S6D_table_notes.
UC-specific adult UC lesion gsMap	GSE189184	UC_tissue	UC	program_domain	CD_structural_barrier	7	0.103949	0.778043	0.833784	B12,B13,B4,B5,B8,B9,C2	FALSE	0.925257	primary independent biological domain	Primary GSE189184 UC set: B4,B5,B8,B9,B12,B13,C2; all verified in GEO metadata as disease=Ulcerative Colitis, activity=Inflamed, immunotherapy=N/A. These sections were treated as idiopathic UC inflamed lesion-context sections and not as immune-checkpoint-therapy colitis.	n_samples denotes contributing sections, not independent patients. The seven UC inflamed sections represent six GEO donor/specimen proxies because B8 and B9 share GI 6967; ACAT is interpreted as cross-section consistency rather than patient-level replication.	GEO GSE189184 and GSM sample metadata; see S6C_section_metadata and S6D_table_notes.
UC-specific adult UC lesion gsMap	GSE189184	UC_tissue	UC	program_domain	immune_rich	7	0.630884	0.812763	0.852193	B12,B13,B4,B5,B8,B9,C2	FALSE	0.925257	primary independent biological domain	Primary GSE189184 UC set: B4,B5,B8,B9,B12,B13,C2; all verified in GEO metadata as disease=Ulcerative Colitis, activity=Inflamed, immunotherapy=N/A. These sections were treated as idiopathic UC inflamed lesion-context sections and not as immune-checkpoint-therapy colitis.	n_samples denotes contributing sections, not independent patients. The seven UC inflamed sections represent six GEO donor/specimen proxies because B8 and B9 share GI 6967; ACAT is interpreted as cross-section consistency rather than patient-level replication.	GEO GSE189184 and GSM sample metadata; see S6C_section_metadata and S6D_table_notes.
UC-specific adult UC lesion gsMap	GSE189184	UC_tissue	UC	program_domain	adult_inflammation_repair	7	0.363136	0.745405	0.925257	B12,B13,B4,B5,B8,B9,C2	FALSE	0.925257	primary independent biological domain	Primary GSE189184 UC set: B4,B5,B8,B9,B12,B13,C2; all verified in GEO metadata as disease=Ulcerative Colitis, activity=Inflamed, immunotherapy=N/A. These sections were treated as idiopathic UC inflamed lesion-context sections and not as immune-checkpoint-therapy colitis.	n_samples denotes contributing sections, not independent patients. The seven UC inflamed sections represent six GEO donor/specimen proxies because B8 and B9 share GI 6967; ACAT is interpreted as cross-section consistency rather than patient-level replication.	GEO GSE189184 and GSM sample metadata; see S6C_section_metadata and S6D_table_notes.
CD-specific adult CD lesion gsMap	SCP2959	CD_tissue	CD	cluster	Glia	18	0.00485563	0.226541	0.0660964	V10A14-143_A,V10A14-143_B,V10A14-143_D,V10S15-054_A,V10S15-054_B,V10S15-054_C,V10S15-054_D,V10S15-055_A,V10S15-055_C,V10S15-055_D,V11Y24-010_A,V11Y24-010_B,V11Y24-010_C,V11Y24-010_D,V11Y24-011_A,V11Y24-011_B,V11Y24-011_C,V11Y24-011_D	FALSE	0.421584	adult disease-tissue annotation	SCP2959 adult CD reference: 20 public Visium sections grouped into five sample/specimen-prefix donor/specimen proxies (V10A14-143, V10S15-054, V10S15-055, V11Y24-010, V11Y24-011). ACAT n_samples reflects the number of sections in which the annotation was present and retained.	n_samples denotes contributing sections, not independent patients. The 20 SCP2959 sections are grouped into five public sample/specimen-prefix donor/specimen proxies; ACAT is interpreted as cross-section consistency rather than patient-level replication.	SCP2959 processed spatial object metadata and public section-prefix/sample identifiers; see S6C_section_metadata.
CD-specific adult CD lesion gsMap	SCP2959	CD_tissue	CD	cluster	Follicle	11	0.0268665	0.102448	0.0851184	V10A14-143_B,V10A14-143_C,V10A14-143_D,V10S15-054_A,V10S15-054_D,V10S15-055_C,V10S15-055_D,V11Y24-010_A,V11Y24-011_A,V11Y24-011_C,V11Y24-011_D	FALSE	0.421584	adult disease-tissue annotation	SCP2959 adult CD reference: 20 public Visium sections grouped into five sample/specimen-prefix donor/specimen proxies (V10A14-143, V10S15-054, V10S15-055, V11Y24-010, V11Y24-011). ACAT n_samples reflects the number of sections in which the annotation was present and retained.	n_samples denotes contributing sections, not independent patients. The 20 SCP2959 sections are grouped into five public sample/specimen-prefix donor/specimen proxies; ACAT is interpreted as cross-section consistency rather than patient-level replication.	SCP2959 processed spatial object metadata and public section-prefix/sample identifiers; see S6C_section_metadata.
CD-specific adult CD lesion gsMap	SCP2959	CD_tissue	CD	cluster	Muscle	20	0.0143553	0.149064	0.131493	V10A14-143_A,V10A14-143_B,V10A14-143_C,V10A14-143_D,V10S15-054_A,V10S15-054_B,V10S15-054_C,V10S15-054_D,V10S15-055_A,V10S15-055_B,V10S15-055_C,V10S15-055_D,V11Y24-010_A,V11Y24-010_B,V11Y24-010_C,V11Y24-010_D,V11Y24-011_A,V11Y24-011_B,V11Y24-011_C,V11Y24-011_D	FALSE	0.421584	adult disease-tissue annotation	SCP2959 adult CD reference: 20 public Visium sections grouped into five sample/specimen-prefix donor/specimen proxies (V10A14-143, V10S15-054, V10S15-055, V11Y24-010, V11Y24-011). ACAT n_samples reflects the number of sections in which the annotation was present and retained.	n_samples denotes contributing sections, not independent patients. The 20 SCP2959 sections are grouped into five public sample/specimen-prefix donor/specimen proxies; ACAT is interpreted as cross-section consistency rather than patient-level replication.	SCP2959 processed spatial object metadata and public section-prefix/sample identifiers; see S6C_section_metadata.
CD-specific adult CD lesion gsMap	SCP2959	CD_tissue	CD	cluster	Myeloid	20	0.0500064	0.165697	0.147154	V10A14-143_A,V10A14-143_B,V10A14-143_C,V10A14-143_D,V10S15-054_A,V10S15-054_B,V10S15-054_C,V10S15-054_D,V10S15-055_A,V10S15-055_B,V10S15-055_C,V10S15-055_D,V11Y24-010_A,V11Y24-010_B,V11Y24-010_C,V11Y24-010_D,V11Y24-011_A,V11Y24-011_B,V11Y24-011_C,V11Y24-011_D	FALSE	0.421584	adult disease-tissue annotation	SCP2959 adult CD reference: 20 public Visium sections grouped into five sample/specimen-prefix donor/specimen proxies (V10A14-143, V10S15-054, V10S15-055, V11Y24-010, V11Y24-011). ACAT n_samples reflects the number of sections in which the annotation was present and retained.	n_samples denotes contributing sections, not independent patients. The 20 SCP2959 sections are grouped into five public sample/specimen-prefix donor/specimen proxies; ACAT is interpreted as cross-section consistency rather than patient-level replication.	SCP2959 processed spatial object metadata and public section-prefix/sample identifiers; see S6C_section_metadata.
CD-specific adult CD lesion gsMap	SCP2959	CD_tissue	CD	cluster	Myenteric plexus	8	0.0603485	0.309369	0.18617	V10S15-054_D,V10S15-055_A,V10S15-055_D,V11Y24-010_A,V11Y24-010_C,V11Y24-010_D,V11Y24-011_A,V11Y24-011_D	FALSE	0.421584	adult disease-tissue annotation	SCP2959 adult CD reference: 20 public Visium sections grouped into five sample/specimen-prefix donor/specimen proxies (V10A14-143, V10S15-054, V10S15-055, V11Y24-010, V11Y24-011). ACAT n_samples reflects the number of sections in which the annotation was present and retained.	n_samples denotes contributing sections, not independent patients. The 20 SCP2959 sections are grouped into five public sample/specimen-prefix donor/specimen proxies; ACAT is interpreted as cross-section consistency rather than patient-level replication.	SCP2959 processed spatial object metadata and public section-prefix/sample identifiers; see S6C_section_metadata.
CD-specific adult CD lesion gsMap	SCP2959	CD_tissue	CD	cluster	TA	20	0.0152353	0.342971	0.193486	V10A14-143_A,V10A14-143_B,V10A14-143_C,V10A14-143_D,V10S15-054_A,V10S15-054_B,V10S15-054_C,V10S15-054_D,V10S15-055_A,V10S15-055_B,V10S15-055_C,V10S15-055_D,V11Y24-010_A,V11Y24-010_B,V11Y24-010_C,V11Y24-010_D,V11Y24-011_A,V11Y24-011_B,V11Y24-011_C,V11Y24-011_D	FALSE	0.421584	adult disease-tissue annotation	SCP2959 adult CD reference: 20 public Visium sections grouped into five sample/specimen-prefix donor/specimen proxies (V10A14-143, V10S15-054, V10S15-055, V11Y24-010, V11Y24-011). ACAT n_samples reflects the number of sections in which the annotation was present and retained.	n_samples denotes contributing sections, not independent patients. The 20 SCP2959 sections are grouped into five public sample/specimen-prefix donor/specimen proxies; ACAT is interpreted as cross-section consistency rather than patient-level replication.	SCP2959 processed spatial object metadata and public section-prefix/sample identifiers; see S6C_section_metadata.
CD-specific adult CD lesion gsMap	SCP2959	CD_tissue	CD	cluster	ICC	19	0.0672364	0.259767	0.207795	V10A14-143_A,V10A14-143_B,V10A14-143_D,V10S15-054_A,V10S15-054_B,V10S15-054_C,V10S15-054_D,V10S15-055_A,V10S15-055_B,V10S15-055_C,V10S15-055_D,V11Y24-010_A,V11Y24-010_B,V11Y24-010_C,V11Y24-010_D,V11Y24-011_A,V11Y24-011_B,V11Y24-011_C,V11Y24-011_D	FALSE	0.421584	adult disease-tissue annotation	SCP2959 adult CD reference: 20 public Visium sections grouped into five sample/specimen-prefix donor/specimen proxies (V10A14-143, V10S15-054, V10S15-055, V11Y24-010, V11Y24-011). ACAT n_samples reflects the number of sections in which the annotation was present and retained.	n_samples denotes contributing sections, not independent patients. The 20 SCP2959 sections are grouped into five public sample/specimen-prefix donor/specimen proxies; ACAT is interpreted as cross-section consistency rather than patient-level replication.	SCP2959 processed spatial object metadata and public section-prefix/sample identifiers; see S6C_section_metadata.
CD-specific adult CD lesion gsMap	SCP2959	CD_tissue	CD	cluster	Plasma cell	20	0.0746763	0.259806	0.225543	V10A14-143_A,V10A14-143_B,V10A14-143_C,V10A14-143_D,V10S15-054_A,V10S15-054_B,V10S15-054_C,V10S15-054_D,V10S15-055_A,V10S15-055_B,V10S15-055_C,V10S15-055_D,V11Y24-010_A,V11Y24-010_B,V11Y24-010_C,V11Y24-010_D,V11Y24-011_A,V11Y24-011_B,V11Y24-011_C,V11Y24-011_D	FALSE	0.421584	adult disease-tissue annotation	SCP2959 adult CD reference: 20 public Visium sections grouped into five sample/specimen-prefix donor/specimen proxies (V10A14-143, V10S15-054, V10S15-055, V11Y24-010, V11Y24-011). ACAT n_samples reflects the number of sections in which the annotation was present and retained.	n_samples denotes contributing sections, not independent patients. The 20 SCP2959 sections are grouped into five public sample/specimen-prefix donor/specimen proxies; ACAT is interpreted as cross-section consistency rather than patient-level replication.	SCP2959 processed spatial object metadata and public section-prefix/sample identifiers; see S6C_section_metadata.
CD-specific adult CD lesion gsMap	SCP2959	CD_tissue	CD	cluster	Inflammatory	18	0.023755	0.484778	0.25295	V10A14-143_A,V10A14-143_B,V10A14-143_D,V10S15-054_A,V10S15-054_B,V10S15-054_C,V10S15-054_D,V10S15-055_A,V10S15-055_C,V10S15-055_D,V11Y24-010_A,V11Y24-010_B,V11Y24-010_C,V11Y24-010_D,V11Y24-011_A,V11Y24-011_B,V11Y24-011_C,V11Y24-011_D	FALSE	0.421584	adult disease-tissue annotation	SCP2959 adult CD reference: 20 public Visium sections grouped into five sample/specimen-prefix donor/specimen proxies (V10A14-143, V10S15-054, V10S15-055, V11Y24-010, V11Y24-011). ACAT n_samples reflects the number of sections in which the annotation was present and retained.	n_samples denotes contributing sections, not independent patients. The 20 SCP2959 sections are grouped into five public sample/specimen-prefix donor/specimen proxies; ACAT is interpreted as cross-section consistency rather than patient-level replication.	SCP2959 processed spatial object metadata and public section-prefix/sample identifiers; see S6C_section_metadata.
CD-specific adult CD lesion gsMap	SCP2959	CD_tissue	CD	cluster	Endothelium	20	0.0891568	0.3069	0.337342	V10A14-143_A,V10A14-143_B,V10A14-143_C,V10A14-143_D,V10S15-054_A,V10S15-054_B,V10S15-054_C,V10S15-054_D,V10S15-055_A,V10S15-055_B,V10S15-055_C,V10S15-055_D,V11Y24-010_A,V11Y24-010_B,V11Y24-010_C,V11Y24-010_D,V11Y24-011_A,V11Y24-011_B,V11Y24-011_C,V11Y24-011_D	FALSE	0.463159	adult disease-tissue annotation	SCP2959 adult CD reference: 20 public Visium sections grouped into five sample/specimen-prefix donor/specimen proxies (V10A14-143, V10S15-054, V10S15-055, V11Y24-010, V11Y24-011). ACAT n_samples reflects the number of sections in which the annotation was present and retained.	n_samples denotes contributing sections, not independent patients. The 20 SCP2959 sections are grouped into five public sample/specimen-prefix donor/specimen proxies; ACAT is interpreted as cross-section consistency rather than patient-level replication.	SCP2959 processed spatial object metadata and public section-prefix/sample identifiers; see S6C_section_metadata.
CD-specific adult CD lesion gsMap	SCP2959	CD_tissue	CD	cluster	Stem	11	0.138201	0.260445	0.33965	V10A14-143_A,V10A14-143_B,V10S15-054_A,V10S15-054_B,V10S15-055_A,V10S15-055_C,V11Y24-010_A,V11Y24-010_B,V11Y24-010_C,V11Y24-011_A,V11Y24-011_C	FALSE	0.463159	adult disease-tissue annotation	SCP2959 adult CD reference: 20 public Visium sections grouped into five sample/specimen-prefix donor/specimen proxies (V10A14-143, V10S15-054, V10S15-055, V11Y24-010, V11Y24-011). ACAT n_samples reflects the number of sections in which the annotation was present and retained.	n_samples denotes contributing sections, not independent patients. The 20 SCP2959 sections are grouped into five public sample/specimen-prefix donor/specimen proxies; ACAT is interpreted as cross-section consistency rather than patient-level replication.	SCP2959 processed spatial object metadata and public section-prefix/sample identifiers; see S6C_section_metadata.
CD-specific adult CD lesion gsMap	SCP2959	CD_tissue	CD	cluster	Mature	20	0.0390189	0.208535	0.394958	V10A14-143_A,V10A14-143_B,V10A14-143_C,V10A14-143_D,V10S15-054_A,V10S15-054_B,V10S15-054_C,V10S15-054_D,V10S15-055_A,V10S15-055_B,V10S15-055_C,V10S15-055_D,V11Y24-010_A,V11Y24-010_B,V11Y24-010_C,V11Y24-010_D,V11Y24-011_A,V11Y24-011_B,V11Y24-011_C,V11Y24-011_D	FALSE	0.493698	adult disease-tissue annotation	SCP2959 adult CD reference: 20 public Visium sections grouped into five sample/specimen-prefix donor/specimen proxies (V10A14-143, V10S15-054, V10S15-055, V11Y24-010, V11Y24-011). ACAT n_samples reflects the number of sections in which the annotation was present and retained.	n_samples denotes contributing sections, not independent patients. The 20 SCP2959 sections are grouped into five public sample/specimen-prefix donor/specimen proxies; ACAT is interpreted as cross-section consistency rather than patient-level replication.	SCP2959 processed spatial object metadata and public section-prefix/sample identifiers; see S6C_section_metadata.
CD-specific adult CD lesion gsMap	SCP2959	CD_tissue	CD	cluster	Neuron	20	0.128748	0.779749	0.846885	V10A14-143_A,V10A14-143_B,V10A14-143_C,V10A14-143_D,V10S15-054_A,V10S15-054_B,V10S15-054_C,V10S15-054_D,V10S15-055_A,V10S15-055_B,V10S15-055_C,V10S15-055_D,V11Y24-010_A,V11Y24-010_B,V11Y24-010_C,V11Y24-010_D,V11Y24-011_A,V11Y24-011_B,V11Y24-011_C,V11Y24-011_D	FALSE	0.916873	adult disease-tissue annotation	SCP2959 adult CD reference: 20 public Visium sections grouped into five sample/specimen-prefix donor/specimen proxies (V10A14-143, V10S15-054, V10S15-055, V11Y24-010, V11Y24-011). ACAT n_samples reflects the number of sections in which the annotation was present and retained.	n_samples denotes contributing sections, not independent patients. The 20 SCP2959 sections are grouped into five public sample/specimen-prefix donor/specimen proxies; ACAT is interpreted as cross-section consistency rather than patient-level replication.	SCP2959 processed spatial object metadata and public section-prefix/sample identifiers; see S6C_section_metadata.
CD-specific adult CD lesion gsMap	SCP2959	CD_tissue	CD	cluster	Adipose	17	0.163178	0.69657	0.855748	V10A14-143_A,V10A14-143_B,V10A14-143_C,V10A14-143_D,V10S15-054_A,V10S15-054_C,V10S15-054_D,V10S15-055_A,V10S15-055_C,V10S15-055_D,V11Y24-010_A,V11Y24-010_B,V11Y24-010_C,V11Y24-010_D,V11Y24-011_A,V11Y24-011_C,V11Y24-011_D	FALSE	0.916873	adult disease-tissue annotation	SCP2959 adult CD reference: 20 public Visium sections grouped into five sample/specimen-prefix donor/specimen proxies (V10A14-143, V10S15-054, V10S15-055, V11Y24-010, V11Y24-011). ACAT n_samples reflects the number of sections in which the annotation was present and retained.	n_samples denotes contributing sections, not independent patients. The 20 SCP2959 sections are grouped into five public sample/specimen-prefix donor/specimen proxies; ACAT is interpreted as cross-section consistency rather than patient-level replication.	SCP2959 processed spatial object metadata and public section-prefix/sample identifiers; see S6C_section_metadata.
CD-specific adult CD lesion gsMap	SCP2959	CD_tissue	CD	cluster	Blood vessel	20	0.171651	0.531332	0.944981	V10A14-143_A,V10A14-143_B,V10A14-143_C,V10A14-143_D,V10S15-054_A,V10S15-054_B,V10S15-054_C,V10S15-054_D,V10S15-055_A,V10S15-055_B,V10S15-055_C,V10S15-055_D,V11Y24-010_A,V11Y24-010_B,V11Y24-010_C,V11Y24-010_D,V11Y24-011_A,V11Y24-011_B,V11Y24-011_C,V11Y24-011_D	FALSE	0.944981	adult disease-tissue annotation	SCP2959 adult CD reference: 20 public Visium sections grouped into five sample/specimen-prefix donor/specimen proxies (V10A14-143, V10S15-054, V10S15-055, V11Y24-010, V11Y24-011). ACAT n_samples reflects the number of sections in which the annotation was present and retained.	n_samples denotes contributing sections, not independent patients. The 20 SCP2959 sections are grouped into five public sample/specimen-prefix donor/specimen proxies; ACAT is interpreted as cross-section consistency rather than patient-level replication.	SCP2959 processed spatial object metadata and public section-prefix/sample identifiers; see S6C_section_metadata.
CD-specific adult CD lesion gsMap	SCP2959	CD_tissue	CD	region	Immune	11	0.0152788	0.133424	0.0741298	V10A14-143_B,V10A14-143_C,V10A14-143_D,V10S15-054_A,V10S15-054_D,V10S15-055_C,V10S15-055_D,V11Y24-010_A,V11Y24-011_A,V11Y24-011_C,V11Y24-011_D	FALSE	0.296519	adult disease-tissue annotation	SCP2959 adult CD reference: 20 public Visium sections grouped into five sample/specimen-prefix donor/specimen proxies (V10A14-143, V10S15-054, V10S15-055, V11Y24-010, V11Y24-011). ACAT n_samples reflects the number of sections in which the annotation was present and retained.	n_samples denotes contributing sections, not independent patients. The 20 SCP2959 sections are grouped into five public sample/specimen-prefix donor/specimen proxies; ACAT is interpreted as cross-section consistency rather than patient-level replication.	SCP2959 processed spatial object metadata and public section-prefix/sample identifiers; see S6C_section_metadata.
CD-specific adult CD lesion gsMap	SCP2959	CD_tissue	CD	region	Muscle	20	0.060669	0.263676	0.21656	V10A14-143_A,V10A14-143_B,V10A14-143_C,V10A14-143_D,V10S15-054_A,V10S15-054_B,V10S15-054_C,V10S15-054_D,V10S15-055_A,V10S15-055_B,V10S15-055_C,V10S15-055_D,V11Y24-010_A,V11Y24-010_B,V11Y24-010_C,V11Y24-010_D,V11Y24-011_A,V11Y24-011_B,V11Y24-011_C,V11Y24-011_D	FALSE	0.43312	adult disease-tissue annotation	SCP2959 adult CD reference: 20 public Visium sections grouped into five sample/specimen-prefix donor/specimen proxies (V10A14-143, V10S15-054, V10S15-055, V11Y24-010, V11Y24-011). ACAT n_samples reflects the number of sections in which the annotation was present and retained.	n_samples denotes contributing sections, not independent patients. The 20 SCP2959 sections are grouped into five public sample/specimen-prefix donor/specimen proxies; ACAT is interpreted as cross-section consistency rather than patient-level replication.	SCP2959 processed spatial object metadata and public section-prefix/sample identifiers; see S6C_section_metadata.
CD-specific adult CD lesion gsMap	SCP2959	CD_tissue	CD	region	Epithelial	20	0.0388654	0.296662	0.380514	V10A14-143_A,V10A14-143_B,V10A14-143_C,V10A14-143_D,V10S15-054_A,V10S15-054_B,V10S15-054_C,V10S15-054_D,V10S15-055_A,V10S15-055_B,V10S15-055_C,V10S15-055_D,V11Y24-010_A,V11Y24-010_B,V11Y24-010_C,V11Y24-010_D,V11Y24-011_A,V11Y24-011_B,V11Y24-011_C,V11Y24-011_D	FALSE	0.507352	adult disease-tissue annotation	SCP2959 adult CD reference: 20 public Visium sections grouped into five sample/specimen-prefix donor/specimen proxies (V10A14-143, V10S15-054, V10S15-055, V11Y24-010, V11Y24-011). ACAT n_samples reflects the number of sections in which the annotation was present and retained.	n_samples denotes contributing sections, not independent patients. The 20 SCP2959 sections are grouped into five public sample/specimen-prefix donor/specimen proxies; ACAT is interpreted as cross-section consistency rather than patient-level replication.	SCP2959 processed spatial object metadata and public section-prefix/sample identifiers; see S6C_section_metadata.
CD-specific adult CD lesion gsMap	SCP2959	CD_tissue	CD	region	LP	20	0.151507	0.450447	0.995302	V10A14-143_A,V10A14-143_B,V10A14-143_C,V10A14-143_D,V10S15-054_A,V10S15-054_B,V10S15-054_C,V10S15-054_D,V10S15-055_A,V10S15-055_B,V10S15-055_C,V10S15-055_D,V11Y24-010_A,V11Y24-010_B,V11Y24-010_C,V11Y24-010_D,V11Y24-011_A,V11Y24-011_B,V11Y24-011_C,V11Y24-011_D	FALSE	0.995302	adult disease-tissue annotation	SCP2959 adult CD reference: 20 public Visium sections grouped into five sample/specimen-prefix donor/specimen proxies (V10A14-143, V10S15-054, V10S15-055, V11Y24-010, V11Y24-011). ACAT n_samples reflects the number of sections in which the annotation was present and retained.	n_samples denotes contributing sections, not independent patients. The 20 SCP2959 sections are grouped into five public sample/specimen-prefix donor/specimen proxies; ACAT is interpreted as cross-section consistency rather than patient-level replication.	SCP2959 processed spatial object metadata and public section-prefix/sample identifiers; see S6C_section_metadata.
Shared IBD signal in adult CD lesions	SCP2959	CD_tissue	IBD	cluster	Follicle	11	7.25375e-08	1.56154e-05	7.30871e-07	V10A14-143_B,V10A14-143_C,V10A14-143_D,V10S15-054_A,V10S15-054_D,V10S15-055_C,V10S15-055_D,V11Y24-010_A,V11Y24-011_A,V11Y24-011_C,V11Y24-011_D	TRUE	1.09631e-05	adult disease-tissue annotation	SCP2959 adult CD reference: 20 public Visium sections grouped into five sample/specimen-prefix donor/specimen proxies (V10A14-143, V10S15-054, V10S15-055, V11Y24-010, V11Y24-011). ACAT n_samples reflects the number of sections in which the annotation was present and retained.	n_samples denotes contributing sections, not independent patients. The 20 SCP2959 sections are grouped into five public sample/specimen-prefix donor/specimen proxies; ACAT is interpreted as cross-section consistency rather than patient-level replication.	SCP2959 processed spatial object metadata and public section-prefix/sample identifiers; see S6C_section_metadata.
Shared IBD signal in adult CD lesions	SCP2959	CD_tissue	IBD	cluster	Inflammatory	18	3.02458e-07	0.0471975	5.31818e-06	V10A14-143_A,V10A14-143_B,V10A14-143_D,V10S15-054_A,V10S15-054_B,V10S15-054_C,V10S15-054_D,V10S15-055_A,V10S15-055_C,V10S15-055_D,V11Y24-010_A,V11Y24-010_B,V11Y24-010_C,V11Y24-010_D,V11Y24-011_A,V11Y24-011_B,V11Y24-011_C,V11Y24-011_D	TRUE	3.33609e-05	adult disease-tissue annotation	SCP2959 adult CD reference: 20 public Visium sections grouped into five sample/specimen-prefix donor/specimen proxies (V10A14-143, V10S15-054, V10S15-055, V11Y24-010, V11Y24-011). ACAT n_samples reflects the number of sections in which the annotation was present and retained.	n_samples denotes contributing sections, not independent patients. The 20 SCP2959 sections are grouped into five public sample/specimen-prefix donor/specimen proxies; ACAT is interpreted as cross-section consistency rather than patient-level replication.	SCP2959 processed spatial object metadata and public section-prefix/sample identifiers; see S6C_section_metadata.
Shared IBD signal in adult CD lesions	SCP2959	CD_tissue	IBD	cluster	Myeloid	20	4.2658e-07	0.00167842	6.67218e-06	V10A14-143_A,V10A14-143_B,V10A14-143_C,V10A14-143_D,V10S15-054_A,V10S15-054_B,V10S15-054_C,V10S15-054_D,V10S15-055_A,V10S15-055_B,V10S15-055_C,V10S15-055_D,V11Y24-010_A,V11Y24-010_B,V11Y24-010_C,V11Y24-010_D,V11Y24-011_A,V11Y24-011_B,V11Y24-011_C,V11Y24-011_D	TRUE	3.33609e-05	adult disease-tissue annotation	SCP2959 adult CD reference: 20 public Visium sections grouped into five sample/specimen-prefix donor/specimen proxies (V10A14-143, V10S15-054, V10S15-055, V11Y24-010, V11Y24-011). ACAT n_samples reflects the number of sections in which the annotation was present and retained.	n_samples denotes contributing sections, not independent patients. The 20 SCP2959 sections are grouped into five public sample/specimen-prefix donor/specimen proxies; ACAT is interpreted as cross-section consistency rather than patient-level replication.	SCP2959 processed spatial object metadata and public section-prefix/sample identifiers; see S6C_section_metadata.
Shared IBD signal in adult CD lesions	SCP2959	CD_tissue	IBD	cluster	Adipose	17	3.43712e-06	0.233053	5.83892e-05	V10A14-143_A,V10A14-143_B,V10A14-143_C,V10A14-143_D,V10S15-054_A,V10S15-054_C,V10S15-054_D,V10S15-055_A,V10S15-055_C,V10S15-055_D,V11Y24-010_A,V11Y24-010_B,V11Y24-010_C,V11Y24-010_D,V11Y24-011_A,V11Y24-011_C,V11Y24-011_D	TRUE	0.00021896	adult disease-tissue annotation	SCP2959 adult CD reference: 20 public Visium sections grouped into five sample/specimen-prefix donor/specimen proxies (V10A14-143, V10S15-054, V10S15-055, V11Y24-010, V11Y24-011). ACAT n_samples reflects the number of sections in which the annotation was present and retained.	n_samples denotes contributing sections, not independent patients. The 20 SCP2959 sections are grouped into five public sample/specimen-prefix donor/specimen proxies; ACAT is interpreted as cross-section consistency rather than patient-level replication.	SCP2959 processed spatial object metadata and public section-prefix/sample identifiers; see S6C_section_metadata.
Shared IBD signal in adult CD lesions	SCP2959	CD_tissue	IBD	cluster	TA	20	6.97973e-06	0.0265993	0.000136218	V10A14-143_A,V10A14-143_B,V10A14-143_C,V10A14-143_D,V10S15-054_A,V10S15-054_B,V10S15-054_C,V10S15-054_D,V10S15-055_A,V10S15-055_B,V10S15-055_C,V10S15-055_D,V11Y24-010_A,V11Y24-010_B,V11Y24-010_C,V11Y24-010_D,V11Y24-011_A,V11Y24-011_B,V11Y24-011_C,V11Y24-011_D	TRUE	0.000408654	adult disease-tissue annotation	SCP2959 adult CD reference: 20 public Visium sections grouped into five sample/specimen-prefix donor/specimen proxies (V10A14-143, V10S15-054, V10S15-055, V11Y24-010, V11Y24-011). ACAT n_samples reflects the number of sections in which the annotation was present and retained.	n_samples denotes contributing sections, not independent patients. The 20 SCP2959 sections are grouped into five public sample/specimen-prefix donor/specimen proxies; ACAT is interpreted as cross-section consistency rather than patient-level replication.	SCP2959 processed spatial object metadata and public section-prefix/sample identifiers; see S6C_section_metadata.
Shared IBD signal in adult CD lesions	SCP2959	CD_tissue	IBD	cluster	Plasma cell	20	2.54112e-05	0.00363522	0.00031378	V10A14-143_A,V10A14-143_B,V10A14-143_C,V10A14-143_D,V10S15-054_A,V10S15-054_B,V10S15-054_C,V10S15-054_D,V10S15-055_A,V10S15-055_B,V10S15-055_C,V10S15-055_D,V11Y24-010_A,V11Y24-010_B,V11Y24-010_C,V11Y24-010_D,V11Y24-011_A,V11Y24-011_B,V11Y24-011_C,V11Y24-011_D	TRUE	0.00078445	adult disease-tissue annotation	SCP2959 adult CD reference: 20 public Visium sections grouped into five sample/specimen-prefix donor/specimen proxies (V10A14-143, V10S15-054, V10S15-055, V11Y24-010, V11Y24-011). ACAT n_samples reflects the number of sections in which the annotation was present and retained.	n_samples denotes contributing sections, not independent patients. The 20 SCP2959 sections are grouped into five public sample/specimen-prefix donor/specimen proxies; ACAT is interpreted as cross-section consistency rather than patient-level replication.	SCP2959 processed spatial object metadata and public section-prefix/sample identifiers; see S6C_section_metadata.
Shared IBD signal in adult CD lesions	SCP2959	CD_tissue	IBD	cluster	Neuron	20	9.25765e-05	0.709996	0.00189317	V10A14-143_A,V10A14-143_B,V10A14-143_C,V10A14-143_D,V10S15-054_A,V10S15-054_B,V10S15-054_C,V10S15-054_D,V10S15-055_A,V10S15-055_B,V10S15-055_C,V10S15-055_D,V11Y24-010_A,V11Y24-010_B,V11Y24-010_C,V11Y24-010_D,V11Y24-011_A,V11Y24-011_B,V11Y24-011_C,V11Y24-011_D	TRUE	0.0040568	adult disease-tissue annotation	SCP2959 adult CD reference: 20 public Visium sections grouped into five sample/specimen-prefix donor/specimen proxies (V10A14-143, V10S15-054, V10S15-055, V11Y24-010, V11Y24-011). ACAT n_samples reflects the number of sections in which the annotation was present and retained.	n_samples denotes contributing sections, not independent patients. The 20 SCP2959 sections are grouped into five public sample/specimen-prefix donor/specimen proxies; ACAT is interpreted as cross-section consistency rather than patient-level replication.	SCP2959 processed spatial object metadata and public section-prefix/sample identifiers; see S6C_section_metadata.
Shared IBD signal in adult CD lesions	SCP2959	CD_tissue	IBD	cluster	Mature	20	0.000914088	0.0170765	0.00558588	V10A14-143_A,V10A14-143_B,V10A14-143_C,V10A14-143_D,V10S15-054_A,V10S15-054_B,V10S15-054_C,V10S15-054_D,V10S15-055_A,V10S15-055_B,V10S15-055_C,V10S15-055_D,V11Y24-010_A,V11Y24-010_B,V11Y24-010_C,V11Y24-010_D,V11Y24-011_A,V11Y24-011_B,V11Y24-011_C,V11Y24-011_D	TRUE	0.0104735	adult disease-tissue annotation	SCP2959 adult CD reference: 20 public Visium sections grouped into five sample/specimen-prefix donor/specimen proxies (V10A14-143, V10S15-054, V10S15-055, V11Y24-010, V11Y24-011). ACAT n_samples reflects the number of sections in which the annotation was present and retained.	n_samples denotes contributing sections, not independent patients. The 20 SCP2959 sections are grouped into five public sample/specimen-prefix donor/specimen proxies; ACAT is interpreted as cross-section consistency rather than patient-level replication.	SCP2959 processed spatial object metadata and public section-prefix/sample identifiers; see S6C_section_metadata.
Shared IBD signal in adult CD lesions	SCP2959	CD_tissue	IBD	cluster	Muscle	20	0.000904727	0.083941	0.00996834	V10A14-143_A,V10A14-143_B,V10A14-143_C,V10A14-143_D,V10S15-054_A,V10S15-054_B,V10S15-054_C,V10S15-054_D,V10S15-055_A,V10S15-055_B,V10S15-055_C,V10S15-055_D,V11Y24-010_A,V11Y24-010_B,V11Y24-010_C,V11Y24-010_D,V11Y24-011_A,V11Y24-011_B,V11Y24-011_C,V11Y24-011_D	TRUE	0.0166139	adult disease-tissue annotation	SCP2959 adult CD reference: 20 public Visium sections grouped into five sample/specimen-prefix donor/specimen proxies (V10A14-143, V10S15-054, V10S15-055, V11Y24-010, V11Y24-011). ACAT n_samples reflects the number of sections in which the annotation was present and retained.	n_samples denotes contributing sections, not independent patients. The 20 SCP2959 sections are grouped into five public sample/specimen-prefix donor/specimen proxies; ACAT is interpreted as cross-section consistency rather than patient-level replication.	SCP2959 processed spatial object metadata and public section-prefix/sample identifiers; see S6C_section_metadata.
Shared IBD signal in adult CD lesions	SCP2959	CD_tissue	IBD	cluster	Endothelium	20	0.00130767	0.0310979	0.0113657	V10A14-143_A,V10A14-143_B,V10A14-143_C,V10A14-143_D,V10S15-054_A,V10S15-054_B,V10S15-054_C,V10S15-054_D,V10S15-055_A,V10S15-055_B,V10S15-055_C,V10S15-055_D,V11Y24-010_A,V11Y24-010_B,V11Y24-010_C,V11Y24-010_D,V11Y24-011_A,V11Y24-011_B,V11Y24-011_C,V11Y24-011_D	TRUE	0.0170486	adult disease-tissue annotation	SCP2959 adult CD reference: 20 public Visium sections grouped into five sample/specimen-prefix donor/specimen proxies (V10A14-143, V10S15-054, V10S15-055, V11Y24-010, V11Y24-011). ACAT n_samples reflects the number of sections in which the annotation was present and retained.	n_samples denotes contributing sections, not independent patients. The 20 SCP2959 sections are grouped into five public sample/specimen-prefix donor/specimen proxies; ACAT is interpreted as cross-section consistency rather than patient-level replication.	SCP2959 processed spatial object metadata and public section-prefix/sample identifiers; see S6C_section_metadata.
Shared IBD signal in adult CD lesions	SCP2959	CD_tissue	IBD	cluster	Stem	11	0.00330668	0.135399	0.0189315	V10A14-143_A,V10A14-143_B,V10S15-054_A,V10S15-054_B,V10S15-055_A,V10S15-055_C,V11Y24-010_A,V11Y24-010_B,V11Y24-010_C,V11Y24-011_A,V11Y24-011_C	TRUE	0.0258157	adult disease-tissue annotation	SCP2959 adult CD reference: 20 public Visium sections grouped into five sample/specimen-prefix donor/specimen proxies (V10A14-143, V10S15-054, V10S15-055, V11Y24-010, V11Y24-011). ACAT n_samples reflects the number of sections in which the annotation was present and retained.	n_samples denotes contributing sections, not independent patients. The 20 SCP2959 sections are grouped into five public sample/specimen-prefix donor/specimen proxies; ACAT is interpreted as cross-section consistency rather than patient-level replication.	SCP2959 processed spatial object metadata and public section-prefix/sample identifiers; see S6C_section_metadata.
Shared IBD signal in adult CD lesions	SCP2959	CD_tissue	IBD	cluster	ICC	19	0.00351091	0.110657	0.0281478	V10A14-143_A,V10A14-143_B,V10A14-143_D,V10S15-054_A,V10S15-054_B,V10S15-054_C,V10S15-054_D,V10S15-055_A,V10S15-055_B,V10S15-055_C,V10S15-055_D,V11Y24-010_A,V11Y24-010_B,V11Y24-010_C,V11Y24-010_D,V11Y24-011_A,V11Y24-011_B,V11Y24-011_C,V11Y24-011_D	TRUE	0.0351847	adult disease-tissue annotation	SCP2959 adult CD reference: 20 public Visium sections grouped into five sample/specimen-prefix donor/specimen proxies (V10A14-143, V10S15-054, V10S15-055, V11Y24-010, V11Y24-011). ACAT n_samples reflects the number of sections in which the annotation was present and retained.	n_samples denotes contributing sections, not independent patients. The 20 SCP2959 sections are grouped into five public sample/specimen-prefix donor/specimen proxies; ACAT is interpreted as cross-section consistency rather than patient-level replication.	SCP2959 processed spatial object metadata and public section-prefix/sample identifiers; see S6C_section_metadata.
Shared IBD signal in adult CD lesions	SCP2959	CD_tissue	IBD	cluster	Blood vessel	20	0.00416981	0.245292	0.0668305	V10A14-143_A,V10A14-143_B,V10A14-143_C,V10A14-143_D,V10S15-054_A,V10S15-054_B,V10S15-054_C,V10S15-054_D,V10S15-055_A,V10S15-055_B,V10S15-055_C,V10S15-055_D,V11Y24-010_A,V11Y24-010_B,V11Y24-010_C,V11Y24-010_D,V11Y24-011_A,V11Y24-011_B,V11Y24-011_C,V11Y24-011_D	FALSE	0.0771122	adult disease-tissue annotation	SCP2959 adult CD reference: 20 public Visium sections grouped into five sample/specimen-prefix donor/specimen proxies (V10A14-143, V10S15-054, V10S15-055, V11Y24-010, V11Y24-011). ACAT n_samples reflects the number of sections in which the annotation was present and retained.	n_samples denotes contributing sections, not independent patients. The 20 SCP2959 sections are grouped into five public sample/specimen-prefix donor/specimen proxies; ACAT is interpreted as cross-section consistency rather than patient-level replication.	SCP2959 processed spatial object metadata and public section-prefix/sample identifiers; see S6C_section_metadata.
Shared IBD signal in adult CD lesions	SCP2959	CD_tissue	IBD	cluster	Myenteric plexus	8	0.112933	0.619433	0.675682	V10S15-054_D,V10S15-055_A,V10S15-055_D,V11Y24-010_A,V11Y24-010_C,V11Y24-010_D,V11Y24-011_A,V11Y24-011_D	FALSE	0.723945	adult disease-tissue annotation	SCP2959 adult CD reference: 20 public Visium sections grouped into five sample/specimen-prefix donor/specimen proxies (V10A14-143, V10S15-054, V10S15-055, V11Y24-010, V11Y24-011). ACAT n_samples reflects the number of sections in which the annotation was present and retained.	n_samples denotes contributing sections, not independent patients. The 20 SCP2959 sections are grouped into five public sample/specimen-prefix donor/specimen proxies; ACAT is interpreted as cross-section consistency rather than patient-level replication.	SCP2959 processed spatial object metadata and public section-prefix/sample identifiers; see S6C_section_metadata.
Shared IBD signal in adult CD lesions	SCP2959	CD_tissue	IBD	cluster	Glia	18	0.00687108	0.157457	0.899061	V10A14-143_A,V10A14-143_B,V10A14-143_D,V10S15-054_A,V10S15-054_B,V10S15-054_C,V10S15-054_D,V10S15-055_A,V10S15-055_C,V10S15-055_D,V11Y24-010_A,V11Y24-010_B,V11Y24-010_C,V11Y24-010_D,V11Y24-011_A,V11Y24-011_B,V11Y24-011_C,V11Y24-011_D	FALSE	0.899061	adult disease-tissue annotation	SCP2959 adult CD reference: 20 public Visium sections grouped into five sample/specimen-prefix donor/specimen proxies (V10A14-143, V10S15-054, V10S15-055, V11Y24-010, V11Y24-011). ACAT n_samples reflects the number of sections in which the annotation was present and retained.	n_samples denotes contributing sections, not independent patients. The 20 SCP2959 sections are grouped into five public sample/specimen-prefix donor/specimen proxies; ACAT is interpreted as cross-section consistency rather than patient-level replication.	SCP2959 processed spatial object metadata and public section-prefix/sample identifiers; see S6C_section_metadata.
Shared IBD signal in adult CD lesions	SCP2959	CD_tissue	IBD	region	Immune	11	3.68986e-08	9.03979e-06	3.5225e-07	V10A14-143_B,V10A14-143_C,V10A14-143_D,V10S15-054_A,V10S15-054_D,V10S15-055_C,V10S15-055_D,V11Y24-010_A,V11Y24-011_A,V11Y24-011_C,V11Y24-011_D	TRUE	1.409e-06	adult disease-tissue annotation	SCP2959 adult CD reference: 20 public Visium sections grouped into five sample/specimen-prefix donor/specimen proxies (V10A14-143, V10S15-054, V10S15-055, V11Y24-010, V11Y24-011). ACAT n_samples reflects the number of sections in which the annotation was present and retained.	n_samples denotes contributing sections, not independent patients. The 20 SCP2959 sections are grouped into five public sample/specimen-prefix donor/specimen proxies; ACAT is interpreted as cross-section consistency rather than patient-level replication.	SCP2959 processed spatial object metadata and public section-prefix/sample identifiers; see S6C_section_metadata.
Shared IBD signal in adult CD lesions	SCP2959	CD_tissue	IBD	region	LP	20	1.73516e-06	0.00333346	2.74732e-05	V10A14-143_A,V10A14-143_B,V10A14-143_C,V10A14-143_D,V10S15-054_A,V10S15-054_B,V10S15-054_C,V10S15-054_D,V10S15-055_A,V10S15-055_B,V10S15-055_C,V10S15-055_D,V11Y24-010_A,V11Y24-010_B,V11Y24-010_C,V11Y24-010_D,V11Y24-011_A,V11Y24-011_B,V11Y24-011_C,V11Y24-011_D	TRUE	4.27484e-05	adult disease-tissue annotation	SCP2959 adult CD reference: 20 public Visium sections grouped into five sample/specimen-prefix donor/specimen proxies (V10A14-143, V10S15-054, V10S15-055, V11Y24-010, V11Y24-011). ACAT n_samples reflects the number of sections in which the annotation was present and retained.	n_samples denotes contributing sections, not independent patients. The 20 SCP2959 sections are grouped into five public sample/specimen-prefix donor/specimen proxies; ACAT is interpreted as cross-section consistency rather than patient-level replication.	SCP2959 processed spatial object metadata and public section-prefix/sample identifiers; see S6C_section_metadata.
Shared IBD signal in adult CD lesions	SCP2959	CD_tissue	IBD	region	Muscle	20	2.02485e-06	0.0588396	3.20613e-05	V10A14-143_A,V10A14-143_B,V10A14-143_C,V10A14-143_D,V10S15-054_A,V10S15-054_B,V10S15-054_C,V10S15-054_D,V10S15-055_A,V10S15-055_B,V10S15-055_C,V10S15-055_D,V11Y24-010_A,V11Y24-010_B,V11Y24-010_C,V11Y24-010_D,V11Y24-011_A,V11Y24-011_B,V11Y24-011_C,V11Y24-011_D	TRUE	4.27484e-05	adult disease-tissue annotation	SCP2959 adult CD reference: 20 public Visium sections grouped into five sample/specimen-prefix donor/specimen proxies (V10A14-143, V10S15-054, V10S15-055, V11Y24-010, V11Y24-011). ACAT n_samples reflects the number of sections in which the annotation was present and retained.	n_samples denotes contributing sections, not independent patients. The 20 SCP2959 sections are grouped into five public sample/specimen-prefix donor/specimen proxies; ACAT is interpreted as cross-section consistency rather than patient-level replication.	SCP2959 processed spatial object metadata and public section-prefix/sample identifiers; see S6C_section_metadata.
Shared IBD signal in adult CD lesions	SCP2959	CD_tissue	IBD	region	Epithelial	20	7.22205e-05	0.0179723	0.00110111	V10A14-143_A,V10A14-143_B,V10A14-143_C,V10A14-143_D,V10S15-054_A,V10S15-054_B,V10S15-054_C,V10S15-054_D,V10S15-055_A,V10S15-055_B,V10S15-055_C,V10S15-055_D,V11Y24-010_A,V11Y24-010_B,V11Y24-010_C,V11Y24-010_D,V11Y24-011_A,V11Y24-011_B,V11Y24-011_C,V11Y24-011_D	TRUE	0.00110111	adult disease-tissue annotation	SCP2959 adult CD reference: 20 public Visium sections grouped into five sample/specimen-prefix donor/specimen proxies (V10A14-143, V10S15-054, V10S15-055, V11Y24-010, V11Y24-011). ACAT n_samples reflects the number of sections in which the annotation was present and retained.	n_samples denotes contributing sections, not independent patients. The 20 SCP2959 sections are grouped into five public sample/specimen-prefix donor/specimen proxies; ACAT is interpreted as cross-section consistency rather than patient-level replication.	SCP2959 processed spatial object metadata and public section-prefix/sample identifiers; see S6C_section_metadata.

## Sheet: S6B_sample_Cauchy
analysis_role	dataset	tissue_context	trait	annotation_scheme	sample	annotation	p_cauchy	p_median	nominal_sample_p_lt_0.05	patient_or_donor_proxy	section_id	disease_category	activity_or_lesion_status	immunotherapy	section_cut_or_section_type	n_spots_in_analysis	ACAT_input_role	section_independence_note	metadata_source_note
Shared IBD signal in adult UC lesions	GSE189184	UC_tissue	IBD	kmeans10	B12	K02	0.00109124	0.0127656	TRUE	GI 6658	B12	Ulcerative Colitis	Inflamed	N/A	Biopsy	not retained in current ACAT summary; see generated h5ad/Spaceranger output	Section-level Cauchy P aggregated into cross-section ACAT for predefined UC inflamed sections	Cross-section consistency; not independent patient-level replication. B8 and B9 share donor proxy GI 6967.	GEO GSE189184 sample metadata; disease=Ulcerative Colitis, activity=Inflamed, immunotherapy=N/A for primary sections
Shared IBD signal in adult UC lesions	GSE189184	UC_tissue	IBD	kmeans10	B12	K00	0.0022912	0.0337537	TRUE	GI 6658	B12	Ulcerative Colitis	Inflamed	N/A	Biopsy	not retained in current ACAT summary; see generated h5ad/Spaceranger output	Section-level Cauchy P aggregated into cross-section ACAT for predefined UC inflamed sections	Cross-section consistency; not independent patient-level replication. B8 and B9 share donor proxy GI 6967.	GEO GSE189184 sample metadata; disease=Ulcerative Colitis, activity=Inflamed, immunotherapy=N/A for primary sections
Shared IBD signal in adult UC lesions	GSE189184	UC_tissue	IBD	kmeans10	B12	K01	0.00286321	0.0136576	TRUE	GI 6658	B12	Ulcerative Colitis	Inflamed	N/A	Biopsy	not retained in current ACAT summary; see generated h5ad/Spaceranger output	Section-level Cauchy P aggregated into cross-section ACAT for predefined UC inflamed sections	Cross-section consistency; not independent patient-level replication. B8 and B9 share donor proxy GI 6967.	GEO GSE189184 sample metadata; disease=Ulcerative Colitis, activity=Inflamed, immunotherapy=N/A for primary sections
Shared IBD signal in adult UC lesions	GSE189184	UC_tissue	IBD	kmeans10	B12	K03	0.0246909	0.174902	TRUE	GI 6658	B12	Ulcerative Colitis	Inflamed	N/A	Biopsy	not retained in current ACAT summary; see generated h5ad/Spaceranger output	Section-level Cauchy P aggregated into cross-section ACAT for predefined UC inflamed sections	Cross-section consistency; not independent patient-level replication. B8 and B9 share donor proxy GI 6967.	GEO GSE189184 sample metadata; disease=Ulcerative Colitis, activity=Inflamed, immunotherapy=N/A for primary sections
Shared IBD signal in adult UC lesions	GSE189184	UC_tissue	IBD	kmeans10	B13	K00	0.000119599	0.00425834	TRUE	GI 4980	B13	Ulcerative Colitis	Inflamed	N/A	Biopsy	not retained in current ACAT summary; see generated h5ad/Spaceranger output	Section-level Cauchy P aggregated into cross-section ACAT for predefined UC inflamed sections	Cross-section consistency; not independent patient-level replication. B8 and B9 share donor proxy GI 6967.	GEO GSE189184 sample metadata; disease=Ulcerative Colitis, activity=Inflamed, immunotherapy=N/A for primary sections
Shared IBD signal in adult UC lesions	GSE189184	UC_tissue	IBD	kmeans10	B13	K01	0.000141794	0.000580623	TRUE	GI 4980	B13	Ulcerative Colitis	Inflamed	N/A	Biopsy	not retained in current ACAT summary; see generated h5ad/Spaceranger output	Section-level Cauchy P aggregated into cross-section ACAT for predefined UC inflamed sections	Cross-section consistency; not independent patient-level replication. B8 and B9 share donor proxy GI 6967.	GEO GSE189184 sample metadata; disease=Ulcerative Colitis, activity=Inflamed, immunotherapy=N/A for primary sections
Shared IBD signal in adult UC lesions	GSE189184	UC_tissue	IBD	kmeans10	B13	K02	0.00125915	0.0154118	TRUE	GI 4980	B13	Ulcerative Colitis	Inflamed	N/A	Biopsy	not retained in current ACAT summary; see generated h5ad/Spaceranger output	Section-level Cauchy P aggregated into cross-section ACAT for predefined UC inflamed sections	Cross-section consistency; not independent patient-level replication. B8 and B9 share donor proxy GI 6967.	GEO GSE189184 sample metadata; disease=Ulcerative Colitis, activity=Inflamed, immunotherapy=N/A for primary sections
Shared IBD signal in adult UC lesions	GSE189184	UC_tissue	IBD	kmeans10	B13	K03	0.177976	0.421825	FALSE	GI 4980	B13	Ulcerative Colitis	Inflamed	N/A	Biopsy	not retained in current ACAT summary; see generated h5ad/Spaceranger output	Section-level Cauchy P aggregated into cross-section ACAT for predefined UC inflamed sections	Cross-section consistency; not independent patient-level replication. B8 and B9 share donor proxy GI 6967.	GEO GSE189184 sample metadata; disease=Ulcerative Colitis, activity=Inflamed, immunotherapy=N/A for primary sections
Shared IBD signal in adult UC lesions	GSE189184	UC_tissue	IBD	kmeans10	B4	K07	0.00134879	0.00755224	TRUE	GI 6264	B4	Ulcerative Colitis	Inflamed	N/A	Biopsy	not retained in current ACAT summary; see generated h5ad/Spaceranger output	Section-level Cauchy P aggregated into cross-section ACAT for predefined UC inflamed sections	Cross-section consistency; not independent patient-level replication. B8 and B9 share donor proxy GI 6967.	GEO GSE189184 sample metadata; disease=Ulcerative Colitis, activity=Inflamed, immunotherapy=N/A for primary sections
Shared IBD signal in adult UC lesions	GSE189184	UC_tissue	IBD	kmeans10	B4	K01	0.00155116	0.0089397	TRUE	GI 6264	B4	Ulcerative Colitis	Inflamed	N/A	Biopsy	not retained in current ACAT summary; see generated h5ad/Spaceranger output	Section-level Cauchy P aggregated into cross-section ACAT for predefined UC inflamed sections	Cross-section consistency; not independent patient-level replication. B8 and B9 share donor proxy GI 6967.	GEO GSE189184 sample metadata; disease=Ulcerative Colitis, activity=Inflamed, immunotherapy=N/A for primary sections
Shared IBD signal in adult UC lesions	GSE189184	UC_tissue	IBD	kmeans10	B4	K03	0.00171107	0.00462439	TRUE	GI 6264	B4	Ulcerative Colitis	Inflamed	N/A	Biopsy	not retained in current ACAT summary; see generated h5ad/Spaceranger output	Section-level Cauchy P aggregated into cross-section ACAT for predefined UC inflamed sections	Cross-section consistency; not independent patient-level replication. B8 and B9 share donor proxy GI 6967.	GEO GSE189184 sample metadata; disease=Ulcerative Colitis, activity=Inflamed, immunotherapy=N/A for primary sections
Shared IBD signal in adult UC lesions	GSE189184	UC_tissue	IBD	kmeans10	B4	K05	0.00367353	0.0476462	TRUE	GI 6264	B4	Ulcerative Colitis	Inflamed	N/A	Biopsy	not retained in current ACAT summary; see generated h5ad/Spaceranger output	Section-level Cauchy P aggregated into cross-section ACAT for predefined UC inflamed sections	Cross-section consistency; not independent patient-level replication. B8 and B9 share donor proxy GI 6967.	GEO GSE189184 sample metadata; disease=Ulcerative Colitis, activity=Inflamed, immunotherapy=N/A for primary sections
Shared IBD signal in adult UC lesions	GSE189184	UC_tissue	IBD	kmeans10	B4	K04	0.00729667	0.0361478	TRUE	GI 6264	B4	Ulcerative Colitis	Inflamed	N/A	Biopsy	not retained in current ACAT summary; see generated h5ad/Spaceranger output	Section-level Cauchy P aggregated into cross-section ACAT for predefined UC inflamed sections	Cross-section consistency; not independent patient-level replication. B8 and B9 share donor proxy GI 6967.	GEO GSE189184 sample metadata; disease=Ulcerative Colitis, activity=Inflamed, immunotherapy=N/A for primary sections
Shared IBD signal in adult UC lesions	GSE189184	UC_tissue	IBD	kmeans10	B4	K00	0.0139487	0.0621668	TRUE	GI 6264	B4	Ulcerative Colitis	Inflamed	N/A	Biopsy	not retained in current ACAT summary; see generated h5ad/Spaceranger output	Section-level Cauchy P aggregated into cross-section ACAT for predefined UC inflamed sections	Cross-section consistency; not independent patient-level replication. B8 and B9 share donor proxy GI 6967.	GEO GSE189184 sample metadata; disease=Ulcerative Colitis, activity=Inflamed, immunotherapy=N/A for primary sections
Shared IBD signal in adult UC lesions	GSE189184	UC_tissue	IBD	kmeans10	B4	K09	0.0201303	0.0804316	TRUE	GI 6264	B4	Ulcerative Colitis	Inflamed	N/A	Biopsy	not retained in current ACAT summary; see generated h5ad/Spaceranger output	Section-level Cauchy P aggregated into cross-section ACAT for predefined UC inflamed sections	Cross-section consistency; not independent patient-level replication. B8 and B9 share donor proxy GI 6967.	GEO GSE189184 sample metadata; disease=Ulcerative Colitis, activity=Inflamed, immunotherapy=N/A for primary sections
Shared IBD signal in adult UC lesions	GSE189184	UC_tissue	IBD	kmeans10	B4	K08	0.0209456	0.172539	TRUE	GI 6264	B4	Ulcerative Colitis	Inflamed	N/A	Biopsy	not retained in current ACAT summary; see generated h5ad/Spaceranger output	Section-level Cauchy P aggregated into cross-section ACAT for predefined UC inflamed sections	Cross-section consistency; not independent patient-level replication. B8 and B9 share donor proxy GI 6967.	GEO GSE189184 sample metadata; disease=Ulcerative Colitis, activity=Inflamed, immunotherapy=N/A for primary sections
Shared IBD signal in adult UC lesions	GSE189184	UC_tissue	IBD	kmeans10	B4	K06	0.0639072	0.139662	FALSE	GI 6264	B4	Ulcerative Colitis	Inflamed	N/A	Biopsy	not retained in current ACAT summary; see generated h5ad/Spaceranger output	Section-level Cauchy P aggregated into cross-section ACAT for predefined UC inflamed sections	Cross-section consistency; not independent patient-level replication. B8 and B9 share donor proxy GI 6967.	GEO GSE189184 sample metadata; disease=Ulcerative Colitis, activity=Inflamed, immunotherapy=N/A for primary sections
Shared IBD signal in adult UC lesions	GSE189184	UC_tissue	IBD	kmeans10	B4	K02	0.392017	0.400275	FALSE	GI 6264	B4	Ulcerative Colitis	Inflamed	N/A	Biopsy	not retained in current ACAT summary; see generated h5ad/Spaceranger output	Section-level Cauchy P aggregated into cross-section ACAT for predefined UC inflamed sections	Cross-section consistency; not independent patient-level replication. B8 and B9 share donor proxy GI 6967.	GEO GSE189184 sample metadata; disease=Ulcerative Colitis, activity=Inflamed, immunotherapy=N/A for primary sections
Shared IBD signal in adult UC lesions	GSE189184	UC_tissue	IBD	kmeans10	B5	K03	0.00118161	0.00805006	TRUE	GI 6266	B5	Ulcerative Colitis	Inflamed	N/A	Biopsy	not retained in current ACAT summary; see generated h5ad/Spaceranger output	Section-level Cauchy P aggregated into cross-section ACAT for predefined UC inflamed sections	Cross-section consistency; not independent patient-level replication. B8 and B9 share donor proxy GI 6967.	GEO GSE189184 sample metadata; disease=Ulcerative Colitis, activity=Inflamed, immunotherapy=N/A for primary sections
Shared IBD signal in adult UC lesions	GSE189184	UC_tissue	IBD	kmeans10	B5	K00	0.00143784	0.00642178	TRUE	GI 6266	B5	Ulcerative Colitis	Inflamed	N/A	Biopsy	not retained in current ACAT summary; see generated h5ad/Spaceranger output	Section-level Cauchy P aggregated into cross-section ACAT for predefined UC inflamed sections	Cross-section consistency; not independent patient-level replication. B8 and B9 share donor proxy GI 6967.	GEO GSE189184 sample metadata; disease=Ulcerative Colitis, activity=Inflamed, immunotherapy=N/A for primary sections
Shared IBD signal in adult UC lesions	GSE189184	UC_tissue	IBD	kmeans10	B5	K02	0.00152355	0.0221954	TRUE	GI 6266	B5	Ulcerative Colitis	Inflamed	N/A	Biopsy	not retained in current ACAT summary; see generated h5ad/Spaceranger output	Section-level Cauchy P aggregated into cross-section ACAT for predefined UC inflamed sections	Cross-section consistency; not independent patient-level replication. B8 and B9 share donor proxy GI 6967.	GEO GSE189184 sample metadata; disease=Ulcerative Colitis, activity=Inflamed, immunotherapy=N/A for primary sections
Shared IBD signal in adult UC lesions	GSE189184	UC_tissue	IBD	kmeans10	B5	K06	0.00214936	0.00737306	TRUE	GI 6266	B5	Ulcerative Colitis	Inflamed	N/A	Biopsy	not retained in current ACAT summary; see generated h5ad/Spaceranger output	Section-level Cauchy P aggregated into cross-section ACAT for predefined UC inflamed sections	Cross-section consistency; not independent patient-level replication. B8 and B9 share donor proxy GI 6967.	GEO GSE189184 sample metadata; disease=Ulcerative Colitis, activity=Inflamed, immunotherapy=N/A for primary sections
Shared IBD signal in adult UC lesions	GSE189184	UC_tissue	IBD	kmeans10	B5	K01	0.0022928	0.0129331	TRUE	GI 6266	B5	Ulcerative Colitis	Inflamed	N/A	Biopsy	not retained in current ACAT summary; see generated h5ad/Spaceranger output	Section-level Cauchy P aggregated into cross-section ACAT for predefined UC inflamed sections	Cross-section consistency; not independent patient-level replication. B8 and B9 share donor proxy GI 6967.	GEO GSE189184 sample metadata; disease=Ulcerative Colitis, activity=Inflamed, immunotherapy=N/A for primary sections
Shared IBD signal in adult UC lesions	GSE189184	UC_tissue	IBD	kmeans10	B5	K05	0.00904297	0.0421805	TRUE	GI 6266	B5	Ulcerative Colitis	Inflamed	N/A	Biopsy	not retained in current ACAT summary; see generated h5ad/Spaceranger output	Section-level Cauchy P aggregated into cross-section ACAT for predefined UC inflamed sections	Cross-section consistency; not independent patient-level replication. B8 and B9 share donor proxy GI 6967.	GEO GSE189184 sample metadata; disease=Ulcerative Colitis, activity=Inflamed, immunotherapy=N/A for primary sections
Shared IBD signal in adult UC lesions	GSE189184	UC_tissue	IBD	kmeans10	B5	K07	0.0269744	0.0771579	TRUE	GI 6266	B5	Ulcerative Colitis	Inflamed	N/A	Biopsy	not retained in current ACAT summary; see generated h5ad/Spaceranger output	Section-level Cauchy P aggregated into cross-section ACAT for predefined UC inflamed sections	Cross-section consistency; not independent patient-level replication. B8 and B9 share donor proxy GI 6967.	GEO GSE189184 sample metadata; disease=Ulcerative Colitis, activity=Inflamed, immunotherapy=N/A for primary sections
Shared IBD signal in adult UC lesions	GSE189184	UC_tissue	IBD	kmeans10	B5	K04	0.062725	0.22588	FALSE	GI 6266	B5	Ulcerative Colitis	Inflamed	N/A	Biopsy	not retained in current ACAT summary; see generated h5ad/Spaceranger output	Section-level Cauchy P aggregated into cross-section ACAT for predefined UC inflamed sections	Cross-section consistency; not independent patient-level replication. B8 and B9 share donor proxy GI 6967.	GEO GSE189184 sample metadata; disease=Ulcerative Colitis, activity=Inflamed, immunotherapy=N/A for primary sections
Shared IBD signal in adult UC lesions	GSE189184	UC_tissue	IBD	kmeans10	B8	K05	7.12721e-05	0.00303801	TRUE	GI 6967	B8	Ulcerative Colitis	Inflamed	N/A	Resection	not retained in current ACAT summary; see generated h5ad/Spaceranger output	Section-level Cauchy P aggregated into cross-section ACAT for predefined UC inflamed sections	Cross-section consistency; not independent patient-level replication. B8 and B9 share donor proxy GI 6967.	GEO GSE189184 sample metadata; disease=Ulcerative Colitis, activity=Inflamed, immunotherapy=N/A for primary sections
Shared IBD signal in adult UC lesions	GSE189184	UC_tissue	IBD	kmeans10	B8	K04	0.000606183	0.00608496	TRUE	GI 6967	B8	Ulcerative Colitis	Inflamed	N/A	Resection	not retained in current ACAT summary; see generated h5ad/Spaceranger output	Section-level Cauchy P aggregated into cross-section ACAT for predefined UC inflamed sections	Cross-section consistency; not independent patient-level replication. B8 and B9 share donor proxy GI 6967.	GEO GSE189184 sample metadata; disease=Ulcerative Colitis, activity=Inflamed, immunotherapy=N/A for primary sections
Shared IBD signal in adult UC lesions	GSE189184	UC_tissue	IBD	kmeans10	B8	K08	0.00119084	0.0476259	TRUE	GI 6967	B8	Ulcerative Colitis	Inflamed	N/A	Resection	not retained in current ACAT summary; see generated h5ad/Spaceranger output	Section-level Cauchy P aggregated into cross-section ACAT for predefined UC inflamed sections	Cross-section consistency; not independent patient-level replication. B8 and B9 share donor proxy GI 6967.	GEO GSE189184 sample metadata; disease=Ulcerative Colitis, activity=Inflamed, immunotherapy=N/A for primary sections
Shared IBD signal in adult UC lesions	GSE189184	UC_tissue	IBD	kmeans10	B8	K06	0.00472189	0.0143687	TRUE	GI 6967	B8	Ulcerative Colitis	Inflamed	N/A	Resection	not retained in current ACAT summary; see generated h5ad/Spaceranger output	Section-level Cauchy P aggregated into cross-section ACAT for predefined UC inflamed sections	Cross-section consistency; not independent patient-level replication. B8 and B9 share donor proxy GI 6967.	GEO GSE189184 sample metadata; disease=Ulcerative Colitis, activity=Inflamed, immunotherapy=N/A for primary sections
Shared IBD signal in adult UC lesions	GSE189184	UC_tissue	IBD	kmeans10	B8	K07	0.0278548	0.137067	TRUE	GI 6967	B8	Ulcerative Colitis	Inflamed	N/A	Resection	not retained in current ACAT summary; see generated h5ad/Spaceranger output	Section-level Cauchy P aggregated into cross-section ACAT for predefined UC inflamed sections	Cross-section consistency; not independent patient-level replication. B8 and B9 share donor proxy GI 6967.	GEO GSE189184 sample metadata; disease=Ulcerative Colitis, activity=Inflamed, immunotherapy=N/A for primary sections
Shared IBD signal in adult UC lesions	GSE189184	UC_tissue	IBD	kmeans10	B8	K02	0.0376967	0.146515	TRUE	GI 6967	B8	Ulcerative Colitis	Inflamed	N/A	Resection	not retained in current ACAT summary; see generated h5ad/Spaceranger output	Section-level Cauchy P aggregated into cross-section ACAT for predefined UC inflamed sections	Cross-section consistency; not independent patient-level replication. B8 and B9 share donor proxy GI 6967.	GEO GSE189184 sample metadata; disease=Ulcerative Colitis, activity=Inflamed, immunotherapy=N/A for primary sections
Shared IBD signal in adult UC lesions	GSE189184	UC_tissue	IBD	kmeans10	B8	K01	0.0878923	0.202561	FALSE	GI 6967	B8	Ulcerative Colitis	Inflamed	N/A	Resection	not retained in current ACAT summary; see generated h5ad/Spaceranger output	Section-level Cauchy P aggregated into cross-section ACAT for predefined UC inflamed sections	Cross-section consistency; not independent patient-level replication. B8 and B9 share donor proxy GI 6967.	GEO GSE189184 sample metadata; disease=Ulcerative Colitis, activity=Inflamed, immunotherapy=N/A for primary sections
Shared IBD signal in adult UC lesions	GSE189184	UC_tissue	IBD	kmeans10	B8	K03	0.832128	0.620068	FALSE	GI 6967	B8	Ulcerative Colitis	Inflamed	N/A	Resection	not retained in current ACAT summary; see generated h5ad/Spaceranger output	Section-level Cauchy P aggregated into cross-section ACAT for predefined UC inflamed sections	Cross-section consistency; not independent patient-level replication. B8 and B9 share donor proxy GI 6967.	GEO GSE189184 sample metadata; disease=Ulcerative Colitis, activity=Inflamed, immunotherapy=N/A for primary sections
Shared IBD signal in adult UC lesions	GSE189184	UC_tissue	IBD	kmeans10	B8	K00	0.975528	0.537762	FALSE	GI 6967	B8	Ulcerative Colitis	Inflamed	N/A	Resection	not retained in current ACAT summary; see generated h5ad/Spaceranger output	Section-level Cauchy P aggregated into cross-section ACAT for predefined UC inflamed sections	Cross-section consistency; not independent patient-level replication. B8 and B9 share donor proxy GI 6967.	GEO GSE189184 sample metadata; disease=Ulcerative Colitis, activity=Inflamed, immunotherapy=N/A for primary sections
Shared IBD signal in adult UC lesions	GSE189184	UC_tissue	IBD	kmeans10	B9	K00	3.08579e-05	0.000678563	TRUE	GI 6967	B9	Ulcerative Colitis	Inflamed	N/A	Resection	not retained in current ACAT summary; see generated h5ad/Spaceranger output	Section-level Cauchy P aggregated into cross-section ACAT for predefined UC inflamed sections	Cross-section consistency; not independent patient-level replication. B8 and B9 share donor proxy GI 6967.	GEO GSE189184 sample metadata; disease=Ulcerative Colitis, activity=Inflamed, immunotherapy=N/A for primary sections
Shared IBD signal in adult UC lesions	GSE189184	UC_tissue	IBD	kmeans10	B9	K02	0.000129549	0.00657542	TRUE	GI 6967	B9	Ulcerative Colitis	Inflamed	N/A	Resection	not retained in current ACAT summary; see generated h5ad/Spaceranger output	Section-level Cauchy P aggregated into cross-section ACAT for predefined UC inflamed sections	Cross-section consistency; not independent patient-level replication. B8 and B9 share donor proxy GI 6967.	GEO GSE189184 sample metadata; disease=Ulcerative Colitis, activity=Inflamed, immunotherapy=N/A for primary sections
Shared IBD signal in adult UC lesions	GSE189184	UC_tissue	IBD	kmeans10	B9	K03	0.00086969	0.00566463	TRUE	GI 6967	B9	Ulcerative Colitis	Inflamed	N/A	Resection	not retained in current ACAT summary; see generated h5ad/Spaceranger output	Section-level Cauchy P aggregated into cross-section ACAT for predefined UC inflamed sections	Cross-section consistency; not independent patient-level replication. B8 and B9 share donor proxy GI 6967.	GEO GSE189184 sample metadata; disease=Ulcerative Colitis, activity=Inflamed, immunotherapy=N/A for primary sections
Shared IBD signal in adult UC lesions	GSE189184	UC_tissue	IBD	kmeans10	B9	K07	0.0302567	0.0755141	TRUE	GI 6967	B9	Ulcerative Colitis	Inflamed	N/A	Resection	not retained in current ACAT summary; see generated h5ad/Spaceranger output	Section-level Cauchy P aggregated into cross-section ACAT for predefined UC inflamed sections	Cross-section consistency; not independent patient-level replication. B8 and B9 share donor proxy GI 6967.	GEO GSE189184 sample metadata; disease=Ulcerative Colitis, activity=Inflamed, immunotherapy=N/A for primary sections
Shared IBD signal in adult UC lesions	GSE189184	UC_tissue	IBD	kmeans10	B9	K04	0.0970382	0.284755	FALSE	GI 6967	B9	Ulcerative Colitis	Inflamed	N/A	Resection	not retained in current ACAT summary; see generated h5ad/Spaceranger output	Section-level Cauchy P aggregated into cross-section ACAT for predefined UC inflamed sections	Cross-section consistency; not independent patient-level replication. B8 and B9 share donor proxy GI 6967.	GEO GSE189184 sample metadata; disease=Ulcerative Colitis, activity=Inflamed, immunotherapy=N/A for primary sections
Shared IBD signal in adult UC lesions	GSE189184	UC_tissue	IBD	kmeans10	B9	K05	0.108912	0.211283	FALSE	GI 6967	B9	Ulcerative Colitis	Inflamed	N/A	Resection	not retained in current ACAT summary; see generated h5ad/Spaceranger output	Section-level Cauchy P aggregated into cross-section ACAT for predefined UC inflamed sections	Cross-section consistency; not independent patient-level replication. B8 and B9 share donor proxy GI 6967.	GEO GSE189184 sample metadata; disease=Ulcerative Colitis, activity=Inflamed, immunotherapy=N/A for primary sections
Shared IBD signal in adult UC lesions	GSE189184	UC_tissue	IBD	kmeans10	B9	K01	0.113624	0.279875	FALSE	GI 6967	B9	Ulcerative Colitis	Inflamed	N/A	Resection	not retained in current ACAT summary; see generated h5ad/Spaceranger output	Section-level Cauchy P aggregated into cross-section ACAT for predefined UC inflamed sections	Cross-section consistency; not independent patient-level replication. B8 and B9 share donor proxy GI 6967.	GEO GSE189184 sample metadata; disease=Ulcerative Colitis, activity=Inflamed, immunotherapy=N/A for primary sections
Shared IBD signal in adult UC lesions	GSE189184	UC_tissue	IBD	kmeans10	B9	K06	0.79597	0.678895	FALSE	GI 6967	B9	Ulcerative Colitis	Inflamed	N/A	Resection	not retained in current ACAT summary; see generated h5ad/Spaceranger output	Section-level Cauchy P aggregated into cross-section ACAT for predefined UC inflamed sections	Cross-section consistency; not independent patient-level replication. B8 and B9 share donor proxy GI 6967.	GEO GSE189184 sample metadata; disease=Ulcerative Colitis, activity=Inflamed, immunotherapy=N/A for primary sections
Shared IBD signal in adult UC lesions	GSE189184	UC_tissue	IBD	kmeans10	C2	K04	2.67615e-05	0.0278027	TRUE	BB4652	C2	Ulcerative Colitis	Inflamed	N/A	Biopsy	not retained in current ACAT summary; see generated h5ad/Spaceranger output	Section-level Cauchy P aggregated into cross-section ACAT for predefined UC inflamed sections	Cross-section consistency; not independent patient-level replication. B8 and B9 share donor proxy GI 6967.	GEO GSE189184 sample metadata; disease=Ulcerative Colitis, activity=Inflamed, immunotherapy=N/A for primary sections
Shared IBD signal in adult UC lesions	GSE189184	UC_tissue	IBD	kmeans10	C2	K00	3.40572e-05	0.000134607	TRUE	BB4652	C2	Ulcerative Colitis	Inflamed	N/A	Biopsy	not retained in current ACAT summary; see generated h5ad/Spaceranger output	Section-level Cauchy P aggregated into cross-section ACAT for predefined UC inflamed sections	Cross-section consistency; not independent patient-level replication. B8 and B9 share donor proxy GI 6967.	GEO GSE189184 sample metadata; disease=Ulcerative Colitis, activity=Inflamed, immunotherapy=N/A for primary sections
Shared IBD signal in adult UC lesions	GSE189184	UC_tissue	IBD	kmeans10	C2	K03	0.000668494	0.00423629	TRUE	BB4652	C2	Ulcerative Colitis	Inflamed	N/A	Biopsy	not retained in current ACAT summary; see generated h5ad/Spaceranger output	Section-level Cauchy P aggregated into cross-section ACAT for predefined UC inflamed sections	Cross-section consistency; not independent patient-level replication. B8 and B9 share donor proxy GI 6967.	GEO GSE189184 sample metadata; disease=Ulcerative Colitis, activity=Inflamed, immunotherapy=N/A for primary sections
Shared IBD signal in adult UC lesions	GSE189184	UC_tissue	IBD	kmeans10	C2	K01	0.00555537	0.0733654	TRUE	BB4652	C2	Ulcerative Colitis	Inflamed	N/A	Biopsy	not retained in current ACAT summary; see generated h5ad/Spaceranger output	Section-level Cauchy P aggregated into cross-section ACAT for predefined UC inflamed sections	Cross-section consistency; not independent patient-level replication. B8 and B9 share donor proxy GI 6967.	GEO GSE189184 sample metadata; disease=Ulcerative Colitis, activity=Inflamed, immunotherapy=N/A for primary sections
Shared IBD signal in adult UC lesions	GSE189184	UC_tissue	IBD	kmeans10	C2	K02	0.87993	0.681292	FALSE	BB4652	C2	Ulcerative Colitis	Inflamed	N/A	Biopsy	not retained in current ACAT summary; see generated h5ad/Spaceranger output	Section-level Cauchy P aggregated into cross-section ACAT for predefined UC inflamed sections	Cross-section consistency; not independent patient-level replication. B8 and B9 share donor proxy GI 6967.	GEO GSE189184 sample metadata; disease=Ulcerative Colitis, activity=Inflamed, immunotherapy=N/A for primary sections
Shared IBD signal in adult UC lesions	GSE189184	UC_tissue	IBD	program_domain	B12	shared_immune_MAGMA_PoPS	0.00042562	0.152489	TRUE	GI 6658	B12	Ulcerative Colitis	Inflamed	N/A	Biopsy	not retained in current ACAT summary; see generated h5ad/Spaceranger output	Section-level Cauchy P aggregated into cross-section ACAT for predefined UC inflamed sections	Cross-section consistency; not independent patient-level replication. B8 and B9 share donor proxy GI 6967.	GEO GSE189184 sample metadata; disease=Ulcerative Colitis, activity=Inflamed, immunotherapy=N/A for primary sections
Shared IBD signal in adult UC lesions	GSE189184	UC_tissue	IBD	program_domain	B12	immune_rich	0.000553607	0.0120352	TRUE	GI 6658	B12	Ulcerative Colitis	Inflamed	N/A	Biopsy	not retained in current ACAT summary; see generated h5ad/Spaceranger output	Section-level Cauchy P aggregated into cross-section ACAT for predefined UC inflamed sections	Cross-section consistency; not independent patient-level replication. B8 and B9 share donor proxy GI 6967.	GEO GSE189184 sample metadata; disease=Ulcerative Colitis, activity=Inflamed, immunotherapy=N/A for primary sections
Shared IBD signal in adult UC lesions	GSE189184	UC_tissue	IBD	program_domain	B12	stromal_fibrotic	0.00181224	0.0317087	TRUE	GI 6658	B12	Ulcerative Colitis	Inflamed	N/A	Biopsy	not retained in current ACAT summary; see generated h5ad/Spaceranger output	Section-level Cauchy P aggregated into cross-section ACAT for predefined UC inflamed sections	Cross-section consistency; not independent patient-level replication. B8 and B9 share donor proxy GI 6967.	GEO GSE189184 sample metadata; disease=Ulcerative Colitis, activity=Inflamed, immunotherapy=N/A for primary sections
Shared IBD signal in adult UC lesions	GSE189184	UC_tissue	IBD	program_domain	B12	adult_inflammation_repair	0.00669058	0.0447908	TRUE	GI 6658	B12	Ulcerative Colitis	Inflamed	N/A	Biopsy	not retained in current ACAT summary; see generated h5ad/Spaceranger output	Section-level Cauchy P aggregated into cross-section ACAT for predefined UC inflamed sections	Cross-section consistency; not independent patient-level replication. B8 and B9 share donor proxy GI 6967.	GEO GSE189184 sample metadata; disease=Ulcerative Colitis, activity=Inflamed, immunotherapy=N/A for primary sections
Shared IBD signal in adult UC lesions	GSE189184	UC_tissue	IBD	program_domain	B12	UC_neural_synaptic	0.00819484	0.0135922	TRUE	GI 6658	B12	Ulcerative Colitis	Inflamed	N/A	Biopsy	not retained in current ACAT summary; see generated h5ad/Spaceranger output	Section-level Cauchy P aggregated into cross-section ACAT for predefined UC inflamed sections	Cross-section consistency; not independent patient-level replication. B8 and B9 share donor proxy GI 6967.	GEO GSE189184 sample metadata; disease=Ulcerative Colitis, activity=Inflamed, immunotherapy=N/A for primary sections
Shared IBD signal in adult UC lesions	GSE189184	UC_tissue	IBD	program_domain	B12	epithelial_mucosal	0.0102612	0.0324124	TRUE	GI 6658	B12	Ulcerative Colitis	Inflamed	N/A	Biopsy	not retained in current ACAT summary; see generated h5ad/Spaceranger output	Section-level Cauchy P aggregated into cross-section ACAT for predefined UC inflamed sections	Cross-section consistency; not independent patient-level replication. B8 and B9 share donor proxy GI 6967.	GEO GSE189184 sample metadata; disease=Ulcerative Colitis, activity=Inflamed, immunotherapy=N/A for primary sections
Shared IBD signal in adult UC lesions	GSE189184	UC_tissue	IBD	program_domain	B12	CD_structural_barrier	0.026596	0.0741943	TRUE	GI 6658	B12	Ulcerative Colitis	Inflamed	N/A	Biopsy	not retained in current ACAT summary; see generated h5ad/Spaceranger output	Section-level Cauchy P aggregated into cross-section ACAT for predefined UC inflamed sections	Cross-section consistency; not independent patient-level replication. B8 and B9 share donor proxy GI 6967.	GEO GSE189184 sample metadata; disease=Ulcerative Colitis, activity=Inflamed, immunotherapy=N/A for primary sections
Shared IBD signal in adult UC lesions	GSE189184	UC_tissue	IBD	program_domain	B12	low_signal	0.150973	0.219514	FALSE	GI 6658	B12	Ulcerative Colitis	Inflamed	N/A	Biopsy	not retained in current ACAT summary; see generated h5ad/Spaceranger output	Section-level Cauchy P aggregated into cross-section ACAT for predefined UC inflamed sections	Cross-section consistency; not independent patient-level replication. B8 and B9 share donor proxy GI 6967.	GEO GSE189184 sample metadata; disease=Ulcerative Colitis, activity=Inflamed, immunotherapy=N/A for primary sections
Shared IBD signal in adult UC lesions	GSE189184	UC_tissue	IBD	program_domain	B13	CD_structural_barrier	1.07917e-05	0.0155111	TRUE	GI 4980	B13	Ulcerative Colitis	Inflamed	N/A	Biopsy	not retained in current ACAT summary; see generated h5ad/Spaceranger output	Section-level Cauchy P aggregated into cross-section ACAT for predefined UC inflamed sections	Cross-section consistency; not independent patient-level replication. B8 and B9 share donor proxy GI 6967.	GEO GSE189184 sample metadata; disease=Ulcerative Colitis, activity=Inflamed, immunotherapy=N/A for primary sections
Shared IBD signal in adult UC lesions	GSE189184	UC_tissue	IBD	program_domain	B13	shared_immune_MAGMA_PoPS	0.000368381	0.013076	TRUE	GI 4980	B13	Ulcerative Colitis	Inflamed	N/A	Biopsy	not retained in current ACAT summary; see generated h5ad/Spaceranger output	Section-level Cauchy P aggregated into cross-section ACAT for predefined UC inflamed sections	Cross-section consistency; not independent patient-level replication. B8 and B9 share donor proxy GI 6967.	GEO GSE189184 sample metadata; disease=Ulcerative Colitis, activity=Inflamed, immunotherapy=N/A for primary sections
Shared IBD signal in adult UC lesions	GSE189184	UC_tissue	IBD	program_domain	B13	immune_rich	0.000403242	0.00612987	TRUE	GI 4980	B13	Ulcerative Colitis	Inflamed	N/A	Biopsy	not retained in current ACAT summary; see generated h5ad/Spaceranger output	Section-level Cauchy P aggregated into cross-section ACAT for predefined UC inflamed sections	Cross-section consistency; not independent patient-level replication. B8 and B9 share donor proxy GI 6967.	GEO GSE189184 sample metadata; disease=Ulcerative Colitis, activity=Inflamed, immunotherapy=N/A for primary sections
Shared IBD signal in adult UC lesions	GSE189184	UC_tissue	IBD	program_domain	B13	stromal_fibrotic	0.000597961	0.0309944	TRUE	GI 4980	B13	Ulcerative Colitis	Inflamed	N/A	Biopsy	not retained in current ACAT summary; see generated h5ad/Spaceranger output	Section-level Cauchy P aggregated into cross-section ACAT for predefined UC inflamed sections	Cross-section consistency; not independent patient-level replication. B8 and B9 share donor proxy GI 6967.	GEO GSE189184 sample metadata; disease=Ulcerative Colitis, activity=Inflamed, immunotherapy=N/A for primary sections
Shared IBD signal in adult UC lesions	GSE189184	UC_tissue	IBD	program_domain	B13	adult_inflammation_repair	0.000827234	0.00537405	TRUE	GI 4980	B13	Ulcerative Colitis	Inflamed	N/A	Biopsy	not retained in current ACAT summary; see generated h5ad/Spaceranger output	Section-level Cauchy P aggregated into cross-section ACAT for predefined UC inflamed sections	Cross-section consistency; not independent patient-level replication. B8 and B9 share donor proxy GI 6967.	GEO GSE189184 sample metadata; disease=Ulcerative Colitis, activity=Inflamed, immunotherapy=N/A for primary sections
Shared IBD signal in adult UC lesions	GSE189184	UC_tissue	IBD	program_domain	B13	epithelial_mucosal	0.00415395	0.0199757	TRUE	GI 4980	B13	Ulcerative Colitis	Inflamed	N/A	Biopsy	not retained in current ACAT summary; see generated h5ad/Spaceranger output	Section-level Cauchy P aggregated into cross-section ACAT for predefined UC inflamed sections	Cross-section consistency; not independent patient-level replication. B8 and B9 share donor proxy GI 6967.	GEO GSE189184 sample metadata; disease=Ulcerative Colitis, activity=Inflamed, immunotherapy=N/A for primary sections
Shared IBD signal in adult UC lesions	GSE189184	UC_tissue	IBD	program_domain	B13	UC_neural_synaptic	0.0112112	0.102291	TRUE	GI 4980	B13	Ulcerative Colitis	Inflamed	N/A	Biopsy	not retained in current ACAT summary; see generated h5ad/Spaceranger output	Section-level Cauchy P aggregated into cross-section ACAT for predefined UC inflamed sections	Cross-section consistency; not independent patient-level replication. B8 and B9 share donor proxy GI 6967.	GEO GSE189184 sample metadata; disease=Ulcerative Colitis, activity=Inflamed, immunotherapy=N/A for primary sections
Shared IBD signal in adult UC lesions	GSE189184	UC_tissue	IBD	program_domain	B13	low_signal	0.0294129	0.0642754	TRUE	GI 4980	B13	Ulcerative Colitis	Inflamed	N/A	Biopsy	not retained in current ACAT summary; see generated h5ad/Spaceranger output	Section-level Cauchy P aggregated into cross-section ACAT for predefined UC inflamed sections	Cross-section consistency; not independent patient-level replication. B8 and B9 share donor proxy GI 6967.	GEO GSE189184 sample metadata; disease=Ulcerative Colitis, activity=Inflamed, immunotherapy=N/A for primary sections
Shared IBD signal in adult UC lesions	GSE189184	UC_tissue	IBD	program_domain	B4	epithelial_mucosal	0.00308834	0.0441193	TRUE	GI 6264	B4	Ulcerative Colitis	Inflamed	N/A	Biopsy	not retained in current ACAT summary; see generated h5ad/Spaceranger output	Section-level Cauchy P aggregated into cross-section ACAT for predefined UC inflamed sections	Cross-section consistency; not independent patient-level replication. B8 and B9 share donor proxy GI 6967.	GEO GSE189184 sample metadata; disease=Ulcerative Colitis, activity=Inflamed, immunotherapy=N/A for primary sections
Shared IBD signal in adult UC lesions	GSE189184	UC_tissue	IBD	program_domain	B4	CD_structural_barrier	0.00416157	0.0313443	TRUE	GI 6264	B4	Ulcerative Colitis	Inflamed	N/A	Biopsy	not retained in current ACAT summary; see generated h5ad/Spaceranger output	Section-level Cauchy P aggregated into cross-section ACAT for predefined UC inflamed sections	Cross-section consistency; not independent patient-level replication. B8 and B9 share donor proxy GI 6967.	GEO GSE189184 sample metadata; disease=Ulcerative Colitis, activity=Inflamed, immunotherapy=N/A for primary sections
Shared IBD signal in adult UC lesions	GSE189184	UC_tissue	IBD	program_domain	B4	stromal_fibrotic	0.00880466	0.0512174	TRUE	GI 6264	B4	Ulcerative Colitis	Inflamed	N/A	Biopsy	not retained in current ACAT summary; see generated h5ad/Spaceranger output	Section-level Cauchy P aggregated into cross-section ACAT for predefined UC inflamed sections	Cross-section consistency; not independent patient-level replication. B8 and B9 share donor proxy GI 6967.	GEO GSE189184 sample metadata; disease=Ulcerative Colitis, activity=Inflamed, immunotherapy=N/A for primary sections
Shared IBD signal in adult UC lesions	GSE189184	UC_tissue	IBD	program_domain	B4	immune_rich	0.0100645	0.0908261	TRUE	GI 6264	B4	Ulcerative Colitis	Inflamed	N/A	Biopsy	not retained in current ACAT summary; see generated h5ad/Spaceranger output	Section-level Cauchy P aggregated into cross-section ACAT for predefined UC inflamed sections	Cross-section consistency; not independent patient-level replication. B8 and B9 share donor proxy GI 6967.	GEO GSE189184 sample metadata; disease=Ulcerative Colitis, activity=Inflamed, immunotherapy=N/A for primary sections
Shared IBD signal in adult UC lesions	GSE189184	UC_tissue	IBD	program_domain	B4	shared_immune_MAGMA_PoPS	0.0117535	0.0531473	TRUE	GI 6264	B4	Ulcerative Colitis	Inflamed	N/A	Biopsy	not retained in current ACAT summary; see generated h5ad/Spaceranger output	Section-level Cauchy P aggregated into cross-section ACAT for predefined UC inflamed sections	Cross-section consistency; not independent patient-level replication. B8 and B9 share donor proxy GI 6967.	GEO GSE189184 sample metadata; disease=Ulcerative Colitis, activity=Inflamed, immunotherapy=N/A for primary sections
Shared IBD signal in adult UC lesions	GSE189184	UC_tissue	IBD	program_domain	B4	UC_neural_synaptic	0.0121321	0.0245957	TRUE	GI 6264	B4	Ulcerative Colitis	Inflamed	N/A	Biopsy	not retained in current ACAT summary; see generated h5ad/Spaceranger output	Section-level Cauchy P aggregated into cross-section ACAT for predefined UC inflamed sections	Cross-section consistency; not independent patient-level replication. B8 and B9 share donor proxy GI 6967.	GEO GSE189184 sample metadata; disease=Ulcerative Colitis, activity=Inflamed, immunotherapy=N/A for primary sections
Shared IBD signal in adult UC lesions	GSE189184	UC_tissue	IBD	program_domain	B4	adult_inflammation_repair	0.0189695	0.201757	TRUE	GI 6264	B4	Ulcerative Colitis	Inflamed	N/A	Biopsy	not retained in current ACAT summary; see generated h5ad/Spaceranger output	Section-level Cauchy P aggregated into cross-section ACAT for predefined UC inflamed sections	Cross-section consistency; not independent patient-level replication. B8 and B9 share donor proxy GI 6967.	GEO GSE189184 sample metadata; disease=Ulcerative Colitis, activity=Inflamed, immunotherapy=N/A for primary sections
Shared IBD signal in adult UC lesions	GSE189184	UC_tissue	IBD	program_domain	B4	low_signal	0.0951832	0.194084	FALSE	GI 6264	B4	Ulcerative Colitis	Inflamed	N/A	Biopsy	not retained in current ACAT summary; see generated h5ad/Spaceranger output	Section-level Cauchy P aggregated into cross-section ACAT for predefined UC inflamed sections	Cross-section consistency; not independent patient-level replication. B8 and B9 share donor proxy GI 6967.	GEO GSE189184 sample metadata; disease=Ulcerative Colitis, activity=Inflamed, immunotherapy=N/A for primary sections
Shared IBD signal in adult UC lesions	GSE189184	UC_tissue	IBD	program_domain	B5	immune_rich	0.000210515	0.0101211	TRUE	GI 6266	B5	Ulcerative Colitis	Inflamed	N/A	Biopsy	not retained in current ACAT summary; see generated h5ad/Spaceranger output	Section-level Cauchy P aggregated into cross-section ACAT for predefined UC inflamed sections	Cross-section consistency; not independent patient-level replication. B8 and B9 share donor proxy GI 6967.	GEO GSE189184 sample metadata; disease=Ulcerative Colitis, activity=Inflamed, immunotherapy=N/A for primary sections
Shared IBD signal in adult UC lesions	GSE189184	UC_tissue	IBD	program_domain	B5	adult_inflammation_repair	0.00035506	0.021698	TRUE	GI 6266	B5	Ulcerative Colitis	Inflamed	N/A	Biopsy	not retained in current ACAT summary; see generated h5ad/Spaceranger output	Section-level Cauchy P aggregated into cross-section ACAT for predefined UC inflamed sections	Cross-section consistency; not independent patient-level replication. B8 and B9 share donor proxy GI 6967.	GEO GSE189184 sample metadata; disease=Ulcerative Colitis, activity=Inflamed, immunotherapy=N/A for primary sections
Shared IBD signal in adult UC lesions	GSE189184	UC_tissue	IBD	program_domain	B5	shared_immune_MAGMA_PoPS	0.00154951	0.0118839	TRUE	GI 6266	B5	Ulcerative Colitis	Inflamed	N/A	Biopsy	not retained in current ACAT summary; see generated h5ad/Spaceranger output	Section-level Cauchy P aggregated into cross-section ACAT for predefined UC inflamed sections	Cross-section consistency; not independent patient-level replication. B8 and B9 share donor proxy GI 6967.	GEO GSE189184 sample metadata; disease=Ulcerative Colitis, activity=Inflamed, immunotherapy=N/A for primary sections
Shared IBD signal in adult UC lesions	GSE189184	UC_tissue	IBD	program_domain	B5	stromal_fibrotic	0.00389122	0.0181661	TRUE	GI 6266	B5	Ulcerative Colitis	Inflamed	N/A	Biopsy	not retained in current ACAT summary; see generated h5ad/Spaceranger output	Section-level Cauchy P aggregated into cross-section ACAT for predefined UC inflamed sections	Cross-section consistency; not independent patient-level replication. B8 and B9 share donor proxy GI 6967.	GEO GSE189184 sample metadata; disease=Ulcerative Colitis, activity=Inflamed, immunotherapy=N/A for primary sections
Shared IBD signal in adult UC lesions	GSE189184	UC_tissue	IBD	program_domain	B5	CD_structural_barrier	0.00840404	0.0234801	TRUE	GI 6266	B5	Ulcerative Colitis	Inflamed	N/A	Biopsy	not retained in current ACAT summary; see generated h5ad/Spaceranger output	Section-level Cauchy P aggregated into cross-section ACAT for predefined UC inflamed sections	Cross-section consistency; not independent patient-level replication. B8 and B9 share donor proxy GI 6967.	GEO GSE189184 sample metadata; disease=Ulcerative Colitis, activity=Inflamed, immunotherapy=N/A for primary sections
Shared IBD signal in adult UC lesions	GSE189184	UC_tissue	IBD	program_domain	B5	epithelial_mucosal	0.013831	0.0776026	TRUE	GI 6266	B5	Ulcerative Colitis	Inflamed	N/A	Biopsy	not retained in current ACAT summary; see generated h5ad/Spaceranger output	Section-level Cauchy P aggregated into cross-section ACAT for predefined UC inflamed sections	Cross-section consistency; not independent patient-level replication. B8 and B9 share donor proxy GI 6967.	GEO GSE189184 sample metadata; disease=Ulcerative Colitis, activity=Inflamed, immunotherapy=N/A for primary sections
Shared IBD signal in adult UC lesions	GSE189184	UC_tissue	IBD	program_domain	B5	low_signal	0.0438346	0.166551	TRUE	GI 6266	B5	Ulcerative Colitis	Inflamed	N/A	Biopsy	not retained in current ACAT summary; see generated h5ad/Spaceranger output	Section-level Cauchy P aggregated into cross-section ACAT for predefined UC inflamed sections	Cross-section consistency; not independent patient-level replication. B8 and B9 share donor proxy GI 6967.	GEO GSE189184 sample metadata; disease=Ulcerative Colitis, activity=Inflamed, immunotherapy=N/A for primary sections
Shared IBD signal in adult UC lesions	GSE189184	UC_tissue	IBD	program_domain	B8	immune_rich	9.80848e-05	0.032944	TRUE	GI 6967	B8	Ulcerative Colitis	Inflamed	N/A	Resection	not retained in current ACAT summary; see generated h5ad/Spaceranger output	Section-level Cauchy P aggregated into cross-section ACAT for predefined UC inflamed sections	Cross-section consistency; not independent patient-level replication. B8 and B9 share donor proxy GI 6967.	GEO GSE189184 sample metadata; disease=Ulcerative Colitis, activity=Inflamed, immunotherapy=N/A for primary sections
Shared IBD signal in adult UC lesions	GSE189184	UC_tissue	IBD	program_domain	B8	shared_immune_MAGMA_PoPS	0.000675811	0.108825	TRUE	GI 6967	B8	Ulcerative Colitis	Inflamed	N/A	Resection	not retained in current ACAT summary; see generated h5ad/Spaceranger output	Section-level Cauchy P aggregated into cross-section ACAT for predefined UC inflamed sections	Cross-section consistency; not independent patient-level replication. B8 and B9 share donor proxy GI 6967.	GEO GSE189184 sample metadata; disease=Ulcerative Colitis, activity=Inflamed, immunotherapy=N/A for primary sections
Shared IBD signal in adult UC lesions	GSE189184	UC_tissue	IBD	program_domain	B8	epithelial_mucosal	0.00330163	0.0499306	TRUE	GI 6967	B8	Ulcerative Colitis	Inflamed	N/A	Resection	not retained in current ACAT summary; see generated h5ad/Spaceranger output	Section-level Cauchy P aggregated into cross-section ACAT for predefined UC inflamed sections	Cross-section consistency; not independent patient-level replication. B8 and B9 share donor proxy GI 6967.	GEO GSE189184 sample metadata; disease=Ulcerative Colitis, activity=Inflamed, immunotherapy=N/A for primary sections
Shared IBD signal in adult UC lesions	GSE189184	UC_tissue	IBD	program_domain	B8	adult_inflammation_repair	0.00465309	0.0436389	TRUE	GI 6967	B8	Ulcerative Colitis	Inflamed	N/A	Resection	not retained in current ACAT summary; see generated h5ad/Spaceranger output	Section-level Cauchy P aggregated into cross-section ACAT for predefined UC inflamed sections	Cross-section consistency; not independent patient-level replication. B8 and B9 share donor proxy GI 6967.	GEO GSE189184 sample metadata; disease=Ulcerative Colitis, activity=Inflamed, immunotherapy=N/A for primary sections
Shared IBD signal in adult UC lesions	GSE189184	UC_tissue	IBD	program_domain	B8	UC_neural_synaptic	0.0395753	0.145242	TRUE	GI 6967	B8	Ulcerative Colitis	Inflamed	N/A	Resection	not retained in current ACAT summary; see generated h5ad/Spaceranger output	Section-level Cauchy P aggregated into cross-section ACAT for predefined UC inflamed sections	Cross-section consistency; not independent patient-level replication. B8 and B9 share donor proxy GI 6967.	GEO GSE189184 sample metadata; disease=Ulcerative Colitis, activity=Inflamed, immunotherapy=N/A for primary sections
Shared IBD signal in adult UC lesions	GSE189184	UC_tissue	IBD	program_domain	B8	CD_structural_barrier	0.105382	0.233732	FALSE	GI 6967	B8	Ulcerative Colitis	Inflamed	N/A	Resection	not retained in current ACAT summary; see generated h5ad/Spaceranger output	Section-level Cauchy P aggregated into cross-section ACAT for predefined UC inflamed sections	Cross-section consistency; not independent patient-level replication. B8 and B9 share donor proxy GI 6967.	GEO GSE189184 sample metadata; disease=Ulcerative Colitis, activity=Inflamed, immunotherapy=N/A for primary sections
Shared IBD signal in adult UC lesions	GSE189184	UC_tissue	IBD	program_domain	B8	stromal_fibrotic	0.124244	0.301937	FALSE	GI 6967	B8	Ulcerative Colitis	Inflamed	N/A	Resection	not retained in current ACAT summary; see generated h5ad/Spaceranger output	Section-level Cauchy P aggregated into cross-section ACAT for predefined UC inflamed sections	Cross-section consistency; not independent patient-level replication. B8 and B9 share donor proxy GI 6967.	GEO GSE189184 sample metadata; disease=Ulcerative Colitis, activity=Inflamed, immunotherapy=N/A for primary sections
Shared IBD signal in adult UC lesions	GSE189184	UC_tissue	IBD	program_domain	B8	low_signal	0.250984	0.364217	FALSE	GI 6967	B8	Ulcerative Colitis	Inflamed	N/A	Resection	not retained in current ACAT summary; see generated h5ad/Spaceranger output	Section-level Cauchy P aggregated into cross-section ACAT for predefined UC inflamed sections	Cross-section consistency; not independent patient-level replication. B8 and B9 share donor proxy GI 6967.	GEO GSE189184 sample metadata; disease=Ulcerative Colitis, activity=Inflamed, immunotherapy=N/A for primary sections
Shared IBD signal in adult UC lesions	GSE189184	UC_tissue	IBD	program_domain	B9	immune_rich	2.0214e-05	0.006305	TRUE	GI 6967	B9	Ulcerative Colitis	Inflamed	N/A	Resection	not retained in current ACAT summary; see generated h5ad/Spaceranger output	Section-level Cauchy P aggregated into cross-section ACAT for predefined UC inflamed sections	Cross-section consistency; not independent patient-level replication. B8 and B9 share donor proxy GI 6967.	GEO GSE189184 sample metadata; disease=Ulcerative Colitis, activity=Inflamed, immunotherapy=N/A for primary sections
Shared IBD signal in adult UC lesions	GSE189184	UC_tissue	IBD	program_domain	B9	epithelial_mucosal	0.000518967	0.0200957	TRUE	GI 6967	B9	Ulcerative Colitis	Inflamed	N/A	Resection	not retained in current ACAT summary; see generated h5ad/Spaceranger output	Section-level Cauchy P aggregated into cross-section ACAT for predefined UC inflamed sections	Cross-section consistency; not independent patient-level replication. B8 and B9 share donor proxy GI 6967.	GEO GSE189184 sample metadata; disease=Ulcerative Colitis, activity=Inflamed, immunotherapy=N/A for primary sections
Shared IBD signal in adult UC lesions	GSE189184	UC_tissue	IBD	program_domain	B9	shared_immune_MAGMA_PoPS	0.000807653	0.0278674	TRUE	GI 6967	B9	Ulcerative Colitis	Inflamed	N/A	Resection	not retained in current ACAT summary; see generated h5ad/Spaceranger output	Section-level Cauchy P aggregated into cross-section ACAT for predefined UC inflamed sections	Cross-section consistency; not independent patient-level replication. B8 and B9 share donor proxy GI 6967.	GEO GSE189184 sample metadata; disease=Ulcerative Colitis, activity=Inflamed, immunotherapy=N/A for primary sections
Shared IBD signal in adult UC lesions	GSE189184	UC_tissue	IBD	program_domain	B9	adult_inflammation_repair	0.00400507	0.0845284	TRUE	GI 6967	B9	Ulcerative Colitis	Inflamed	N/A	Resection	not retained in current ACAT summary; see generated h5ad/Spaceranger output	Section-level Cauchy P aggregated into cross-section ACAT for predefined UC inflamed sections	Cross-section consistency; not independent patient-level replication. B8 and B9 share donor proxy GI 6967.	GEO GSE189184 sample metadata; disease=Ulcerative Colitis, activity=Inflamed, immunotherapy=N/A for primary sections
Shared IBD signal in adult UC lesions	GSE189184	UC_tissue	IBD	program_domain	B9	UC_neural_synaptic	0.122527	0.275656	FALSE	GI 6967	B9	Ulcerative Colitis	Inflamed	N/A	Resection	not retained in current ACAT summary; see generated h5ad/Spaceranger output	Section-level Cauchy P aggregated into cross-section ACAT for predefined UC inflamed sections	Cross-section consistency; not independent patient-level replication. B8 and B9 share donor proxy GI 6967.	GEO GSE189184 sample metadata; disease=Ulcerative Colitis, activity=Inflamed, immunotherapy=N/A for primary sections
Shared IBD signal in adult UC lesions	GSE189184	UC_tissue	IBD	program_domain	B9	low_signal	0.254984	0.26146	FALSE	GI 6967	B9	Ulcerative Colitis	Inflamed	N/A	Resection	not retained in current ACAT summary; see generated h5ad/Spaceranger output	Section-level Cauchy P aggregated into cross-section ACAT for predefined UC inflamed sections	Cross-section consistency; not independent patient-level replication. B8 and B9 share donor proxy GI 6967.	GEO GSE189184 sample metadata; disease=Ulcerative Colitis, activity=Inflamed, immunotherapy=N/A for primary sections
Shared IBD signal in adult UC lesions	GSE189184	UC_tissue	IBD	program_domain	B9	CD_structural_barrier	0.298819	0.353595	FALSE	GI 6967	B9	Ulcerative Colitis	Inflamed	N/A	Resection	not retained in current ACAT summary; see generated h5ad/Spaceranger output	Section-level Cauchy P aggregated into cross-section ACAT for predefined UC inflamed sections	Cross-section consistency; not independent patient-level replication. B8 and B9 share donor proxy GI 6967.	GEO GSE189184 sample metadata; disease=Ulcerative Colitis, activity=Inflamed, immunotherapy=N/A for primary sections
Shared IBD signal in adult UC lesions	GSE189184	UC_tissue	IBD	program_domain	B9	stromal_fibrotic	0.399727	0.38635	FALSE	GI 6967	B9	Ulcerative Colitis	Inflamed	N/A	Resection	not retained in current ACAT summary; see generated h5ad/Spaceranger output	Section-level Cauchy P aggregated into cross-section ACAT for predefined UC inflamed sections	Cross-section consistency; not independent patient-level replication. B8 and B9 share donor proxy GI 6967.	GEO GSE189184 sample metadata; disease=Ulcerative Colitis, activity=Inflamed, immunotherapy=N/A for primary sections
Shared IBD signal in adult UC lesions	GSE189184	UC_tissue	IBD	program_domain	C2	immune_rich	2.96517e-06	0.0109916	TRUE	BB4652	C2	Ulcerative Colitis	Inflamed	N/A	Biopsy	not retained in current ACAT summary; see generated h5ad/Spaceranger output	Section-level Cauchy P aggregated into cross-section ACAT for predefined UC inflamed sections	Cross-section consistency; not independent patient-level replication. B8 and B9 share donor proxy GI 6967.	GEO GSE189184 sample metadata; disease=Ulcerative Colitis, activity=Inflamed, immunotherapy=N/A for primary sections
Shared IBD signal in adult UC lesions	GSE189184	UC_tissue	IBD	program_domain	C2	shared_immune_MAGMA_PoPS	7.94034e-05	0.152546	TRUE	BB4652	C2	Ulcerative Colitis	Inflamed	N/A	Biopsy	not retained in current ACAT summary; see generated h5ad/Spaceranger output	Section-level Cauchy P aggregated into cross-section ACAT for predefined UC inflamed sections	Cross-section consistency; not independent patient-level replication. B8 and B9 share donor proxy GI 6967.	GEO GSE189184 sample metadata; disease=Ulcerative Colitis, activity=Inflamed, immunotherapy=N/A for primary sections
Shared IBD signal in adult UC lesions	GSE189184	UC_tissue	IBD	program_domain	C2	epithelial_mucosal	0.000210688	0.00414336	TRUE	BB4652	C2	Ulcerative Colitis	Inflamed	N/A	Biopsy	not retained in current ACAT summary; see generated h5ad/Spaceranger output	Section-level Cauchy P aggregated into cross-section ACAT for predefined UC inflamed sections	Cross-section consistency; not independent patient-level replication. B8 and B9 share donor proxy GI 6967.	GEO GSE189184 sample metadata; disease=Ulcerative Colitis, activity=Inflamed, immunotherapy=N/A for primary sections
Shared IBD signal in adult UC lesions	GSE189184	UC_tissue	IBD	program_domain	C2	adult_inflammation_repair	0.00334778	0.029131	TRUE	BB4652	C2	Ulcerative Colitis	Inflamed	N/A	Biopsy	not retained in current ACAT summary; see generated h5ad/Spaceranger output	Section-level Cauchy P aggregated into cross-section ACAT for predefined UC inflamed sections	Cross-section consistency; not independent patient-level replication. B8 and B9 share donor proxy GI 6967.	GEO GSE189184 sample metadata; disease=Ulcerative Colitis, activity=Inflamed, immunotherapy=N/A for primary sections
Shared IBD signal in adult UC lesions	GSE189184	UC_tissue	IBD	program_domain	C2	UC_neural_synaptic	0.00418954	0.121156	TRUE	BB4652	C2	Ulcerative Colitis	Inflamed	N/A	Biopsy	not retained in current ACAT summary; see generated h5ad/Spaceranger output	Section-level Cauchy P aggregated into cross-section ACAT for predefined UC inflamed sections	Cross-section consistency; not independent patient-level replication. B8 and B9 share donor proxy GI 6967.	GEO GSE189184 sample metadata; disease=Ulcerative Colitis, activity=Inflamed, immunotherapy=N/A for primary sections
Shared IBD signal in adult UC lesions	GSE189184	UC_tissue	IBD	program_domain	C2	low_signal	0.00476397	0.0507094	TRUE	BB4652	C2	Ulcerative Colitis	Inflamed	N/A	Biopsy	not retained in current ACAT summary; see generated h5ad/Spaceranger output	Section-level Cauchy P aggregated into cross-section ACAT for predefined UC inflamed sections	Cross-section consistency; not independent patient-level replication. B8 and B9 share donor proxy GI 6967.	GEO GSE189184 sample metadata; disease=Ulcerative Colitis, activity=Inflamed, immunotherapy=N/A for primary sections
Shared IBD signal in adult UC lesions	GSE189184	UC_tissue	IBD	program_domain	C2	CD_structural_barrier	0.0266226	0.168832	TRUE	BB4652	C2	Ulcerative Colitis	Inflamed	N/A	Biopsy	not retained in current ACAT summary; see generated h5ad/Spaceranger output	Section-level Cauchy P aggregated into cross-section ACAT for predefined UC inflamed sections	Cross-section consistency; not independent patient-level replication. B8 and B9 share donor proxy GI 6967.	GEO GSE189184 sample metadata; disease=Ulcerative Colitis, activity=Inflamed, immunotherapy=N/A for primary sections
Shared IBD signal in adult UC lesions	GSE189184	UC_tissue	IBD	program_domain	C2	stromal_fibrotic	0.0736947	0.225933	FALSE	BB4652	C2	Ulcerative Colitis	Inflamed	N/A	Biopsy	not retained in current ACAT summary; see generated h5ad/Spaceranger output	Section-level Cauchy P aggregated into cross-section ACAT for predefined UC inflamed sections	Cross-section consistency; not independent patient-level replication. B8 and B9 share donor proxy GI 6967.	GEO GSE189184 sample metadata; disease=Ulcerative Colitis, activity=Inflamed, immunotherapy=N/A for primary sections
UC-specific adult UC lesion gsMap	GSE189184	UC_tissue	UC	kmeans10	B12	K02	0.201563	0.320795	FALSE	GI 6658	B12	Ulcerative Colitis	Inflamed	N/A	Biopsy	not retained in current ACAT summary; see generated h5ad/Spaceranger output	Section-level Cauchy P aggregated into cross-section ACAT for predefined UC inflamed sections	Cross-section consistency; not independent patient-level replication. B8 and B9 share donor proxy GI 6967.	GEO GSE189184 sample metadata; disease=Ulcerative Colitis, activity=Inflamed, immunotherapy=N/A for primary sections
UC-specific adult UC lesion gsMap	GSE189184	UC_tissue	UC	kmeans10	B12	K00	0.328262	0.417748	FALSE	GI 6658	B12	Ulcerative Colitis	Inflamed	N/A	Biopsy	not retained in current ACAT summary; see generated h5ad/Spaceranger output	Section-level Cauchy P aggregated into cross-section ACAT for predefined UC inflamed sections	Cross-section consistency; not independent patient-level replication. B8 and B9 share donor proxy GI 6967.	GEO GSE189184 sample metadata; disease=Ulcerative Colitis, activity=Inflamed, immunotherapy=N/A for primary sections
UC-specific adult UC lesion gsMap	GSE189184	UC_tissue	UC	kmeans10	B12	K01	0.652502	0.565162	FALSE	GI 6658	B12	Ulcerative Colitis	Inflamed	N/A	Biopsy	not retained in current ACAT summary; see generated h5ad/Spaceranger output	Section-level Cauchy P aggregated into cross-section ACAT for predefined UC inflamed sections	Cross-section consistency; not independent patient-level replication. B8 and B9 share donor proxy GI 6967.	GEO GSE189184 sample metadata; disease=Ulcerative Colitis, activity=Inflamed, immunotherapy=N/A for primary sections
UC-specific adult UC lesion gsMap	GSE189184	UC_tissue	UC	kmeans10	B12	K03	0.916248	0.592221	FALSE	GI 6658	B12	Ulcerative Colitis	Inflamed	N/A	Biopsy	not retained in current ACAT summary; see generated h5ad/Spaceranger output	Section-level Cauchy P aggregated into cross-section ACAT for predefined UC inflamed sections	Cross-section consistency; not independent patient-level replication. B8 and B9 share donor proxy GI 6967.	GEO GSE189184 sample metadata; disease=Ulcerative Colitis, activity=Inflamed, immunotherapy=N/A for primary sections
UC-specific adult UC lesion gsMap	GSE189184	UC_tissue	UC	kmeans10	B13	K01	0.392023	0.476636	FALSE	GI 4980	B13	Ulcerative Colitis	Inflamed	N/A	Biopsy	not retained in current ACAT summary; see generated h5ad/Spaceranger output	Section-level Cauchy P aggregated into cross-section ACAT for predefined UC inflamed sections	Cross-section consistency; not independent patient-level replication. B8 and B9 share donor proxy GI 6967.	GEO GSE189184 sample metadata; disease=Ulcerative Colitis, activity=Inflamed, immunotherapy=N/A for primary sections
UC-specific adult UC lesion gsMap	GSE189184	UC_tissue	UC	kmeans10	B13	K00	0.56203	0.537353	FALSE	GI 4980	B13	Ulcerative Colitis	Inflamed	N/A	Biopsy	not retained in current ACAT summary; see generated h5ad/Spaceranger output	Section-level Cauchy P aggregated into cross-section ACAT for predefined UC inflamed sections	Cross-section consistency; not independent patient-level replication. B8 and B9 share donor proxy GI 6967.	GEO GSE189184 sample metadata; disease=Ulcerative Colitis, activity=Inflamed, immunotherapy=N/A for primary sections
UC-specific adult UC lesion gsMap	GSE189184	UC_tissue	UC	kmeans10	B13	K03	0.685039	0.502802	FALSE	GI 4980	B13	Ulcerative Colitis	Inflamed	N/A	Biopsy	not retained in current ACAT summary; see generated h5ad/Spaceranger output	Section-level Cauchy P aggregated into cross-section ACAT for predefined UC inflamed sections	Cross-section consistency; not independent patient-level replication. B8 and B9 share donor proxy GI 6967.	GEO GSE189184 sample metadata; disease=Ulcerative Colitis, activity=Inflamed, immunotherapy=N/A for primary sections
UC-specific adult UC lesion gsMap	GSE189184	UC_tissue	UC	kmeans10	B13	K02	0.715585	0.580299	FALSE	GI 4980	B13	Ulcerative Colitis	Inflamed	N/A	Biopsy	not retained in current ACAT summary; see generated h5ad/Spaceranger output	Section-level Cauchy P aggregated into cross-section ACAT for predefined UC inflamed sections	Cross-section consistency; not independent patient-level replication. B8 and B9 share donor proxy GI 6967.	GEO GSE189184 sample metadata; disease=Ulcerative Colitis, activity=Inflamed, immunotherapy=N/A for primary sections
UC-specific adult UC lesion gsMap	GSE189184	UC_tissue	UC	kmeans10	B4	K05	0.231773	0.446627	FALSE	GI 6264	B4	Ulcerative Colitis	Inflamed	N/A	Biopsy	not retained in current ACAT summary; see generated h5ad/Spaceranger output	Section-level Cauchy P aggregated into cross-section ACAT for predefined UC inflamed sections	Cross-section consistency; not independent patient-level replication. B8 and B9 share donor proxy GI 6967.	GEO GSE189184 sample metadata; disease=Ulcerative Colitis, activity=Inflamed, immunotherapy=N/A for primary sections
UC-specific adult UC lesion gsMap	GSE189184	UC_tissue	UC	kmeans10	B4	K07	0.446105	0.431782	FALSE	GI 6264	B4	Ulcerative Colitis	Inflamed	N/A	Biopsy	not retained in current ACAT summary; see generated h5ad/Spaceranger output	Section-level Cauchy P aggregated into cross-section ACAT for predefined UC inflamed sections	Cross-section consistency; not independent patient-level replication. B8 and B9 share donor proxy GI 6967.	GEO GSE189184 sample metadata; disease=Ulcerative Colitis, activity=Inflamed, immunotherapy=N/A for primary sections
UC-specific adult UC lesion gsMap	GSE189184	UC_tissue	UC	kmeans10	B4	K06	0.472012	0.415444	FALSE	GI 6264	B4	Ulcerative Colitis	Inflamed	N/A	Biopsy	not retained in current ACAT summary; see generated h5ad/Spaceranger output	Section-level Cauchy P aggregated into cross-section ACAT for predefined UC inflamed sections	Cross-section consistency; not independent patient-level replication. B8 and B9 share donor proxy GI 6967.	GEO GSE189184 sample metadata; disease=Ulcerative Colitis, activity=Inflamed, immunotherapy=N/A for primary sections
UC-specific adult UC lesion gsMap	GSE189184	UC_tissue	UC	kmeans10	B4	K02	0.536692	0.450445	FALSE	GI 6264	B4	Ulcerative Colitis	Inflamed	N/A	Biopsy	not retained in current ACAT summary; see generated h5ad/Spaceranger output	Section-level Cauchy P aggregated into cross-section ACAT for predefined UC inflamed sections	Cross-section consistency; not independent patient-level replication. B8 and B9 share donor proxy GI 6967.	GEO GSE189184 sample metadata; disease=Ulcerative Colitis, activity=Inflamed, immunotherapy=N/A for primary sections
UC-specific adult UC lesion gsMap	GSE189184	UC_tissue	UC	kmeans10	B4	K01	0.561865	0.522944	FALSE	GI 6264	B4	Ulcerative Colitis	Inflamed	N/A	Biopsy	not retained in current ACAT summary; see generated h5ad/Spaceranger output	Section-level Cauchy P aggregated into cross-section ACAT for predefined UC inflamed sections	Cross-section consistency; not independent patient-level replication. B8 and B9 share donor proxy GI 6967.	GEO GSE189184 sample metadata; disease=Ulcerative Colitis, activity=Inflamed, immunotherapy=N/A for primary sections
UC-specific adult UC lesion gsMap	GSE189184	UC_tissue	UC	kmeans10	B4	K03	0.579013	0.538362	FALSE	GI 6264	B4	Ulcerative Colitis	Inflamed	N/A	Biopsy	not retained in current ACAT summary; see generated h5ad/Spaceranger output	Section-level Cauchy P aggregated into cross-section ACAT for predefined UC inflamed sections	Cross-section consistency; not independent patient-level replication. B8 and B9 share donor proxy GI 6967.	GEO GSE189184 sample metadata; disease=Ulcerative Colitis, activity=Inflamed, immunotherapy=N/A for primary sections
UC-specific adult UC lesion gsMap	GSE189184	UC_tissue	UC	kmeans10	B4	K00	0.640941	0.614817	FALSE	GI 6264	B4	Ulcerative Colitis	Inflamed	N/A	Biopsy	not retained in current ACAT summary; see generated h5ad/Spaceranger output	Section-level Cauchy P aggregated into cross-section ACAT for predefined UC inflamed sections	Cross-section consistency; not independent patient-level replication. B8 and B9 share donor proxy GI 6967.	GEO GSE189184 sample metadata; disease=Ulcerative Colitis, activity=Inflamed, immunotherapy=N/A for primary sections
UC-specific adult UC lesion gsMap	GSE189184	UC_tissue	UC	kmeans10	B4	K04	0.76422	0.62161	FALSE	GI 6264	B4	Ulcerative Colitis	Inflamed	N/A	Biopsy	not retained in current ACAT summary; see generated h5ad/Spaceranger output	Section-level Cauchy P aggregated into cross-section ACAT for predefined UC inflamed sections	Cross-section consistency; not independent patient-level replication. B8 and B9 share donor proxy GI 6967.	GEO GSE189184 sample metadata; disease=Ulcerative Colitis, activity=Inflamed, immunotherapy=N/A for primary sections
UC-specific adult UC lesion gsMap	GSE189184	UC_tissue	UC	kmeans10	B4	K08	0.817996	0.658533	FALSE	GI 6264	B4	Ulcerative Colitis	Inflamed	N/A	Biopsy	not retained in current ACAT summary; see generated h5ad/Spaceranger output	Section-level Cauchy P aggregated into cross-section ACAT for predefined UC inflamed sections	Cross-section consistency; not independent patient-level replication. B8 and B9 share donor proxy GI 6967.	GEO GSE189184 sample metadata; disease=Ulcerative Colitis, activity=Inflamed, immunotherapy=N/A for primary sections
UC-specific adult UC lesion gsMap	GSE189184	UC_tissue	UC	kmeans10	B4	K09	0.93269	0.387585	FALSE	GI 6264	B4	Ulcerative Colitis	Inflamed	N/A	Biopsy	not retained in current ACAT summary; see generated h5ad/Spaceranger output	Section-level Cauchy P aggregated into cross-section ACAT for predefined UC inflamed sections	Cross-section consistency; not independent patient-level replication. B8 and B9 share donor proxy GI 6967.	GEO GSE189184 sample metadata; disease=Ulcerative Colitis, activity=Inflamed, immunotherapy=N/A for primary sections
UC-specific adult UC lesion gsMap	GSE189184	UC_tissue	UC	kmeans10	B5	K01	0.197052	0.404007	FALSE	GI 6266	B5	Ulcerative Colitis	Inflamed	N/A	Biopsy	not retained in current ACAT summary; see generated h5ad/Spaceranger output	Section-level Cauchy P aggregated into cross-section ACAT for predefined UC inflamed sections	Cross-section consistency; not independent patient-level replication. B8 and B9 share donor proxy GI 6967.	GEO GSE189184 sample metadata; disease=Ulcerative Colitis, activity=Inflamed, immunotherapy=N/A for primary sections
UC-specific adult UC lesion gsMap	GSE189184	UC_tissue	UC	kmeans10	B5	K02	0.594619	0.391931	FALSE	GI 6266	B5	Ulcerative Colitis	Inflamed	N/A	Biopsy	not retained in current ACAT summary; see generated h5ad/Spaceranger output	Section-level Cauchy P aggregated into cross-section ACAT for predefined UC inflamed sections	Cross-section consistency; not independent patient-level replication. B8 and B9 share donor proxy GI 6967.	GEO GSE189184 sample metadata; disease=Ulcerative Colitis, activity=Inflamed, immunotherapy=N/A for primary sections
UC-specific adult UC lesion gsMap	GSE189184	UC_tissue	UC	kmeans10	B5	K07	0.729744	0.441601	FALSE	GI 6266	B5	Ulcerative Colitis	Inflamed	N/A	Biopsy	not retained in current ACAT summary; see generated h5ad/Spaceranger output	Section-level Cauchy P aggregated into cross-section ACAT for predefined UC inflamed sections	Cross-section consistency; not independent patient-level replication. B8 and B9 share donor proxy GI 6967.	GEO GSE189184 sample metadata; disease=Ulcerative Colitis, activity=Inflamed, immunotherapy=N/A for primary sections
UC-specific adult UC lesion gsMap	GSE189184	UC_tissue	UC	kmeans10	B5	K06	0.755071	0.693191	FALSE	GI 6266	B5	Ulcerative Colitis	Inflamed	N/A	Biopsy	not retained in current ACAT summary; see generated h5ad/Spaceranger output	Section-level Cauchy P aggregated into cross-section ACAT for predefined UC inflamed sections	Cross-section consistency; not independent patient-level replication. B8 and B9 share donor proxy GI 6967.	GEO GSE189184 sample metadata; disease=Ulcerative Colitis, activity=Inflamed, immunotherapy=N/A for primary sections
UC-specific adult UC lesion gsMap	GSE189184	UC_tissue	UC	kmeans10	B5	K05	0.842704	0.633434	FALSE	GI 6266	B5	Ulcerative Colitis	Inflamed	N/A	Biopsy	not retained in current ACAT summary; see generated h5ad/Spaceranger output	Section-level Cauchy P aggregated into cross-section ACAT for predefined UC inflamed sections	Cross-section consistency; not independent patient-level replication. B8 and B9 share donor proxy GI 6967.	GEO GSE189184 sample metadata; disease=Ulcerative Colitis, activity=Inflamed, immunotherapy=N/A for primary sections
UC-specific adult UC lesion gsMap	GSE189184	UC_tissue	UC	kmeans10	B5	K00	0.927257	0.71139	FALSE	GI 6266	B5	Ulcerative Colitis	Inflamed	N/A	Biopsy	not retained in current ACAT summary; see generated h5ad/Spaceranger output	Section-level Cauchy P aggregated into cross-section ACAT for predefined UC inflamed sections	Cross-section consistency; not independent patient-level replication. B8 and B9 share donor proxy GI 6967.	GEO GSE189184 sample metadata; disease=Ulcerative Colitis, activity=Inflamed, immunotherapy=N/A for primary sections
UC-specific adult UC lesion gsMap	GSE189184	UC_tissue	UC	kmeans10	B5	K03	0.933083	0.756444	FALSE	GI 6266	B5	Ulcerative Colitis	Inflamed	N/A	Biopsy	not retained in current ACAT summary; see generated h5ad/Spaceranger output	Section-level Cauchy P aggregated into cross-section ACAT for predefined UC inflamed sections	Cross-section consistency; not independent patient-level replication. B8 and B9 share donor proxy GI 6967.	GEO GSE189184 sample metadata; disease=Ulcerative Colitis, activity=Inflamed, immunotherapy=N/A for primary sections
UC-specific adult UC lesion gsMap	GSE189184	UC_tissue	UC	kmeans10	B5	K04	0.959274	0.517866	FALSE	GI 6266	B5	Ulcerative Colitis	Inflamed	N/A	Biopsy	not retained in current ACAT summary; see generated h5ad/Spaceranger output	Section-level Cauchy P aggregated into cross-section ACAT for predefined UC inflamed sections	Cross-section consistency; not independent patient-level replication. B8 and B9 share donor proxy GI 6967.	GEO GSE189184 sample metadata; disease=Ulcerative Colitis, activity=Inflamed, immunotherapy=N/A for primary sections
UC-specific adult UC lesion gsMap	GSE189184	UC_tissue	UC	kmeans10	B8	K04	0.484877	0.454804	FALSE	GI 6967	B8	Ulcerative Colitis	Inflamed	N/A	Resection	not retained in current ACAT summary; see generated h5ad/Spaceranger output	Section-level Cauchy P aggregated into cross-section ACAT for predefined UC inflamed sections	Cross-section consistency; not independent patient-level replication. B8 and B9 share donor proxy GI 6967.	GEO GSE189184 sample metadata; disease=Ulcerative Colitis, activity=Inflamed, immunotherapy=N/A for primary sections
UC-specific adult UC lesion gsMap	GSE189184	UC_tissue	UC	kmeans10	B8	K03	0.569237	0.508622	FALSE	GI 6967	B8	Ulcerative Colitis	Inflamed	N/A	Resection	not retained in current ACAT summary; see generated h5ad/Spaceranger output	Section-level Cauchy P aggregated into cross-section ACAT for predefined UC inflamed sections	Cross-section consistency; not independent patient-level replication. B8 and B9 share donor proxy GI 6967.	GEO GSE189184 sample metadata; disease=Ulcerative Colitis, activity=Inflamed, immunotherapy=N/A for primary sections
UC-specific adult UC lesion gsMap	GSE189184	UC_tissue	UC	kmeans10	B8	K06	0.582766	0.573681	FALSE	GI 6967	B8	Ulcerative Colitis	Inflamed	N/A	Resection	not retained in current ACAT summary; see generated h5ad/Spaceranger output	Section-level Cauchy P aggregated into cross-section ACAT for predefined UC inflamed sections	Cross-section consistency; not independent patient-level replication. B8 and B9 share donor proxy GI 6967.	GEO GSE189184 sample metadata; disease=Ulcerative Colitis, activity=Inflamed, immunotherapy=N/A for primary sections
UC-specific adult UC lesion gsMap	GSE189184	UC_tissue	UC	kmeans10	B8	K01	0.661012	0.59848	FALSE	GI 6967	B8	Ulcerative Colitis	Inflamed	N/A	Resection	not retained in current ACAT summary; see generated h5ad/Spaceranger output	Section-level Cauchy P aggregated into cross-section ACAT for predefined UC inflamed sections	Cross-section consistency; not independent patient-level replication. B8 and B9 share donor proxy GI 6967.	GEO GSE189184 sample metadata; disease=Ulcerative Colitis, activity=Inflamed, immunotherapy=N/A for primary sections
UC-specific adult UC lesion gsMap	GSE189184	UC_tissue	UC	kmeans10	B8	K05	0.66961	0.537247	FALSE	GI 6967	B8	Ulcerative Colitis	Inflamed	N/A	Resection	not retained in current ACAT summary; see generated h5ad/Spaceranger output	Section-level Cauchy P aggregated into cross-section ACAT for predefined UC inflamed sections	Cross-section consistency; not independent patient-level replication. B8 and B9 share donor proxy GI 6967.	GEO GSE189184 sample metadata; disease=Ulcerative Colitis, activity=Inflamed, immunotherapy=N/A for primary sections
UC-specific adult UC lesion gsMap	GSE189184	UC_tissue	UC	kmeans10	B8	K02	0.926637	0.744995	FALSE	GI 6967	B8	Ulcerative Colitis	Inflamed	N/A	Resection	not retained in current ACAT summary; see generated h5ad/Spaceranger output	Section-level Cauchy P aggregated into cross-section ACAT for predefined UC inflamed sections	Cross-section consistency; not independent patient-level replication. B8 and B9 share donor proxy GI 6967.	GEO GSE189184 sample metadata; disease=Ulcerative Colitis, activity=Inflamed, immunotherapy=N/A for primary sections
UC-specific adult UC lesion gsMap	GSE189184	UC_tissue	UC	kmeans10	B8	K08	0.928463	0.570227	FALSE	GI 6967	B8	Ulcerative Colitis	Inflamed	N/A	Resection	not retained in current ACAT summary; see generated h5ad/Spaceranger output	Section-level Cauchy P aggregated into cross-section ACAT for predefined UC inflamed sections	Cross-section consistency; not independent patient-level replication. B8 and B9 share donor proxy GI 6967.	GEO GSE189184 sample metadata; disease=Ulcerative Colitis, activity=Inflamed, immunotherapy=N/A for primary sections
UC-specific adult UC lesion gsMap	GSE189184	UC_tissue	UC	kmeans10	B8	K07	0.938646	0.511004	FALSE	GI 6967	B8	Ulcerative Colitis	Inflamed	N/A	Resection	not retained in current ACAT summary; see generated h5ad/Spaceranger output	Section-level Cauchy P aggregated into cross-section ACAT for predefined UC inflamed sections	Cross-section consistency; not independent patient-level replication. B8 and B9 share donor proxy GI 6967.	GEO GSE189184 sample metadata; disease=Ulcerative Colitis, activity=Inflamed, immunotherapy=N/A for primary sections
UC-specific adult UC lesion gsMap	GSE189184	UC_tissue	UC	kmeans10	B8	K00	0.976912	0.724136	FALSE	GI 6967	B8	Ulcerative Colitis	Inflamed	N/A	Resection	not retained in current ACAT summary; see generated h5ad/Spaceranger output	Section-level Cauchy P aggregated into cross-section ACAT for predefined UC inflamed sections	Cross-section consistency; not independent patient-level replication. B8 and B9 share donor proxy GI 6967.	GEO GSE189184 sample metadata; disease=Ulcerative Colitis, activity=Inflamed, immunotherapy=N/A for primary sections
UC-specific adult UC lesion gsMap	GSE189184	UC_tissue	UC	kmeans10	B9	K01	0.454512	0.48365	FALSE	GI 6967	B9	Ulcerative Colitis	Inflamed	N/A	Resection	not retained in current ACAT summary; see generated h5ad/Spaceranger output	Section-level Cauchy P aggregated into cross-section ACAT for predefined UC inflamed sections	Cross-section consistency; not independent patient-level replication. B8 and B9 share donor proxy GI 6967.	GEO GSE189184 sample metadata; disease=Ulcerative Colitis, activity=Inflamed, immunotherapy=N/A for primary sections
UC-specific adult UC lesion gsMap	GSE189184	UC_tissue	UC	kmeans10	B9	K06	0.565654	0.452116	FALSE	GI 6967	B9	Ulcerative Colitis	Inflamed	N/A	Resection	not retained in current ACAT summary; see generated h5ad/Spaceranger output	Section-level Cauchy P aggregated into cross-section ACAT for predefined UC inflamed sections	Cross-section consistency; not independent patient-level replication. B8 and B9 share donor proxy GI 6967.	GEO GSE189184 sample metadata; disease=Ulcerative Colitis, activity=Inflamed, immunotherapy=N/A for primary sections
UC-specific adult UC lesion gsMap	GSE189184	UC_tissue	UC	kmeans10	B9	K05	0.635304	0.530439	FALSE	GI 6967	B9	Ulcerative Colitis	Inflamed	N/A	Resection	not retained in current ACAT summary; see generated h5ad/Spaceranger output	Section-level Cauchy P aggregated into cross-section ACAT for predefined UC inflamed sections	Cross-section consistency; not independent patient-level replication. B8 and B9 share donor proxy GI 6967.	GEO GSE189184 sample metadata; disease=Ulcerative Colitis, activity=Inflamed, immunotherapy=N/A for primary sections
UC-specific adult UC lesion gsMap	GSE189184	UC_tissue	UC	kmeans10	B9	K03	0.719701	0.657542	FALSE	GI 6967	B9	Ulcerative Colitis	Inflamed	N/A	Resection	not retained in current ACAT summary; see generated h5ad/Spaceranger output	Section-level Cauchy P aggregated into cross-section ACAT for predefined UC inflamed sections	Cross-section consistency; not independent patient-level replication. B8 and B9 share donor proxy GI 6967.	GEO GSE189184 sample metadata; disease=Ulcerative Colitis, activity=Inflamed, immunotherapy=N/A for primary sections
UC-specific adult UC lesion gsMap	GSE189184	UC_tissue	UC	kmeans10	B9	K07	0.751861	0.672373	FALSE	GI 6967	B9	Ulcerative Colitis	Inflamed	N/A	Resection	not retained in current ACAT summary; see generated h5ad/Spaceranger output	Section-level Cauchy P aggregated into cross-section ACAT for predefined UC inflamed sections	Cross-section consistency; not independent patient-level replication. B8 and B9 share donor proxy GI 6967.	GEO GSE189184 sample metadata; disease=Ulcerative Colitis, activity=Inflamed, immunotherapy=N/A for primary sections
UC-specific adult UC lesion gsMap	GSE189184	UC_tissue	UC	kmeans10	B9	K02	0.784087	0.492693	FALSE	GI 6967	B9	Ulcerative Colitis	Inflamed	N/A	Resection	not retained in current ACAT summary; see generated h5ad/Spaceranger output	Section-level Cauchy P aggregated into cross-section ACAT for predefined UC inflamed sections	Cross-section consistency; not independent patient-level replication. B8 and B9 share donor proxy GI 6967.	GEO GSE189184 sample metadata; disease=Ulcerative Colitis, activity=Inflamed, immunotherapy=N/A for primary sections
UC-specific adult UC lesion gsMap	GSE189184	UC_tissue	UC	kmeans10	B9	K00	0.877266	0.648005	FALSE	GI 6967	B9	Ulcerative Colitis	Inflamed	N/A	Resection	not retained in current ACAT summary; see generated h5ad/Spaceranger output	Section-level Cauchy P aggregated into cross-section ACAT for predefined UC inflamed sections	Cross-section consistency; not independent patient-level replication. B8 and B9 share donor proxy GI 6967.	GEO GSE189184 sample metadata; disease=Ulcerative Colitis, activity=Inflamed, immunotherapy=N/A for primary sections
UC-specific adult UC lesion gsMap	GSE189184	UC_tissue	UC	kmeans10	B9	K04	0.881327	0.567614	FALSE	GI 6967	B9	Ulcerative Colitis	Inflamed	N/A	Resection	not retained in current ACAT summary; see generated h5ad/Spaceranger output	Section-level Cauchy P aggregated into cross-section ACAT for predefined UC inflamed sections	Cross-section consistency; not independent patient-level replication. B8 and B9 share donor proxy GI 6967.	GEO GSE189184 sample metadata; disease=Ulcerative Colitis, activity=Inflamed, immunotherapy=N/A for primary sections
UC-specific adult UC lesion gsMap	GSE189184	UC_tissue	UC	kmeans10	C2	K00	0.384108	0.387703	FALSE	BB4652	C2	Ulcerative Colitis	Inflamed	N/A	Biopsy	not retained in current ACAT summary; see generated h5ad/Spaceranger output	Section-level Cauchy P aggregated into cross-section ACAT for predefined UC inflamed sections	Cross-section consistency; not independent patient-level replication. B8 and B9 share donor proxy GI 6967.	GEO GSE189184 sample metadata; disease=Ulcerative Colitis, activity=Inflamed, immunotherapy=N/A for primary sections
UC-specific adult UC lesion gsMap	GSE189184	UC_tissue	UC	kmeans10	C2	K03	0.534462	0.525133	FALSE	BB4652	C2	Ulcerative Colitis	Inflamed	N/A	Biopsy	not retained in current ACAT summary; see generated h5ad/Spaceranger output	Section-level Cauchy P aggregated into cross-section ACAT for predefined UC inflamed sections	Cross-section consistency; not independent patient-level replication. B8 and B9 share donor proxy GI 6967.	GEO GSE189184 sample metadata; disease=Ulcerative Colitis, activity=Inflamed, immunotherapy=N/A for primary sections
UC-specific adult UC lesion gsMap	GSE189184	UC_tissue	UC	kmeans10	C2	K04	0.818624	0.607945	FALSE	BB4652	C2	Ulcerative Colitis	Inflamed	N/A	Biopsy	not retained in current ACAT summary; see generated h5ad/Spaceranger output	Section-level Cauchy P aggregated into cross-section ACAT for predefined UC inflamed sections	Cross-section consistency; not independent patient-level replication. B8 and B9 share donor proxy GI 6967.	GEO GSE189184 sample metadata; disease=Ulcerative Colitis, activity=Inflamed, immunotherapy=N/A for primary sections
UC-specific adult UC lesion gsMap	GSE189184	UC_tissue	UC	kmeans10	C2	K02	0.875832	0.606429	FALSE	BB4652	C2	Ulcerative Colitis	Inflamed	N/A	Biopsy	not retained in current ACAT summary; see generated h5ad/Spaceranger output	Section-level Cauchy P aggregated into cross-section ACAT for predefined UC inflamed sections	Cross-section consistency; not independent patient-level replication. B8 and B9 share donor proxy GI 6967.	GEO GSE189184 sample metadata; disease=Ulcerative Colitis, activity=Inflamed, immunotherapy=N/A for primary sections
UC-specific adult UC lesion gsMap	GSE189184	UC_tissue	UC	kmeans10	C2	K01	0.931854	0.604216	FALSE	BB4652	C2	Ulcerative Colitis	Inflamed	N/A	Biopsy	not retained in current ACAT summary; see generated h5ad/Spaceranger output	Section-level Cauchy P aggregated into cross-section ACAT for predefined UC inflamed sections	Cross-section consistency; not independent patient-level replication. B8 and B9 share donor proxy GI 6967.	GEO GSE189184 sample metadata; disease=Ulcerative Colitis, activity=Inflamed, immunotherapy=N/A for primary sections
UC-specific adult UC lesion gsMap	GSE189184	UC_tissue	UC	program_domain	B12	CD_structural_barrier	0.103949	0.281745	FALSE	GI 6658	B12	Ulcerative Colitis	Inflamed	N/A	Biopsy	not retained in current ACAT summary; see generated h5ad/Spaceranger output	Section-level Cauchy P aggregated into cross-section ACAT for predefined UC inflamed sections	Cross-section consistency; not independent patient-level replication. B8 and B9 share donor proxy GI 6967.	GEO GSE189184 sample metadata; disease=Ulcerative Colitis, activity=Inflamed, immunotherapy=N/A for primary sections
UC-specific adult UC lesion gsMap	GSE189184	UC_tissue	UC	program_domain	B12	UC_neural_synaptic	0.105342	0.124331	FALSE	GI 6658	B12	Ulcerative Colitis	Inflamed	N/A	Biopsy	not retained in current ACAT summary; see generated h5ad/Spaceranger output	Section-level Cauchy P aggregated into cross-section ACAT for predefined UC inflamed sections	Cross-section consistency; not independent patient-level replication. B8 and B9 share donor proxy GI 6967.	GEO GSE189184 sample metadata; disease=Ulcerative Colitis, activity=Inflamed, immunotherapy=N/A for primary sections
UC-specific adult UC lesion gsMap	GSE189184	UC_tissue	UC	program_domain	B12	adult_inflammation_repair	0.363136	0.393851	FALSE	GI 6658	B12	Ulcerative Colitis	Inflamed	N/A	Biopsy	not retained in current ACAT summary; see generated h5ad/Spaceranger output	Section-level Cauchy P aggregated into cross-section ACAT for predefined UC inflamed sections	Cross-section consistency; not independent patient-level replication. B8 and B9 share donor proxy GI 6967.	GEO GSE189184 sample metadata; disease=Ulcerative Colitis, activity=Inflamed, immunotherapy=N/A for primary sections
UC-specific adult UC lesion gsMap	GSE189184	UC_tissue	UC	program_domain	B12	stromal_fibrotic	0.574836	0.510347	FALSE	GI 6658	B12	Ulcerative Colitis	Inflamed	N/A	Biopsy	not retained in current ACAT summary; see generated h5ad/Spaceranger output	Section-level Cauchy P aggregated into cross-section ACAT for predefined UC inflamed sections	Cross-section consistency; not independent patient-level replication. B8 and B9 share donor proxy GI 6967.	GEO GSE189184 sample metadata; disease=Ulcerative Colitis, activity=Inflamed, immunotherapy=N/A for primary sections
UC-specific adult UC lesion gsMap	GSE189184	UC_tissue	UC	program_domain	B12	low_signal	0.579382	0.619773	FALSE	GI 6658	B12	Ulcerative Colitis	Inflamed	N/A	Biopsy	not retained in current ACAT summary; see generated h5ad/Spaceranger output	Section-level Cauchy P aggregated into cross-section ACAT for predefined UC inflamed sections	Cross-section consistency; not independent patient-level replication. B8 and B9 share donor proxy GI 6967.	GEO GSE189184 sample metadata; disease=Ulcerative Colitis, activity=Inflamed, immunotherapy=N/A for primary sections
UC-specific adult UC lesion gsMap	GSE189184	UC_tissue	UC	program_domain	B12	epithelial_mucosal	0.683273	0.601564	FALSE	GI 6658	B12	Ulcerative Colitis	Inflamed	N/A	Biopsy	not retained in current ACAT summary; see generated h5ad/Spaceranger output	Section-level Cauchy P aggregated into cross-section ACAT for predefined UC inflamed sections	Cross-section consistency; not independent patient-level replication. B8 and B9 share donor proxy GI 6967.	GEO GSE189184 sample metadata; disease=Ulcerative Colitis, activity=Inflamed, immunotherapy=N/A for primary sections
UC-specific adult UC lesion gsMap	GSE189184	UC_tissue	UC	program_domain	B12	shared_immune_MAGMA_PoPS	0.821472	0.544517	FALSE	GI 6658	B12	Ulcerative Colitis	Inflamed	N/A	Biopsy	not retained in current ACAT summary; see generated h5ad/Spaceranger output	Section-level Cauchy P aggregated into cross-section ACAT for predefined UC inflamed sections	Cross-section consistency; not independent patient-level replication. B8 and B9 share donor proxy GI 6967.	GEO GSE189184 sample metadata; disease=Ulcerative Colitis, activity=Inflamed, immunotherapy=N/A for primary sections
UC-specific adult UC lesion gsMap	GSE189184	UC_tissue	UC	program_domain	B12	immune_rich	0.907662	0.639907	FALSE	GI 6658	B12	Ulcerative Colitis	Inflamed	N/A	Biopsy	not retained in current ACAT summary; see generated h5ad/Spaceranger output	Section-level Cauchy P aggregated into cross-section ACAT for predefined UC inflamed sections	Cross-section consistency; not independent patient-level replication. B8 and B9 share donor proxy GI 6967.	GEO GSE189184 sample metadata; disease=Ulcerative Colitis, activity=Inflamed, immunotherapy=N/A for primary sections
UC-specific adult UC lesion gsMap	GSE189184	UC_tissue	UC	program_domain	B13	shared_immune_MAGMA_PoPS	0.126146	0.386053	FALSE	GI 4980	B13	Ulcerative Colitis	Inflamed	N/A	Biopsy	not retained in current ACAT summary; see generated h5ad/Spaceranger output	Section-level Cauchy P aggregated into cross-section ACAT for predefined UC inflamed sections	Cross-section consistency; not independent patient-level replication. B8 and B9 share donor proxy GI 6967.	GEO GSE189184 sample metadata; disease=Ulcerative Colitis, activity=Inflamed, immunotherapy=N/A for primary sections
UC-specific adult UC lesion gsMap	GSE189184	UC_tissue	UC	program_domain	B13	low_signal	0.270047	0.3614	FALSE	GI 4980	B13	Ulcerative Colitis	Inflamed	N/A	Biopsy	not retained in current ACAT summary; see generated h5ad/Spaceranger output	Section-level Cauchy P aggregated into cross-section ACAT for predefined UC inflamed sections	Cross-section consistency; not independent patient-level replication. B8 and B9 share donor proxy GI 6967.	GEO GSE189184 sample metadata; disease=Ulcerative Colitis, activity=Inflamed, immunotherapy=N/A for primary sections
UC-specific adult UC lesion gsMap	GSE189184	UC_tissue	UC	program_domain	B13	UC_neural_synaptic	0.353924	0.384789	FALSE	GI 4980	B13	Ulcerative Colitis	Inflamed	N/A	Biopsy	not retained in current ACAT summary; see generated h5ad/Spaceranger output	Section-level Cauchy P aggregated into cross-section ACAT for predefined UC inflamed sections	Cross-section consistency; not independent patient-level replication. B8 and B9 share donor proxy GI 6967.	GEO GSE189184 sample metadata; disease=Ulcerative Colitis, activity=Inflamed, immunotherapy=N/A for primary sections
UC-specific adult UC lesion gsMap	GSE189184	UC_tissue	UC	program_domain	B13	adult_inflammation_repair	0.439314	0.523272	FALSE	GI 4980	B13	Ulcerative Colitis	Inflamed	N/A	Biopsy	not retained in current ACAT summary; see generated h5ad/Spaceranger output	Section-level Cauchy P aggregated into cross-section ACAT for predefined UC inflamed sections	Cross-section consistency; not independent patient-level replication. B8 and B9 share donor proxy GI 6967.	GEO GSE189184 sample metadata; disease=Ulcerative Colitis, activity=Inflamed, immunotherapy=N/A for primary sections
UC-specific adult UC lesion gsMap	GSE189184	UC_tissue	UC	program_domain	B13	stromal_fibrotic	0.754151	0.562237	FALSE	GI 4980	B13	Ulcerative Colitis	Inflamed	N/A	Biopsy	not retained in current ACAT summary; see generated h5ad/Spaceranger output	Section-level Cauchy P aggregated into cross-section ACAT for predefined UC inflamed sections	Cross-section consistency; not independent patient-level replication. B8 and B9 share donor proxy GI 6967.	GEO GSE189184 sample metadata; disease=Ulcerative Colitis, activity=Inflamed, immunotherapy=N/A for primary sections
UC-specific adult UC lesion gsMap	GSE189184	UC_tissue	UC	program_domain	B13	CD_structural_barrier	0.771102	0.650559	FALSE	GI 4980	B13	Ulcerative Colitis	Inflamed	N/A	Biopsy	not retained in current ACAT summary; see generated h5ad/Spaceranger output	Section-level Cauchy P aggregated into cross-section ACAT for predefined UC inflamed sections	Cross-section consistency; not independent patient-level replication. B8 and B9 share donor proxy GI 6967.	GEO GSE189184 sample metadata; disease=Ulcerative Colitis, activity=Inflamed, immunotherapy=N/A for primary sections
UC-specific adult UC lesion gsMap	GSE189184	UC_tissue	UC	program_domain	B13	epithelial_mucosal	0.795857	0.656557	FALSE	GI 4980	B13	Ulcerative Colitis	Inflamed	N/A	Biopsy	not retained in current ACAT summary; see generated h5ad/Spaceranger output	Section-level Cauchy P aggregated into cross-section ACAT for predefined UC inflamed sections	Cross-section consistency; not independent patient-level replication. B8 and B9 share donor proxy GI 6967.	GEO GSE189184 sample metadata; disease=Ulcerative Colitis, activity=Inflamed, immunotherapy=N/A for primary sections
UC-specific adult UC lesion gsMap	GSE189184	UC_tissue	UC	program_domain	B13	immune_rich	0.812763	0.403055	FALSE	GI 4980	B13	Ulcerative Colitis	Inflamed	N/A	Biopsy	not retained in current ACAT summary; see generated h5ad/Spaceranger output	Section-level Cauchy P aggregated into cross-section ACAT for predefined UC inflamed sections	Cross-section consistency; not independent patient-level replication. B8 and B9 share donor proxy GI 6967.	GEO GSE189184 sample metadata; disease=Ulcerative Colitis, activity=Inflamed, immunotherapy=N/A for primary sections
UC-specific adult UC lesion gsMap	GSE189184	UC_tissue	UC	program_domain	B4	low_signal	0.415853	0.454363	FALSE	GI 6264	B4	Ulcerative Colitis	Inflamed	N/A	Biopsy	not retained in current ACAT summary; see generated h5ad/Spaceranger output	Section-level Cauchy P aggregated into cross-section ACAT for predefined UC inflamed sections	Cross-section consistency; not independent patient-level replication. B8 and B9 share donor proxy GI 6967.	GEO GSE189184 sample metadata; disease=Ulcerative Colitis, activity=Inflamed, immunotherapy=N/A for primary sections
UC-specific adult UC lesion gsMap	GSE189184	UC_tissue	UC	program_domain	B4	CD_structural_barrier	0.516139	0.467249	FALSE	GI 6264	B4	Ulcerative Colitis	Inflamed	N/A	Biopsy	not retained in current ACAT summary; see generated h5ad/Spaceranger output	Section-level Cauchy P aggregated into cross-section ACAT for predefined UC inflamed sections	Cross-section consistency; not independent patient-level replication. B8 and B9 share donor proxy GI 6967.	GEO GSE189184 sample metadata; disease=Ulcerative Colitis, activity=Inflamed, immunotherapy=N/A for primary sections
UC-specific adult UC lesion gsMap	GSE189184	UC_tissue	UC	program_domain	B4	shared_immune_MAGMA_PoPS	0.536556	0.501896	FALSE	GI 6264	B4	Ulcerative Colitis	Inflamed	N/A	Biopsy	not retained in current ACAT summary; see generated h5ad/Spaceranger output	Section-level Cauchy P aggregated into cross-section ACAT for predefined UC inflamed sections	Cross-section consistency; not independent patient-level replication. B8 and B9 share donor proxy GI 6967.	GEO GSE189184 sample metadata; disease=Ulcerative Colitis, activity=Inflamed, immunotherapy=N/A for primary sections
UC-specific adult UC lesion gsMap	GSE189184	UC_tissue	UC	program_domain	B4	epithelial_mucosal	0.674744	0.564348	FALSE	GI 6264	B4	Ulcerative Colitis	Inflamed	N/A	Biopsy	not retained in current ACAT summary; see generated h5ad/Spaceranger output	Section-level Cauchy P aggregated into cross-section ACAT for predefined UC inflamed sections	Cross-section consistency; not independent patient-level replication. B8 and B9 share donor proxy GI 6967.	GEO GSE189184 sample metadata; disease=Ulcerative Colitis, activity=Inflamed, immunotherapy=N/A for primary sections
UC-specific adult UC lesion gsMap	GSE189184	UC_tissue	UC	program_domain	B4	stromal_fibrotic	0.705489	0.520408	FALSE	GI 6264	B4	Ulcerative Colitis	Inflamed	N/A	Biopsy	not retained in current ACAT summary; see generated h5ad/Spaceranger output	Section-level Cauchy P aggregated into cross-section ACAT for predefined UC inflamed sections	Cross-section consistency; not independent patient-level replication. B8 and B9 share donor proxy GI 6967.	GEO GSE189184 sample metadata; disease=Ulcerative Colitis, activity=Inflamed, immunotherapy=N/A for primary sections
UC-specific adult UC lesion gsMap	GSE189184	UC_tissue	UC	program_domain	B4	adult_inflammation_repair	0.745405	0.625207	FALSE	GI 6264	B4	Ulcerative Colitis	Inflamed	N/A	Biopsy	not retained in current ACAT summary; see generated h5ad/Spaceranger output	Section-level Cauchy P aggregated into cross-section ACAT for predefined UC inflamed sections	Cross-section consistency; not independent patient-level replication. B8 and B9 share donor proxy GI 6967.	GEO GSE189184 sample metadata; disease=Ulcerative Colitis, activity=Inflamed, immunotherapy=N/A for primary sections
UC-specific adult UC lesion gsMap	GSE189184	UC_tissue	UC	program_domain	B4	UC_neural_synaptic	0.884579	0.616116	FALSE	GI 6264	B4	Ulcerative Colitis	Inflamed	N/A	Biopsy	not retained in current ACAT summary; see generated h5ad/Spaceranger output	Section-level Cauchy P aggregated into cross-section ACAT for predefined UC inflamed sections	Cross-section consistency; not independent patient-level replication. B8 and B9 share donor proxy GI 6967.	GEO GSE189184 sample metadata; disease=Ulcerative Colitis, activity=Inflamed, immunotherapy=N/A for primary sections
UC-specific adult UC lesion gsMap	GSE189184	UC_tissue	UC	program_domain	B4	immune_rich	0.936768	0.563046	FALSE	GI 6264	B4	Ulcerative Colitis	Inflamed	N/A	Biopsy	not retained in current ACAT summary; see generated h5ad/Spaceranger output	Section-level Cauchy P aggregated into cross-section ACAT for predefined UC inflamed sections	Cross-section consistency; not independent patient-level replication. B8 and B9 share donor proxy GI 6967.	GEO GSE189184 sample metadata; disease=Ulcerative Colitis, activity=Inflamed, immunotherapy=N/A for primary sections
UC-specific adult UC lesion gsMap	GSE189184	UC_tissue	UC	program_domain	B5	low_signal	0.396162	0.432679	FALSE	GI 6266	B5	Ulcerative Colitis	Inflamed	N/A	Biopsy	not retained in current ACAT summary; see generated h5ad/Spaceranger output	Section-level Cauchy P aggregated into cross-section ACAT for predefined UC inflamed sections	Cross-section consistency; not independent patient-level replication. B8 and B9 share donor proxy GI 6967.	GEO GSE189184 sample metadata; disease=Ulcerative Colitis, activity=Inflamed, immunotherapy=N/A for primary sections
UC-specific adult UC lesion gsMap	GSE189184	UC_tissue	UC	program_domain	B5	shared_immune_MAGMA_PoPS	0.477961	0.468925	FALSE	GI 6266	B5	Ulcerative Colitis	Inflamed	N/A	Biopsy	not retained in current ACAT summary; see generated h5ad/Spaceranger output	Section-level Cauchy P aggregated into cross-section ACAT for predefined UC inflamed sections	Cross-section consistency; not independent patient-level replication. B8 and B9 share donor proxy GI 6967.	GEO GSE189184 sample metadata; disease=Ulcerative Colitis, activity=Inflamed, immunotherapy=N/A for primary sections
UC-specific adult UC lesion gsMap	GSE189184	UC_tissue	UC	program_domain	B5	stromal_fibrotic	0.529047	0.489816	FALSE	GI 6266	B5	Ulcerative Colitis	Inflamed	N/A	Biopsy	not retained in current ACAT summary; see generated h5ad/Spaceranger output	Section-level Cauchy P aggregated into cross-section ACAT for predefined UC inflamed sections	Cross-section consistency; not independent patient-level replication. B8 and B9 share donor proxy GI 6967.	GEO GSE189184 sample metadata; disease=Ulcerative Colitis, activity=Inflamed, immunotherapy=N/A for primary sections
UC-specific adult UC lesion gsMap	GSE189184	UC_tissue	UC	program_domain	B5	epithelial_mucosal	0.540686	0.476495	FALSE	GI 6266	B5	Ulcerative Colitis	Inflamed	N/A	Biopsy	not retained in current ACAT summary; see generated h5ad/Spaceranger output	Section-level Cauchy P aggregated into cross-section ACAT for predefined UC inflamed sections	Cross-section consistency; not independent patient-level replication. B8 and B9 share donor proxy GI 6967.	GEO GSE189184 sample metadata; disease=Ulcerative Colitis, activity=Inflamed, immunotherapy=N/A for primary sections
UC-specific adult UC lesion gsMap	GSE189184	UC_tissue	UC	program_domain	B5	immune_rich	0.630884	0.521322	FALSE	GI 6266	B5	Ulcerative Colitis	Inflamed	N/A	Biopsy	not retained in current ACAT summary; see generated h5ad/Spaceranger output	Section-level Cauchy P aggregated into cross-section ACAT for predefined UC inflamed sections	Cross-section consistency; not independent patient-level replication. B8 and B9 share donor proxy GI 6967.	GEO GSE189184 sample metadata; disease=Ulcerative Colitis, activity=Inflamed, immunotherapy=N/A for primary sections
UC-specific adult UC lesion gsMap	GSE189184	UC_tissue	UC	program_domain	B5	CD_structural_barrier	0.778043	0.574465	FALSE	GI 6266	B5	Ulcerative Colitis	Inflamed	N/A	Biopsy	not retained in current ACAT summary; see generated h5ad/Spaceranger output	Section-level Cauchy P aggregated into cross-section ACAT for predefined UC inflamed sections	Cross-section consistency; not independent patient-level replication. B8 and B9 share donor proxy GI 6967.	GEO GSE189184 sample metadata; disease=Ulcerative Colitis, activity=Inflamed, immunotherapy=N/A for primary sections
UC-specific adult UC lesion gsMap	GSE189184	UC_tissue	UC	program_domain	B5	adult_inflammation_repair	0.986923	0.5535	FALSE	GI 6266	B5	Ulcerative Colitis	Inflamed	N/A	Biopsy	not retained in current ACAT summary; see generated h5ad/Spaceranger output	Section-level Cauchy P aggregated into cross-section ACAT for predefined UC inflamed sections	Cross-section consistency; not independent patient-level replication. B8 and B9 share donor proxy GI 6967.	GEO GSE189184 sample metadata; disease=Ulcerative Colitis, activity=Inflamed, immunotherapy=N/A for primary sections
UC-specific adult UC lesion gsMap	GSE189184	UC_tissue	UC	program_domain	B8	stromal_fibrotic	0.585238	0.489332	FALSE	GI 6967	B8	Ulcerative Colitis	Inflamed	N/A	Resection	not retained in current ACAT summary; see generated h5ad/Spaceranger output	Section-level Cauchy P aggregated into cross-section ACAT for predefined UC inflamed sections	Cross-section consistency; not independent patient-level replication. B8 and B9 share donor proxy GI 6967.	GEO GSE189184 sample metadata; disease=Ulcerative Colitis, activity=Inflamed, immunotherapy=N/A for primary sections
UC-specific adult UC lesion gsMap	GSE189184	UC_tissue	UC	program_domain	B8	UC_neural_synaptic	0.640252	0.554512	FALSE	GI 6967	B8	Ulcerative Colitis	Inflamed	N/A	Resection	not retained in current ACAT summary; see generated h5ad/Spaceranger output	Section-level Cauchy P aggregated into cross-section ACAT for predefined UC inflamed sections	Cross-section consistency; not independent patient-level replication. B8 and B9 share donor proxy GI 6967.	GEO GSE189184 sample metadata; disease=Ulcerative Colitis, activity=Inflamed, immunotherapy=N/A for primary sections
UC-specific adult UC lesion gsMap	GSE189184	UC_tissue	UC	program_domain	B8	adult_inflammation_repair	0.710625	0.556561	FALSE	GI 6967	B8	Ulcerative Colitis	Inflamed	N/A	Resection	not retained in current ACAT summary; see generated h5ad/Spaceranger output	Section-level Cauchy P aggregated into cross-section ACAT for predefined UC inflamed sections	Cross-section consistency; not independent patient-level replication. B8 and B9 share donor proxy GI 6967.	GEO GSE189184 sample metadata; disease=Ulcerative Colitis, activity=Inflamed, immunotherapy=N/A for primary sections
UC-specific adult UC lesion gsMap	GSE189184	UC_tissue	UC	program_domain	B8	immune_rich	0.791554	0.561964	FALSE	GI 6967	B8	Ulcerative Colitis	Inflamed	N/A	Resection	not retained in current ACAT summary; see generated h5ad/Spaceranger output	Section-level Cauchy P aggregated into cross-section ACAT for predefined UC inflamed sections	Cross-section consistency; not independent patient-level replication. B8 and B9 share donor proxy GI 6967.	GEO GSE189184 sample metadata; disease=Ulcerative Colitis, activity=Inflamed, immunotherapy=N/A for primary sections
UC-specific adult UC lesion gsMap	GSE189184	UC_tissue	UC	program_domain	B8	shared_immune_MAGMA_PoPS	0.874169	0.532617	FALSE	GI 6967	B8	Ulcerative Colitis	Inflamed	N/A	Resection	not retained in current ACAT summary; see generated h5ad/Spaceranger output	Section-level Cauchy P aggregated into cross-section ACAT for predefined UC inflamed sections	Cross-section consistency; not independent patient-level replication. B8 and B9 share donor proxy GI 6967.	GEO GSE189184 sample metadata; disease=Ulcerative Colitis, activity=Inflamed, immunotherapy=N/A for primary sections
UC-specific adult UC lesion gsMap	GSE189184	UC_tissue	UC	program_domain	B8	low_signal	0.927925	0.626082	FALSE	GI 6967	B8	Ulcerative Colitis	Inflamed	N/A	Resection	not retained in current ACAT summary; see generated h5ad/Spaceranger output	Section-level Cauchy P aggregated into cross-section ACAT for predefined UC inflamed sections	Cross-section consistency; not independent patient-level replication. B8 and B9 share donor proxy GI 6967.	GEO GSE189184 sample metadata; disease=Ulcerative Colitis, activity=Inflamed, immunotherapy=N/A for primary sections
UC-specific adult UC lesion gsMap	GSE189184	UC_tissue	UC	program_domain	B8	epithelial_mucosal	0.935146	0.633512	FALSE	GI 6967	B8	Ulcerative Colitis	Inflamed	N/A	Resection	not retained in current ACAT summary; see generated h5ad/Spaceranger output	Section-level Cauchy P aggregated into cross-section ACAT for predefined UC inflamed sections	Cross-section consistency; not independent patient-level replication. B8 and B9 share donor proxy GI 6967.	GEO GSE189184 sample metadata; disease=Ulcerative Colitis, activity=Inflamed, immunotherapy=N/A for primary sections
UC-specific adult UC lesion gsMap	GSE189184	UC_tissue	UC	program_domain	B8	CD_structural_barrier	0.967927	0.612093	FALSE	GI 6967	B8	Ulcerative Colitis	Inflamed	N/A	Resection	not retained in current ACAT summary; see generated h5ad/Spaceranger output	Section-level Cauchy P aggregated into cross-section ACAT for predefined UC inflamed sections	Cross-section consistency; not independent patient-level replication. B8 and B9 share donor proxy GI 6967.	GEO GSE189184 sample metadata; disease=Ulcerative Colitis, activity=Inflamed, immunotherapy=N/A for primary sections
UC-specific adult UC lesion gsMap	GSE189184	UC_tissue	UC	program_domain	B9	low_signal	0.233694	0.216447	FALSE	GI 6967	B9	Ulcerative Colitis	Inflamed	N/A	Resection	not retained in current ACAT summary; see generated h5ad/Spaceranger output	Section-level Cauchy P aggregated into cross-section ACAT for predefined UC inflamed sections	Cross-section consistency; not independent patient-level replication. B8 and B9 share donor proxy GI 6967.	GEO GSE189184 sample metadata; disease=Ulcerative Colitis, activity=Inflamed, immunotherapy=N/A for primary sections
UC-specific adult UC lesion gsMap	GSE189184	UC_tissue	UC	program_domain	B9	shared_immune_MAGMA_PoPS	0.327761	0.50291	FALSE	GI 6967	B9	Ulcerative Colitis	Inflamed	N/A	Resection	not retained in current ACAT summary; see generated h5ad/Spaceranger output	Section-level Cauchy P aggregated into cross-section ACAT for predefined UC inflamed sections	Cross-section consistency; not independent patient-level replication. B8 and B9 share donor proxy GI 6967.	GEO GSE189184 sample metadata; disease=Ulcerative Colitis, activity=Inflamed, immunotherapy=N/A for primary sections
UC-specific adult UC lesion gsMap	GSE189184	UC_tissue	UC	program_domain	B9	UC_neural_synaptic	0.57087	0.424833	FALSE	GI 6967	B9	Ulcerative Colitis	Inflamed	N/A	Resection	not retained in current ACAT summary; see generated h5ad/Spaceranger output	Section-level Cauchy P aggregated into cross-section ACAT for predefined UC inflamed sections	Cross-section consistency; not independent patient-level replication. B8 and B9 share donor proxy GI 6967.	GEO GSE189184 sample metadata; disease=Ulcerative Colitis, activity=Inflamed, immunotherapy=N/A for primary sections
UC-specific adult UC lesion gsMap	GSE189184	UC_tissue	UC	program_domain	B9	stromal_fibrotic	0.699854	0.595096	FALSE	GI 6967	B9	Ulcerative Colitis	Inflamed	N/A	Resection	not retained in current ACAT summary; see generated h5ad/Spaceranger output	Section-level Cauchy P aggregated into cross-section ACAT for predefined UC inflamed sections	Cross-section consistency; not independent patient-level replication. B8 and B9 share donor proxy GI 6967.	GEO GSE189184 sample metadata; disease=Ulcerative Colitis, activity=Inflamed, immunotherapy=N/A for primary sections
UC-specific adult UC lesion gsMap	GSE189184	UC_tissue	UC	program_domain	B9	epithelial_mucosal	0.797378	0.669172	FALSE	GI 6967	B9	Ulcerative Colitis	Inflamed	N/A	Resection	not retained in current ACAT summary; see generated h5ad/Spaceranger output	Section-level Cauchy P aggregated into cross-section ACAT for predefined UC inflamed sections	Cross-section consistency; not independent patient-level replication. B8 and B9 share donor proxy GI 6967.	GEO GSE189184 sample metadata; disease=Ulcerative Colitis, activity=Inflamed, immunotherapy=N/A for primary sections
UC-specific adult UC lesion gsMap	GSE189184	UC_tissue	UC	program_domain	B9	CD_structural_barrier	0.802647	0.551584	FALSE	GI 6967	B9	Ulcerative Colitis	Inflamed	N/A	Resection	not retained in current ACAT summary; see generated h5ad/Spaceranger output	Section-level Cauchy P aggregated into cross-section ACAT for predefined UC inflamed sections	Cross-section consistency; not independent patient-level replication. B8 and B9 share donor proxy GI 6967.	GEO GSE189184 sample metadata; disease=Ulcerative Colitis, activity=Inflamed, immunotherapy=N/A for primary sections
UC-specific adult UC lesion gsMap	GSE189184	UC_tissue	UC	program_domain	B9	immune_rich	0.823125	0.565947	FALSE	GI 6967	B9	Ulcerative Colitis	Inflamed	N/A	Resection	not retained in current ACAT summary; see generated h5ad/Spaceranger output	Section-level Cauchy P aggregated into cross-section ACAT for predefined UC inflamed sections	Cross-section consistency; not independent patient-level replication. B8 and B9 share donor proxy GI 6967.	GEO GSE189184 sample metadata; disease=Ulcerative Colitis, activity=Inflamed, immunotherapy=N/A for primary sections
UC-specific adult UC lesion gsMap	GSE189184	UC_tissue	UC	program_domain	B9	adult_inflammation_repair	0.835636	0.655025	FALSE	GI 6967	B9	Ulcerative Colitis	Inflamed	N/A	Resection	not retained in current ACAT summary; see generated h5ad/Spaceranger output	Section-level Cauchy P aggregated into cross-section ACAT for predefined UC inflamed sections	Cross-section consistency; not independent patient-level replication. B8 and B9 share donor proxy GI 6967.	GEO GSE189184 sample metadata; disease=Ulcerative Colitis, activity=Inflamed, immunotherapy=N/A for primary sections
UC-specific adult UC lesion gsMap	GSE189184	UC_tissue	UC	program_domain	C2	UC_neural_synaptic	0.0520352	0.247571	FALSE	BB4652	C2	Ulcerative Colitis	Inflamed	N/A	Biopsy	not retained in current ACAT summary; see generated h5ad/Spaceranger output	Section-level Cauchy P aggregated into cross-section ACAT for predefined UC inflamed sections	Cross-section consistency; not independent patient-level replication. B8 and B9 share donor proxy GI 6967.	GEO GSE189184 sample metadata; disease=Ulcerative Colitis, activity=Inflamed, immunotherapy=N/A for primary sections
UC-specific adult UC lesion gsMap	GSE189184	UC_tissue	UC	program_domain	C2	low_signal	0.316898	0.398206	FALSE	BB4652	C2	Ulcerative Colitis	Inflamed	N/A	Biopsy	not retained in current ACAT summary; see generated h5ad/Spaceranger output	Section-level Cauchy P aggregated into cross-section ACAT for predefined UC inflamed sections	Cross-section consistency; not independent patient-level replication. B8 and B9 share donor proxy GI 6967.	GEO GSE189184 sample metadata; disease=Ulcerative Colitis, activity=Inflamed, immunotherapy=N/A for primary sections
UC-specific adult UC lesion gsMap	GSE189184	UC_tissue	UC	program_domain	C2	epithelial_mucosal	0.516021	0.49577	FALSE	BB4652	C2	Ulcerative Colitis	Inflamed	N/A	Biopsy	not retained in current ACAT summary; see generated h5ad/Spaceranger output	Section-level Cauchy P aggregated into cross-section ACAT for predefined UC inflamed sections	Cross-section consistency; not independent patient-level replication. B8 and B9 share donor proxy GI 6967.	GEO GSE189184 sample metadata; disease=Ulcerative Colitis, activity=Inflamed, immunotherapy=N/A for primary sections
UC-specific adult UC lesion gsMap	GSE189184	UC_tissue	UC	program_domain	C2	immune_rich	0.716663	0.421648	FALSE	BB4652	C2	Ulcerative Colitis	Inflamed	N/A	Biopsy	not retained in current ACAT summary; see generated h5ad/Spaceranger output	Section-level Cauchy P aggregated into cross-section ACAT for predefined UC inflamed sections	Cross-section consistency; not independent patient-level replication. B8 and B9 share donor proxy GI 6967.	GEO GSE189184 sample metadata; disease=Ulcerative Colitis, activity=Inflamed, immunotherapy=N/A for primary sections
UC-specific adult UC lesion gsMap	GSE189184	UC_tissue	UC	program_domain	C2	CD_structural_barrier	0.806591	0.576348	FALSE	BB4652	C2	Ulcerative Colitis	Inflamed	N/A	Biopsy	not retained in current ACAT summary; see generated h5ad/Spaceranger output	Section-level Cauchy P aggregated into cross-section ACAT for predefined UC inflamed sections	Cross-section consistency; not independent patient-level replication. B8 and B9 share donor proxy GI 6967.	GEO GSE189184 sample metadata; disease=Ulcerative Colitis, activity=Inflamed, immunotherapy=N/A for primary sections
UC-specific adult UC lesion gsMap	GSE189184	UC_tissue	UC	program_domain	C2	stromal_fibrotic	0.824561	0.640926	FALSE	BB4652	C2	Ulcerative Colitis	Inflamed	N/A	Biopsy	not retained in current ACAT summary; see generated h5ad/Spaceranger output	Section-level Cauchy P aggregated into cross-section ACAT for predefined UC inflamed sections	Cross-section consistency; not independent patient-level replication. B8 and B9 share donor proxy GI 6967.	GEO GSE189184 sample metadata; disease=Ulcerative Colitis, activity=Inflamed, immunotherapy=N/A for primary sections
UC-specific adult UC lesion gsMap	GSE189184	UC_tissue	UC	program_domain	C2	adult_inflammation_repair	0.856929	0.726988	FALSE	BB4652	C2	Ulcerative Colitis	Inflamed	N/A	Biopsy	not retained in current ACAT summary; see generated h5ad/Spaceranger output	Section-level Cauchy P aggregated into cross-section ACAT for predefined UC inflamed sections	Cross-section consistency; not independent patient-level replication. B8 and B9 share donor proxy GI 6967.	GEO GSE189184 sample metadata; disease=Ulcerative Colitis, activity=Inflamed, immunotherapy=N/A for primary sections
UC-specific adult UC lesion gsMap	GSE189184	UC_tissue	UC	program_domain	C2	shared_immune_MAGMA_PoPS	0.903097	0.698662	FALSE	BB4652	C2	Ulcerative Colitis	Inflamed	N/A	Biopsy	not retained in current ACAT summary; see generated h5ad/Spaceranger output	Section-level Cauchy P aggregated into cross-section ACAT for predefined UC inflamed sections	Cross-section consistency; not independent patient-level replication. B8 and B9 share donor proxy GI 6967.	GEO GSE189184 sample metadata; disease=Ulcerative Colitis, activity=Inflamed, immunotherapy=N/A for primary sections
CD-specific adult CD lesion gsMap	SCP2959	CD_tissue	CD	cluster	V10A14-143_A	Glia	0.126575	0.299393	FALSE	V10A14-143	A	Crohn's disease	Adjacent; inflamed=N	not applicable/not reported	Visium section	2958	Section-level Cauchy P aggregated into cross-section ACAT when the annotation was present in the section	Cross-section consistency; multiple sections may share donor proxy.	SCP2959 processed spatial object metadata
CD-specific adult CD lesion gsMap	SCP2959	CD_tissue	CD	cluster	V10A14-143_A	Inflammatory	0.147409	0.266839	FALSE	V10A14-143	A	Crohn's disease	Adjacent; inflamed=N	not applicable/not reported	Visium section	2958	Section-level Cauchy P aggregated into cross-section ACAT when the annotation was present in the section	Cross-section consistency; multiple sections may share donor proxy.	SCP2959 processed spatial object metadata
CD-specific adult CD lesion gsMap	SCP2959	CD_tissue	CD	cluster	V10A14-143_A	Muscle	0.172135	0.282476	FALSE	V10A14-143	A	Crohn's disease	Adjacent; inflamed=N	not applicable/not reported	Visium section	2958	Section-level Cauchy P aggregated into cross-section ACAT when the annotation was present in the section	Cross-section consistency; multiple sections may share donor proxy.	SCP2959 processed spatial object metadata
CD-specific adult CD lesion gsMap	SCP2959	CD_tissue	CD	cluster	V10A14-143_A	Mature	0.179495	0.16537	FALSE	V10A14-143	A	Crohn's disease	Adjacent; inflamed=N	not applicable/not reported	Visium section	2958	Section-level Cauchy P aggregated into cross-section ACAT when the annotation was present in the section	Cross-section consistency; multiple sections may share donor proxy.	SCP2959 processed spatial object metadata
CD-specific adult CD lesion gsMap	SCP2959	CD_tissue	CD	cluster	V10A14-143_A	Stem	0.256457	0.316022	FALSE	V10A14-143	A	Crohn's disease	Adjacent; inflamed=N	not applicable/not reported	Visium section	2958	Section-level Cauchy P aggregated into cross-section ACAT when the annotation was present in the section	Cross-section consistency; multiple sections may share donor proxy.	SCP2959 processed spatial object metadata
CD-specific adult CD lesion gsMap	SCP2959	CD_tissue	CD	cluster	V10A14-143_A	ICC	0.305264	0.382304	FALSE	V10A14-143	A	Crohn's disease	Adjacent; inflamed=N	not applicable/not reported	Visium section	2958	Section-level Cauchy P aggregated into cross-section ACAT when the annotation was present in the section	Cross-section consistency; multiple sections may share donor proxy.	SCP2959 processed spatial object metadata
CD-specific adult CD lesion gsMap	SCP2959	CD_tissue	CD	cluster	V10A14-143_A	Blood vessel	0.315977	0.30717	FALSE	V10A14-143	A	Crohn's disease	Adjacent; inflamed=N	not applicable/not reported	Visium section	2958	Section-level Cauchy P aggregated into cross-section ACAT when the annotation was present in the section	Cross-section consistency; multiple sections may share donor proxy.	SCP2959 processed spatial object metadata
CD-specific adult CD lesion gsMap	SCP2959	CD_tissue	CD	cluster	V10A14-143_A	TA	0.38044	0.49259	FALSE	V10A14-143	A	Crohn's disease	Adjacent; inflamed=N	not applicable/not reported	Visium section	2958	Section-level Cauchy P aggregated into cross-section ACAT when the annotation was present in the section	Cross-section consistency; multiple sections may share donor proxy.	SCP2959 processed spatial object metadata
CD-specific adult CD lesion gsMap	SCP2959	CD_tissue	CD	cluster	V10A14-143_A	Plasma cell	0.484369	0.475523	FALSE	V10A14-143	A	Crohn's disease	Adjacent; inflamed=N	not applicable/not reported	Visium section	2958	Section-level Cauchy P aggregated into cross-section ACAT when the annotation was present in the section	Cross-section consistency; multiple sections may share donor proxy.	SCP2959 processed spatial object metadata
CD-specific adult CD lesion gsMap	SCP2959	CD_tissue	CD	cluster	V10A14-143_A	Endothelium	0.65576	0.464534	FALSE	V10A14-143	A	Crohn's disease	Adjacent; inflamed=N	not applicable/not reported	Visium section	2958	Section-level Cauchy P aggregated into cross-section ACAT when the annotation was present in the section	Cross-section consistency; multiple sections may share donor proxy.	SCP2959 processed spatial object metadata
CD-specific adult CD lesion gsMap	SCP2959	CD_tissue	CD	cluster	V10A14-143_A	Myeloid	0.695298	0.484698	FALSE	V10A14-143	A	Crohn's disease	Adjacent; inflamed=N	not applicable/not reported	Visium section	2958	Section-level Cauchy P aggregated into cross-section ACAT when the annotation was present in the section	Cross-section consistency; multiple sections may share donor proxy.	SCP2959 processed spatial object metadata
CD-specific adult CD lesion gsMap	SCP2959	CD_tissue	CD	cluster	V10A14-143_A	Adipose	0.843215	0.569979	FALSE	V10A14-143	A	Crohn's disease	Adjacent; inflamed=N	not applicable/not reported	Visium section	2958	Section-level Cauchy P aggregated into cross-section ACAT when the annotation was present in the section	Cross-section consistency; multiple sections may share donor proxy.	SCP2959 processed spatial object metadata
CD-specific adult CD lesion gsMap	SCP2959	CD_tissue	CD	cluster	V10A14-143_A	Neuron	0.979309	0.722611	FALSE	V10A14-143	A	Crohn's disease	Adjacent; inflamed=N	not applicable/not reported	Visium section	2958	Section-level Cauchy P aggregated into cross-section ACAT when the annotation was present in the section	Cross-section consistency; multiple sections may share donor proxy.	SCP2959 processed spatial object metadata
CD-specific adult CD lesion gsMap	SCP2959	CD_tissue	CD	cluster	V10A14-143_B	ICC	0.124888	0.251633	FALSE	V10A14-143	B	Crohn's disease	Fibrotic; inflamed=N	not applicable/not reported	Visium section	2647	Section-level Cauchy P aggregated into cross-section ACAT when the annotation was present in the section	Cross-section consistency; multiple sections may share donor proxy.	SCP2959 processed spatial object metadata
CD-specific adult CD lesion gsMap	SCP2959	CD_tissue	CD	cluster	V10A14-143_B	Muscle	0.125993	0.221044	FALSE	V10A14-143	B	Crohn's disease	Fibrotic; inflamed=N	not applicable/not reported	Visium section	2647	Section-level Cauchy P aggregated into cross-section ACAT when the annotation was present in the section	Cross-section consistency; multiple sections may share donor proxy.	SCP2959 processed spatial object metadata
CD-specific adult CD lesion gsMap	SCP2959	CD_tissue	CD	cluster	V10A14-143_B	Glia	0.138067	0.263905	FALSE	V10A14-143	B	Crohn's disease	Fibrotic; inflamed=N	not applicable/not reported	Visium section	2647	Section-level Cauchy P aggregated into cross-section ACAT when the annotation was present in the section	Cross-section consistency; multiple sections may share donor proxy.	SCP2959 processed spatial object metadata
CD-specific adult CD lesion gsMap	SCP2959	CD_tissue	CD	cluster	V10A14-143_B	Plasma cell	0.151881	0.25646	FALSE	V10A14-143	B	Crohn's disease	Fibrotic; inflamed=N	not applicable/not reported	Visium section	2647	Section-level Cauchy P aggregated into cross-section ACAT when the annotation was present in the section	Cross-section consistency; multiple sections may share donor proxy.	SCP2959 processed spatial object metadata
CD-specific adult CD lesion gsMap	SCP2959	CD_tissue	CD	cluster	V10A14-143_B	Myeloid	0.153533	0.202362	FALSE	V10A14-143	B	Crohn's disease	Fibrotic; inflamed=N	not applicable/not reported	Visium section	2647	Section-level Cauchy P aggregated into cross-section ACAT when the annotation was present in the section	Cross-section consistency; multiple sections may share donor proxy.	SCP2959 processed spatial object metadata
CD-specific adult CD lesion gsMap	SCP2959	CD_tissue	CD	cluster	V10A14-143_B	Follicle	0.170934	0.271337	FALSE	V10A14-143	B	Crohn's disease	Fibrotic; inflamed=N	not applicable/not reported	Visium section	2647	Section-level Cauchy P aggregated into cross-section ACAT when the annotation was present in the section	Cross-section consistency; multiple sections may share donor proxy.	SCP2959 processed spatial object metadata
CD-specific adult CD lesion gsMap	SCP2959	CD_tissue	CD	cluster	V10A14-143_B	Endothelium	0.193863	0.303746	FALSE	V10A14-143	B	Crohn's disease	Fibrotic; inflamed=N	not applicable/not reported	Visium section	2647	Section-level Cauchy P aggregated into cross-section ACAT when the annotation was present in the section	Cross-section consistency; multiple sections may share donor proxy.	SCP2959 processed spatial object metadata
CD-specific adult CD lesion gsMap	SCP2959	CD_tissue	CD	cluster	V10A14-143_B	Stem	0.260636	0.336162	FALSE	V10A14-143	B	Crohn's disease	Fibrotic; inflamed=N	not applicable/not reported	Visium section	2647	Section-level Cauchy P aggregated into cross-section ACAT when the annotation was present in the section	Cross-section consistency; multiple sections may share donor proxy.	SCP2959 processed spatial object metadata
CD-specific adult CD lesion gsMap	SCP2959	CD_tissue	CD	cluster	V10A14-143_B	Blood vessel	0.382173	0.358523	FALSE	V10A14-143	B	Crohn's disease	Fibrotic; inflamed=N	not applicable/not reported	Visium section	2647	Section-level Cauchy P aggregated into cross-section ACAT when the annotation was present in the section	Cross-section consistency; multiple sections may share donor proxy.	SCP2959 processed spatial object metadata
CD-specific adult CD lesion gsMap	SCP2959	CD_tissue	CD	cluster	V10A14-143_B	Mature	0.503817	0.526321	FALSE	V10A14-143	B	Crohn's disease	Fibrotic; inflamed=N	not applicable/not reported	Visium section	2647	Section-level Cauchy P aggregated into cross-section ACAT when the annotation was present in the section	Cross-section consistency; multiple sections may share donor proxy.	SCP2959 processed spatial object metadata
CD-specific adult CD lesion gsMap	SCP2959	CD_tissue	CD	cluster	V10A14-143_B	Adipose	0.63645	0.522036	FALSE	V10A14-143	B	Crohn's disease	Fibrotic; inflamed=N	not applicable/not reported	Visium section	2647	Section-level Cauchy P aggregated into cross-section ACAT when the annotation was present in the section	Cross-section consistency; multiple sections may share donor proxy.	SCP2959 processed spatial object metadata
CD-specific adult CD lesion gsMap	SCP2959	CD_tissue	CD	cluster	V10A14-143_B	Neuron	0.801512	0.557599	FALSE	V10A14-143	B	Crohn's disease	Fibrotic; inflamed=N	not applicable/not reported	Visium section	2647	Section-level Cauchy P aggregated into cross-section ACAT when the annotation was present in the section	Cross-section consistency; multiple sections may share donor proxy.	SCP2959 processed spatial object metadata
CD-specific adult CD lesion gsMap	SCP2959	CD_tissue	CD	cluster	V10A14-143_B	TA	0.931027	0.6318	FALSE	V10A14-143	B	Crohn's disease	Fibrotic; inflamed=N	not applicable/not reported	Visium section	2647	Section-level Cauchy P aggregated into cross-section ACAT when the annotation was present in the section	Cross-section consistency; multiple sections may share donor proxy.	SCP2959 processed spatial object metadata
CD-specific adult CD lesion gsMap	SCP2959	CD_tissue	CD	cluster	V10A14-143_B	Inflammatory	0.96591	0.364062	FALSE	V10A14-143	B	Crohn's disease	Fibrotic; inflamed=N	not applicable/not reported	Visium section	2647	Section-level Cauchy P aggregated into cross-section ACAT when the annotation was present in the section	Cross-section consistency; multiple sections may share donor proxy.	SCP2959 processed spatial object metadata
CD-specific adult CD lesion gsMap	SCP2959	CD_tissue	CD	cluster	V10A14-143_C	Follicle	0.043444	0.178925	TRUE	V10A14-143	C	Crohn's disease	Fibrotic; inflamed=N	not applicable/not reported	Visium section	1670	Section-level Cauchy P aggregated into cross-section ACAT when the annotation was present in the section	Cross-section consistency; multiple sections may share donor proxy.	SCP2959 processed spatial object metadata
CD-specific adult CD lesion gsMap	SCP2959	CD_tissue	CD	cluster	V10A14-143_C	Mature	0.0538653	0.112985	FALSE	V10A14-143	C	Crohn's disease	Fibrotic; inflamed=N	not applicable/not reported	Visium section	1670	Section-level Cauchy P aggregated into cross-section ACAT when the annotation was present in the section	Cross-section consistency; multiple sections may share donor proxy.	SCP2959 processed spatial object metadata
CD-specific adult CD lesion gsMap	SCP2959	CD_tissue	CD	cluster	V10A14-143_C	Endothelium	0.148065	0.253603	FALSE	V10A14-143	C	Crohn's disease	Fibrotic; inflamed=N	not applicable/not reported	Visium section	1670	Section-level Cauchy P aggregated into cross-section ACAT when the annotation was present in the section	Cross-section consistency; multiple sections may share donor proxy.	SCP2959 processed spatial object metadata
CD-specific adult CD lesion gsMap	SCP2959	CD_tissue	CD	cluster	V10A14-143_C	Myeloid	0.177862	0.271061	FALSE	V10A14-143	C	Crohn's disease	Fibrotic; inflamed=N	not applicable/not reported	Visium section	1670	Section-level Cauchy P aggregated into cross-section ACAT when the annotation was present in the section	Cross-section consistency; multiple sections may share donor proxy.	SCP2959 processed spatial object metadata
CD-specific adult CD lesion gsMap	SCP2959	CD_tissue	CD	cluster	V10A14-143_C	TA	0.181849	0.310881	FALSE	V10A14-143	C	Crohn's disease	Fibrotic; inflamed=N	not applicable/not reported	Visium section	1670	Section-level Cauchy P aggregated into cross-section ACAT when the annotation was present in the section	Cross-section consistency; multiple sections may share donor proxy.	SCP2959 processed spatial object metadata
CD-specific adult CD lesion gsMap	SCP2959	CD_tissue	CD	cluster	V10A14-143_C	Plasma cell	0.238472	0.374425	FALSE	V10A14-143	C	Crohn's disease	Fibrotic; inflamed=N	not applicable/not reported	Visium section	1670	Section-level Cauchy P aggregated into cross-section ACAT when the annotation was present in the section	Cross-section consistency; multiple sections may share donor proxy.	SCP2959 processed spatial object metadata
CD-specific adult CD lesion gsMap	SCP2959	CD_tissue	CD	cluster	V10A14-143_C	Adipose	0.26455	0.398665	FALSE	V10A14-143	C	Crohn's disease	Fibrotic; inflamed=N	not applicable/not reported	Visium section	1670	Section-level Cauchy P aggregated into cross-section ACAT when the annotation was present in the section	Cross-section consistency; multiple sections may share donor proxy.	SCP2959 processed spatial object metadata
CD-specific adult CD lesion gsMap	SCP2959	CD_tissue	CD	cluster	V10A14-143_C	Blood vessel	0.338968	0.359171	FALSE	V10A14-143	C	Crohn's disease	Fibrotic; inflamed=N	not applicable/not reported	Visium section	1670	Section-level Cauchy P aggregated into cross-section ACAT when the annotation was present in the section	Cross-section consistency; multiple sections may share donor proxy.	SCP2959 processed spatial object metadata
CD-specific adult CD lesion gsMap	SCP2959	CD_tissue	CD	cluster	V10A14-143_C	Muscle	0.3619	0.374162	FALSE	V10A14-143	C	Crohn's disease	Fibrotic; inflamed=N	not applicable/not reported	Visium section	1670	Section-level Cauchy P aggregated into cross-section ACAT when the annotation was present in the section	Cross-section consistency; multiple sections may share donor proxy.	SCP2959 processed spatial object metadata
CD-specific adult CD lesion gsMap	SCP2959	CD_tissue	CD	cluster	V10A14-143_C	Neuron	0.581501	0.576831	FALSE	V10A14-143	C	Crohn's disease	Fibrotic; inflamed=N	not applicable/not reported	Visium section	1670	Section-level Cauchy P aggregated into cross-section ACAT when the annotation was present in the section	Cross-section consistency; multiple sections may share donor proxy.	SCP2959 processed spatial object metadata
CD-specific adult CD lesion gsMap	SCP2959	CD_tissue	CD	cluster	V10A14-143_D	Inflammatory	0.023755	0.0559989	TRUE	V10A14-143	D	Crohn's disease	Fibrotic; inflamed=Y	not applicable/not reported	Visium section	4037	Section-level Cauchy P aggregated into cross-section ACAT when the annotation was present in the section	Cross-section consistency; multiple sections may share donor proxy.	SCP2959 processed spatial object metadata
CD-specific adult CD lesion gsMap	SCP2959	CD_tissue	CD	cluster	V10A14-143_D	Muscle	0.0752821	0.205917	FALSE	V10A14-143	D	Crohn's disease	Fibrotic; inflamed=Y	not applicable/not reported	Visium section	4037	Section-level Cauchy P aggregated into cross-section ACAT when the annotation was present in the section	Cross-section consistency; multiple sections may share donor proxy.	SCP2959 processed spatial object metadata
CD-specific adult CD lesion gsMap	SCP2959	CD_tissue	CD	cluster	V10A14-143_D	ICC	0.0925463	0.233338	FALSE	V10A14-143	D	Crohn's disease	Fibrotic; inflamed=Y	not applicable/not reported	Visium section	4037	Section-level Cauchy P aggregated into cross-section ACAT when the annotation was present in the section	Cross-section consistency; multiple sections may share donor proxy.	SCP2959 processed spatial object metadata
CD-specific adult CD lesion gsMap	SCP2959	CD_tissue	CD	cluster	V10A14-143_D	Endothelium	0.171813	0.281927	FALSE	V10A14-143	D	Crohn's disease	Fibrotic; inflamed=Y	not applicable/not reported	Visium section	4037	Section-level Cauchy P aggregated into cross-section ACAT when the annotation was present in the section	Cross-section consistency; multiple sections may share donor proxy.	SCP2959 processed spatial object metadata
CD-specific adult CD lesion gsMap	SCP2959	CD_tissue	CD	cluster	V10A14-143_D	Follicle	0.23011	0.29341	FALSE	V10A14-143	D	Crohn's disease	Fibrotic; inflamed=Y	not applicable/not reported	Visium section	4037	Section-level Cauchy P aggregated into cross-section ACAT when the annotation was present in the section	Cross-section consistency; multiple sections may share donor proxy.	SCP2959 processed spatial object metadata
CD-specific adult CD lesion gsMap	SCP2959	CD_tissue	CD	cluster	V10A14-143_D	Myeloid	0.25442	0.28223	FALSE	V10A14-143	D	Crohn's disease	Fibrotic; inflamed=Y	not applicable/not reported	Visium section	4037	Section-level Cauchy P aggregated into cross-section ACAT when the annotation was present in the section	Cross-section consistency; multiple sections may share donor proxy.	SCP2959 processed spatial object metadata
CD-specific adult CD lesion gsMap	SCP2959	CD_tissue	CD	cluster	V10A14-143_D	Plasma cell	0.287141	0.377469	FALSE	V10A14-143	D	Crohn's disease	Fibrotic; inflamed=Y	not applicable/not reported	Visium section	4037	Section-level Cauchy P aggregated into cross-section ACAT when the annotation was present in the section	Cross-section consistency; multiple sections may share donor proxy.	SCP2959 processed spatial object metadata
CD-specific adult CD lesion gsMap	SCP2959	CD_tissue	CD	cluster	V10A14-143_D	TA	0.311042	0.329512	FALSE	V10A14-143	D	Crohn's disease	Fibrotic; inflamed=Y	not applicable/not reported	Visium section	4037	Section-level Cauchy P aggregated into cross-section ACAT when the annotation was present in the section	Cross-section consistency; multiple sections may share donor proxy.	SCP2959 processed spatial object metadata
CD-specific adult CD lesion gsMap	SCP2959	CD_tissue	CD	cluster	V10A14-143_D	Mature	0.356088	0.332911	FALSE	V10A14-143	D	Crohn's disease	Fibrotic; inflamed=Y	not applicable/not reported	Visium section	4037	Section-level Cauchy P aggregated into cross-section ACAT when the annotation was present in the section	Cross-section consistency; multiple sections may share donor proxy.	SCP2959 processed spatial object metadata
CD-specific adult CD lesion gsMap	SCP2959	CD_tissue	CD	cluster	V10A14-143_D	Neuron	0.390299	0.371776	FALSE	V10A14-143	D	Crohn's disease	Fibrotic; inflamed=Y	not applicable/not reported	Visium section	4037	Section-level Cauchy P aggregated into cross-section ACAT when the annotation was present in the section	Cross-section consistency; multiple sections may share donor proxy.	SCP2959 processed spatial object metadata
CD-specific adult CD lesion gsMap	SCP2959	CD_tissue	CD	cluster	V10A14-143_D	Adipose	0.392752	0.338589	FALSE	V10A14-143	D	Crohn's disease	Fibrotic; inflamed=Y	not applicable/not reported	Visium section	4037	Section-level Cauchy P aggregated into cross-section ACAT when the annotation was present in the section	Cross-section consistency; multiple sections may share donor proxy.	SCP2959 processed spatial object metadata
CD-specific adult CD lesion gsMap	SCP2959	CD_tissue	CD	cluster	V10A14-143_D	Blood vessel	0.4453	0.561832	FALSE	V10A14-143	D	Crohn's disease	Fibrotic; inflamed=Y	not applicable/not reported	Visium section	4037	Section-level Cauchy P aggregated into cross-section ACAT when the annotation was present in the section	Cross-section consistency; multiple sections may share donor proxy.	SCP2959 processed spatial object metadata
CD-specific adult CD lesion gsMap	SCP2959	CD_tissue	CD	cluster	V10A14-143_D	Glia	0.64766	0.555122	FALSE	V10A14-143	D	Crohn's disease	Fibrotic; inflamed=Y	not applicable/not reported	Visium section	4037	Section-level Cauchy P aggregated into cross-section ACAT when the annotation was present in the section	Cross-section consistency; multiple sections may share donor proxy.	SCP2959 processed spatial object metadata
CD-specific adult CD lesion gsMap	SCP2959	CD_tissue	CD	cluster	V10S15-054_A	Mature	0.0698181	0.132756	FALSE	V10S15-054	A	Crohn's disease	Fibrotic; inflamed=N	not applicable/not reported	Visium section	4019	Section-level Cauchy P aggregated into cross-section ACAT when the annotation was present in the section	Cross-section consistency; multiple sections may share donor proxy.	SCP2959 processed spatial object metadata
CD-specific adult CD lesion gsMap	SCP2959	CD_tissue	CD	cluster	V10S15-054_A	TA	0.170775	0.314822	FALSE	V10S15-054	A	Crohn's disease	Fibrotic; inflamed=N	not applicable/not reported	Visium section	4019	Section-level Cauchy P aggregated into cross-section ACAT when the annotation was present in the section	Cross-section consistency; multiple sections may share donor proxy.	SCP2959 processed spatial object metadata
CD-specific adult CD lesion gsMap	SCP2959	CD_tissue	CD	cluster	V10S15-054_A	Glia	0.186708	0.249097	FALSE	V10S15-054	A	Crohn's disease	Fibrotic; inflamed=N	not applicable/not reported	Visium section	4019	Section-level Cauchy P aggregated into cross-section ACAT when the annotation was present in the section	Cross-section consistency; multiple sections may share donor proxy.	SCP2959 processed spatial object metadata
CD-specific adult CD lesion gsMap	SCP2959	CD_tissue	CD	cluster	V10S15-054_A	Myeloid	0.237487	0.295585	FALSE	V10S15-054	A	Crohn's disease	Fibrotic; inflamed=N	not applicable/not reported	Visium section	4019	Section-level Cauchy P aggregated into cross-section ACAT when the annotation was present in the section	Cross-section consistency; multiple sections may share donor proxy.	SCP2959 processed spatial object metadata
CD-specific adult CD lesion gsMap	SCP2959	CD_tissue	CD	cluster	V10S15-054_A	ICC	0.257508	0.328433	FALSE	V10S15-054	A	Crohn's disease	Fibrotic; inflamed=N	not applicable/not reported	Visium section	4019	Section-level Cauchy P aggregated into cross-section ACAT when the annotation was present in the section	Cross-section consistency; multiple sections may share donor proxy.	SCP2959 processed spatial object metadata
CD-specific adult CD lesion gsMap	SCP2959	CD_tissue	CD	cluster	V10S15-054_A	Stem	0.260445	0.317174	FALSE	V10S15-054	A	Crohn's disease	Fibrotic; inflamed=N	not applicable/not reported	Visium section	4019	Section-level Cauchy P aggregated into cross-section ACAT when the annotation was present in the section	Cross-section consistency; multiple sections may share donor proxy.	SCP2959 processed spatial object metadata
CD-specific adult CD lesion gsMap	SCP2959	CD_tissue	CD	cluster	V10S15-054_A	Plasma cell	0.31049	0.373797	FALSE	V10S15-054	A	Crohn's disease	Fibrotic; inflamed=N	not applicable/not reported	Visium section	4019	Section-level Cauchy P aggregated into cross-section ACAT when the annotation was present in the section	Cross-section consistency; multiple sections may share donor proxy.	SCP2959 processed spatial object metadata
CD-specific adult CD lesion gsMap	SCP2959	CD_tissue	CD	cluster	V10S15-054_A	Blood vessel	0.327652	0.426081	FALSE	V10S15-054	A	Crohn's disease	Fibrotic; inflamed=N	not applicable/not reported	Visium section	4019	Section-level Cauchy P aggregated into cross-section ACAT when the annotation was present in the section	Cross-section consistency; multiple sections may share donor proxy.	SCP2959 processed spatial object metadata
CD-specific adult CD lesion gsMap	SCP2959	CD_tissue	CD	cluster	V10S15-054_A	Adipose	0.352562	0.349085	FALSE	V10S15-054	A	Crohn's disease	Fibrotic; inflamed=N	not applicable/not reported	Visium section	4019	Section-level Cauchy P aggregated into cross-section ACAT when the annotation was present in the section	Cross-section consistency; multiple sections may share donor proxy.	SCP2959 processed spatial object metadata
CD-specific adult CD lesion gsMap	SCP2959	CD_tissue	CD	cluster	V10S15-054_A	Endothelium	0.402936	0.397522	FALSE	V10S15-054	A	Crohn's disease	Fibrotic; inflamed=N	not applicable/not reported	Visium section	4019	Section-level Cauchy P aggregated into cross-section ACAT when the annotation was present in the section	Cross-section consistency; multiple sections may share donor proxy.	SCP2959 processed spatial object metadata
CD-specific adult CD lesion gsMap	SCP2959	CD_tissue	CD	cluster	V10S15-054_A	Follicle	0.620205	0.594716	FALSE	V10S15-054	A	Crohn's disease	Fibrotic; inflamed=N	not applicable/not reported	Visium section	4019	Section-level Cauchy P aggregated into cross-section ACAT when the annotation was present in the section	Cross-section consistency; multiple sections may share donor proxy.	SCP2959 processed spatial object metadata
CD-specific adult CD lesion gsMap	SCP2959	CD_tissue	CD	cluster	V10S15-054_A	Inflammatory	0.666205	0.673236	FALSE	V10S15-054	A	Crohn's disease	Fibrotic; inflamed=N	not applicable/not reported	Visium section	4019	Section-level Cauchy P aggregated into cross-section ACAT when the annotation was present in the section	Cross-section consistency; multiple sections may share donor proxy.	SCP2959 processed spatial object metadata
CD-specific adult CD lesion gsMap	SCP2959	CD_tissue	CD	cluster	V10S15-054_A	Neuron	0.867789	0.696451	FALSE	V10S15-054	A	Crohn's disease	Fibrotic; inflamed=N	not applicable/not reported	Visium section	4019	Section-level Cauchy P aggregated into cross-section ACAT when the annotation was present in the section	Cross-section consistency; multiple sections may share donor proxy.	SCP2959 processed spatial object metadata
CD-specific adult CD lesion gsMap	SCP2959	CD_tissue	CD	cluster	V10S15-054_A	Muscle	0.892876	0.633453	FALSE	V10S15-054	A	Crohn's disease	Fibrotic; inflamed=N	not applicable/not reported	Visium section	4019	Section-level Cauchy P aggregated into cross-section ACAT when the annotation was present in the section	Cross-section consistency; multiple sections may share donor proxy.	SCP2959 processed spatial object metadata
CD-specific adult CD lesion gsMap	SCP2959	CD_tissue	CD	cluster	V10S15-054_B	Myeloid	0.0614929	0.279964	FALSE	V10S15-054	B	Crohn's disease	Adjacent; inflamed=N	not applicable/not reported	Visium section	2472	Section-level Cauchy P aggregated into cross-section ACAT when the annotation was present in the section	Cross-section consistency; multiple sections may share donor proxy.	SCP2959 processed spatial object metadata
CD-specific adult CD lesion gsMap	SCP2959	CD_tissue	CD	cluster	V10S15-054_B	Mature	0.0625214	0.10901	FALSE	V10S15-054	B	Crohn's disease	Adjacent; inflamed=N	not applicable/not reported	Visium section	2472	Section-level Cauchy P aggregated into cross-section ACAT when the annotation was present in the section	Cross-section consistency; multiple sections may share donor proxy.	SCP2959 processed spatial object metadata
CD-specific adult CD lesion gsMap	SCP2959	CD_tissue	CD	cluster	V10S15-054_B	Inflammatory	0.0990724	0.152728	FALSE	V10S15-054	B	Crohn's disease	Adjacent; inflamed=N	not applicable/not reported	Visium section	2472	Section-level Cauchy P aggregated into cross-section ACAT when the annotation was present in the section	Cross-section consistency; multiple sections may share donor proxy.	SCP2959 processed spatial object metadata
CD-specific adult CD lesion gsMap	SCP2959	CD_tissue	CD	cluster	V10S15-054_B	Plasma cell	0.120004	0.211278	FALSE	V10S15-054	B	Crohn's disease	Adjacent; inflamed=N	not applicable/not reported	Visium section	2472	Section-level Cauchy P aggregated into cross-section ACAT when the annotation was present in the section	Cross-section consistency; multiple sections may share donor proxy.	SCP2959 processed spatial object metadata
CD-specific adult CD lesion gsMap	SCP2959	CD_tissue	CD	cluster	V10S15-054_B	Stem	0.291787	0.348921	FALSE	V10S15-054	B	Crohn's disease	Adjacent; inflamed=N	not applicable/not reported	Visium section	2472	Section-level Cauchy P aggregated into cross-section ACAT when the annotation was present in the section	Cross-section consistency; multiple sections may share donor proxy.	SCP2959 processed spatial object metadata
CD-specific adult CD lesion gsMap	SCP2959	CD_tissue	CD	cluster	V10S15-054_B	ICC	0.387298	0.435524	FALSE	V10S15-054	B	Crohn's disease	Adjacent; inflamed=N	not applicable/not reported	Visium section	2472	Section-level Cauchy P aggregated into cross-section ACAT when the annotation was present in the section	Cross-section consistency; multiple sections may share donor proxy.	SCP2959 processed spatial object metadata
CD-specific adult CD lesion gsMap	SCP2959	CD_tissue	CD	cluster	V10S15-054_B	Endothelium	0.420632	0.342726	FALSE	V10S15-054	B	Crohn's disease	Adjacent; inflamed=N	not applicable/not reported	Visium section	2472	Section-level Cauchy P aggregated into cross-section ACAT when the annotation was present in the section	Cross-section consistency; multiple sections may share donor proxy.	SCP2959 processed spatial object metadata
CD-specific adult CD lesion gsMap	SCP2959	CD_tissue	CD	cluster	V10S15-054_B	Glia	0.552903	0.550026	FALSE	V10S15-054	B	Crohn's disease	Adjacent; inflamed=N	not applicable/not reported	Visium section	2472	Section-level Cauchy P aggregated into cross-section ACAT when the annotation was present in the section	Cross-section consistency; multiple sections may share donor proxy.	SCP2959 processed spatial object metadata
CD-specific adult CD lesion gsMap	SCP2959	CD_tissue	CD	cluster	V10S15-054_B	Blood vessel	0.600894	0.48063	FALSE	V10S15-054	B	Crohn's disease	Adjacent; inflamed=N	not applicable/not reported	Visium section	2472	Section-level Cauchy P aggregated into cross-section ACAT when the annotation was present in the section	Cross-section consistency; multiple sections may share donor proxy.	SCP2959 processed spatial object metadata
CD-specific adult CD lesion gsMap	SCP2959	CD_tissue	CD	cluster	V10S15-054_B	Muscle	0.637064	0.514492	FALSE	V10S15-054	B	Crohn's disease	Adjacent; inflamed=N	not applicable/not reported	Visium section	2472	Section-level Cauchy P aggregated into cross-section ACAT when the annotation was present in the section	Cross-section consistency; multiple sections may share donor proxy.	SCP2959 processed spatial object metadata
CD-specific adult CD lesion gsMap	SCP2959	CD_tissue	CD	cluster	V10S15-054_B	TA	0.772155	0.392432	FALSE	V10S15-054	B	Crohn's disease	Adjacent; inflamed=N	not applicable/not reported	Visium section	2472	Section-level Cauchy P aggregated into cross-section ACAT when the annotation was present in the section	Cross-section consistency; multiple sections may share donor proxy.	SCP2959 processed spatial object metadata
CD-specific adult CD lesion gsMap	SCP2959	CD_tissue	CD	cluster	V10S15-054_B	Neuron	0.859176	0.728256	FALSE	V10S15-054	B	Crohn's disease	Adjacent; inflamed=N	not applicable/not reported	Visium section	2472	Section-level Cauchy P aggregated into cross-section ACAT when the annotation was present in the section	Cross-section consistency; multiple sections may share donor proxy.	SCP2959 processed spatial object metadata
CD-specific adult CD lesion gsMap	SCP2959	CD_tissue	CD	cluster	V10S15-054_C	Muscle	0.0933776	0.221271	FALSE	V10S15-054	C	Crohn's disease	Adjacent; inflamed=N	not applicable/not reported	Visium section	2633	Section-level Cauchy P aggregated into cross-section ACAT when the annotation was present in the section	Cross-section consistency; multiple sections may share donor proxy.	SCP2959 processed spatial object metadata
CD-specific adult CD lesion gsMap	SCP2959	CD_tissue	CD	cluster	V10S15-054_C	ICC	0.106741	0.247797	FALSE	V10S15-054	C	Crohn's disease	Adjacent; inflamed=N	not applicable/not reported	Visium section	2633	Section-level Cauchy P aggregated into cross-section ACAT when the annotation was present in the section	Cross-section consistency; multiple sections may share donor proxy.	SCP2959 processed spatial object metadata
CD-specific adult CD lesion gsMap	SCP2959	CD_tissue	CD	cluster	V10S15-054_C	Myeloid	0.12409	0.221755	FALSE	V10S15-054	C	Crohn's disease	Adjacent; inflamed=N	not applicable/not reported	Visium section	2633	Section-level Cauchy P aggregated into cross-section ACAT when the annotation was present in the section	Cross-section consistency; multiple sections may share donor proxy.	SCP2959 processed spatial object metadata
CD-specific adult CD lesion gsMap	SCP2959	CD_tissue	CD	cluster	V10S15-054_C	Endothelium	0.180023	0.300954	FALSE	V10S15-054	C	Crohn's disease	Adjacent; inflamed=N	not applicable/not reported	Visium section	2633	Section-level Cauchy P aggregated into cross-section ACAT when the annotation was present in the section	Cross-section consistency; multiple sections may share donor proxy.	SCP2959 processed spatial object metadata
CD-specific adult CD lesion gsMap	SCP2959	CD_tissue	CD	cluster	V10S15-054_C	Blood vessel	0.34892	0.395913	FALSE	V10S15-054	C	Crohn's disease	Adjacent; inflamed=N	not applicable/not reported	Visium section	2633	Section-level Cauchy P aggregated into cross-section ACAT when the annotation was present in the section	Cross-section consistency; multiple sections may share donor proxy.	SCP2959 processed spatial object metadata
CD-specific adult CD lesion gsMap	SCP2959	CD_tissue	CD	cluster	V10S15-054_C	Glia	0.458154	0.49761	FALSE	V10S15-054	C	Crohn's disease	Adjacent; inflamed=N	not applicable/not reported	Visium section	2633	Section-level Cauchy P aggregated into cross-section ACAT when the annotation was present in the section	Cross-section consistency; multiple sections may share donor proxy.	SCP2959 processed spatial object metadata
CD-specific adult CD lesion gsMap	SCP2959	CD_tissue	CD	cluster	V10S15-054_C	Inflammatory	0.612283	0.430784	FALSE	V10S15-054	C	Crohn's disease	Adjacent; inflamed=N	not applicable/not reported	Visium section	2633	Section-level Cauchy P aggregated into cross-section ACAT when the annotation was present in the section	Cross-section consistency; multiple sections may share donor proxy.	SCP2959 processed spatial object metadata
CD-specific adult CD lesion gsMap	SCP2959	CD_tissue	CD	cluster	V10S15-054_C	Plasma cell	0.768907	0.369603	FALSE	V10S15-054	C	Crohn's disease	Adjacent; inflamed=N	not applicable/not reported	Visium section	2633	Section-level Cauchy P aggregated into cross-section ACAT when the annotation was present in the section	Cross-section consistency; multiple sections may share donor proxy.	SCP2959 processed spatial object metadata
CD-specific adult CD lesion gsMap	SCP2959	CD_tissue	CD	cluster	V10S15-054_C	Mature	0.784797	0.649192	FALSE	V10S15-054	C	Crohn's disease	Adjacent; inflamed=N	not applicable/not reported	Visium section	2633	Section-level Cauchy P aggregated into cross-section ACAT when the annotation was present in the section	Cross-section consistency; multiple sections may share donor proxy.	SCP2959 processed spatial object metadata
CD-specific adult CD lesion gsMap	SCP2959	CD_tissue	CD	cluster	V10S15-054_C	TA	0.812913	0.80103	FALSE	V10S15-054	C	Crohn's disease	Adjacent; inflamed=N	not applicable/not reported	Visium section	2633	Section-level Cauchy P aggregated into cross-section ACAT when the annotation was present in the section	Cross-section consistency; multiple sections may share donor proxy.	SCP2959 processed spatial object metadata
CD-specific adult CD lesion gsMap	SCP2959	CD_tissue	CD	cluster	V10S15-054_C	Neuron	0.924544	0.698939	FALSE	V10S15-054	C	Crohn's disease	Adjacent; inflamed=N	not applicable/not reported	Visium section	2633	Section-level Cauchy P aggregated into cross-section ACAT when the annotation was present in the section	Cross-section consistency; multiple sections may share donor proxy.	SCP2959 processed spatial object metadata
CD-specific adult CD lesion gsMap	SCP2959	CD_tissue	CD	cluster	V10S15-054_C	Adipose	0.937564	0.772381	FALSE	V10S15-054	C	Crohn's disease	Adjacent; inflamed=N	not applicable/not reported	Visium section	2633	Section-level Cauchy P aggregated into cross-section ACAT when the annotation was present in the section	Cross-section consistency; multiple sections may share donor proxy.	SCP2959 processed spatial object metadata
CD-specific adult CD lesion gsMap	SCP2959	CD_tissue	CD	cluster	V10S15-054_D	Follicle	0.0268665	0.0728147	TRUE	V10S15-054	D	Crohn's disease	Fibrotic; inflamed=N	not applicable/not reported	Visium section	3717	Section-level Cauchy P aggregated into cross-section ACAT when the annotation was present in the section	Cross-section consistency; multiple sections may share donor proxy.	SCP2959 processed spatial object metadata
CD-specific adult CD lesion gsMap	SCP2959	CD_tissue	CD	cluster	V10S15-054_D	Endothelium	0.0891568	0.238238	FALSE	V10S15-054	D	Crohn's disease	Fibrotic; inflamed=N	not applicable/not reported	Visium section	3717	Section-level Cauchy P aggregated into cross-section ACAT when the annotation was present in the section	Cross-section consistency; multiple sections may share donor proxy.	SCP2959 processed spatial object metadata
CD-specific adult CD lesion gsMap	SCP2959	CD_tissue	CD	cluster	V10S15-054_D	Plasma cell	0.0934353	0.222945	FALSE	V10S15-054	D	Crohn's disease	Fibrotic; inflamed=N	not applicable/not reported	Visium section	3717	Section-level Cauchy P aggregated into cross-section ACAT when the annotation was present in the section	Cross-section consistency; multiple sections may share donor proxy.	SCP2959 processed spatial object metadata
CD-specific adult CD lesion gsMap	SCP2959	CD_tissue	CD	cluster	V10S15-054_D	Myeloid	0.117077	0.245465	FALSE	V10S15-054	D	Crohn's disease	Fibrotic; inflamed=N	not applicable/not reported	Visium section	3717	Section-level Cauchy P aggregated into cross-section ACAT when the annotation was present in the section	Cross-section consistency; multiple sections may share donor proxy.	SCP2959 processed spatial object metadata
CD-specific adult CD lesion gsMap	SCP2959	CD_tissue	CD	cluster	V10S15-054_D	Inflammatory	0.153013	0.307372	FALSE	V10S15-054	D	Crohn's disease	Fibrotic; inflamed=N	not applicable/not reported	Visium section	3717	Section-level Cauchy P aggregated into cross-section ACAT when the annotation was present in the section	Cross-section consistency; multiple sections may share donor proxy.	SCP2959 processed spatial object metadata
CD-specific adult CD lesion gsMap	SCP2959	CD_tissue	CD	cluster	V10S15-054_D	Adipose	0.163178	0.25527	FALSE	V10S15-054	D	Crohn's disease	Fibrotic; inflamed=N	not applicable/not reported	Visium section	3717	Section-level Cauchy P aggregated into cross-section ACAT when the annotation was present in the section	Cross-section consistency; multiple sections may share donor proxy.	SCP2959 processed spatial object metadata
CD-specific adult CD lesion gsMap	SCP2959	CD_tissue	CD	cluster	V10S15-054_D	ICC	0.294782	0.339293	FALSE	V10S15-054	D	Crohn's disease	Fibrotic; inflamed=N	not applicable/not reported	Visium section	3717	Section-level Cauchy P aggregated into cross-section ACAT when the annotation was present in the section	Cross-section consistency; multiple sections may share donor proxy.	SCP2959 processed spatial object metadata
CD-specific adult CD lesion gsMap	SCP2959	CD_tissue	CD	cluster	V10S15-054_D	95	0.53986	0.497056	FALSE	V10S15-054	D	Crohn's disease	Fibrotic; inflamed=N	not applicable/not reported	Visium section	3717	Section-level Cauchy P aggregated into cross-section ACAT when the annotation was present in the section	Cross-section consistency; multiple sections may share donor proxy.	SCP2959 processed spatial object metadata
CD-specific adult CD lesion gsMap	SCP2959	CD_tissue	CD	cluster	V10S15-054_D	Blood vessel	0.663206	0.537408	FALSE	V10S15-054	D	Crohn's disease	Fibrotic; inflamed=N	not applicable/not reported	Visium section	3717	Section-level Cauchy P aggregated into cross-section ACAT when the annotation was present in the section	Cross-section consistency; multiple sections may share donor proxy.	SCP2959 processed spatial object metadata
CD-specific adult CD lesion gsMap	SCP2959	CD_tissue	CD	cluster	V10S15-054_D	Muscle	0.767455	0.447776	FALSE	V10S15-054	D	Crohn's disease	Fibrotic; inflamed=N	not applicable/not reported	Visium section	3717	Section-level Cauchy P aggregated into cross-section ACAT when the annotation was present in the section	Cross-section consistency; multiple sections may share donor proxy.	SCP2959 processed spatial object metadata
CD-specific adult CD lesion gsMap	SCP2959	CD_tissue	CD	cluster	V10S15-054_D	Myenteric plexus	0.86217	0.649776	FALSE	V10S15-054	D	Crohn's disease	Fibrotic; inflamed=N	not applicable/not reported	Visium section	3717	Section-level Cauchy P aggregated into cross-section ACAT when the annotation was present in the section	Cross-section consistency; multiple sections may share donor proxy.	SCP2959 processed spatial object metadata
CD-specific adult CD lesion gsMap	SCP2959	CD_tissue	CD	cluster	V10S15-054_D	Neuron	0.873855	0.585632	FALSE	V10S15-054	D	Crohn's disease	Fibrotic; inflamed=N	not applicable/not reported	Visium section	3717	Section-level Cauchy P aggregated into cross-section ACAT when the annotation was present in the section	Cross-section consistency; multiple sections may share donor proxy.	SCP2959 processed spatial object metadata
CD-specific adult CD lesion gsMap	SCP2959	CD_tissue	CD	cluster	V10S15-054_D	Mature	0.920938	0.642417	FALSE	V10S15-054	D	Crohn's disease	Fibrotic; inflamed=N	not applicable/not reported	Visium section	3717	Section-level Cauchy P aggregated into cross-section ACAT when the annotation was present in the section	Cross-section consistency; multiple sections may share donor proxy.	SCP2959 processed spatial object metadata
CD-specific adult CD lesion gsMap	SCP2959	CD_tissue	CD	cluster	V10S15-054_D	Glia	0.92609	0.710692	FALSE	V10S15-054	D	Crohn's disease	Fibrotic; inflamed=N	not applicable/not reported	Visium section	3717	Section-level Cauchy P aggregated into cross-section ACAT when the annotation was present in the section	Cross-section consistency; multiple sections may share donor proxy.	SCP2959 processed spatial object metadata
CD-specific adult CD lesion gsMap	SCP2959	CD_tissue	CD	cluster	V10S15-054_D	TA	0.947462	0.67643	FALSE	V10S15-054	D	Crohn's disease	Fibrotic; inflamed=N	not applicable/not reported	Visium section	3717	Section-level Cauchy P aggregated into cross-section ACAT when the annotation was present in the section	Cross-section consistency; multiple sections may share donor proxy.	SCP2959 processed spatial object metadata
CD-specific adult CD lesion gsMap	SCP2959	CD_tissue	CD	cluster	V10S15-055_A	Plasma cell	0.0746763	0.198917	FALSE	V10S15-055	A	Crohn's disease	Adjacent; inflamed=N	not applicable/not reported	Visium section	4303	Section-level Cauchy P aggregated into cross-section ACAT when the annotation was present in the section	Cross-section consistency; multiple sections may share donor proxy.	SCP2959 processed spatial object metadata
CD-specific adult CD lesion gsMap	SCP2959	CD_tissue	CD	cluster	V10S15-055_A	Muscle	0.100828	0.195871	FALSE	V10S15-055	A	Crohn's disease	Adjacent; inflamed=N	not applicable/not reported	Visium section	4303	Section-level Cauchy P aggregated into cross-section ACAT when the annotation was present in the section	Cross-section consistency; multiple sections may share donor proxy.	SCP2959 processed spatial object metadata
CD-specific adult CD lesion gsMap	SCP2959	CD_tissue	CD	cluster	V10S15-055_A	Myenteric plexus	0.131495	0.130764	FALSE	V10S15-055	A	Crohn's disease	Adjacent; inflamed=N	not applicable/not reported	Visium section	4303	Section-level Cauchy P aggregated into cross-section ACAT when the annotation was present in the section	Cross-section consistency; multiple sections may share donor proxy.	SCP2959 processed spatial object metadata
CD-specific adult CD lesion gsMap	SCP2959	CD_tissue	CD	cluster	V10S15-055_A	TA	0.202744	0.308166	FALSE	V10S15-055	A	Crohn's disease	Adjacent; inflamed=N	not applicable/not reported	Visium section	4303	Section-level Cauchy P aggregated into cross-section ACAT when the annotation was present in the section	Cross-section consistency; multiple sections may share donor proxy.	SCP2959 processed spatial object metadata
CD-specific adult CD lesion gsMap	SCP2959	CD_tissue	CD	cluster	V10S15-055_A	Adipose	0.205781	0.264208	FALSE	V10S15-055	A	Crohn's disease	Adjacent; inflamed=N	not applicable/not reported	Visium section	4303	Section-level Cauchy P aggregated into cross-section ACAT when the annotation was present in the section	Cross-section consistency; multiple sections may share donor proxy.	SCP2959 processed spatial object metadata
CD-specific adult CD lesion gsMap	SCP2959	CD_tissue	CD	cluster	V10S15-055_A	Mature	0.229413	0.326438	FALSE	V10S15-055	A	Crohn's disease	Adjacent; inflamed=N	not applicable/not reported	Visium section	4303	Section-level Cauchy P aggregated into cross-section ACAT when the annotation was present in the section	Cross-section consistency; multiple sections may share donor proxy.	SCP2959 processed spatial object metadata
CD-specific adult CD lesion gsMap	SCP2959	CD_tissue	CD	cluster	V10S15-055_A	ICC	0.259767	0.355255	FALSE	V10S15-055	A	Crohn's disease	Adjacent; inflamed=N	not applicable/not reported	Visium section	4303	Section-level Cauchy P aggregated into cross-section ACAT when the annotation was present in the section	Cross-section consistency; multiple sections may share donor proxy.	SCP2959 processed spatial object metadata
CD-specific adult CD lesion gsMap	SCP2959	CD_tissue	CD	cluster	V10S15-055_A	Endothelium	0.26081	0.33838	FALSE	V10S15-055	A	Crohn's disease	Adjacent; inflamed=N	not applicable/not reported	Visium section	4303	Section-level Cauchy P aggregated into cross-section ACAT when the annotation was present in the section	Cross-section consistency; multiple sections may share donor proxy.	SCP2959 processed spatial object metadata
CD-specific adult CD lesion gsMap	SCP2959	CD_tissue	CD	cluster	V10S15-055_A	Myeloid	0.319881	0.39737	FALSE	V10S15-055	A	Crohn's disease	Adjacent; inflamed=N	not applicable/not reported	Visium section	4303	Section-level Cauchy P aggregated into cross-section ACAT when the annotation was present in the section	Cross-section consistency; multiple sections may share donor proxy.	SCP2959 processed spatial object metadata
CD-specific adult CD lesion gsMap	SCP2959	CD_tissue	CD	cluster	V10S15-055_A	Inflammatory	0.34403	0.354054	FALSE	V10S15-055	A	Crohn's disease	Adjacent; inflamed=N	not applicable/not reported	Visium section	4303	Section-level Cauchy P aggregated into cross-section ACAT when the annotation was present in the section	Cross-section consistency; multiple sections may share donor proxy.	SCP2959 processed spatial object metadata
CD-specific adult CD lesion gsMap	SCP2959	CD_tissue	CD	cluster	V10S15-055_A	Glia	0.417844	0.427725	FALSE	V10S15-055	A	Crohn's disease	Adjacent; inflamed=N	not applicable/not reported	Visium section	4303	Section-level Cauchy P aggregated into cross-section ACAT when the annotation was present in the section	Cross-section consistency; multiple sections may share donor proxy.	SCP2959 processed spatial object metadata
CD-specific adult CD lesion gsMap	SCP2959	CD_tissue	CD	cluster	V10S15-055_A	Stem	0.497171	0.367697	FALSE	V10S15-055	A	Crohn's disease	Adjacent; inflamed=N	not applicable/not reported	Visium section	4303	Section-level Cauchy P aggregated into cross-section ACAT when the annotation was present in the section	Cross-section consistency; multiple sections may share donor proxy.	SCP2959 processed spatial object metadata
CD-specific adult CD lesion gsMap	SCP2959	CD_tissue	CD	cluster	V10S15-055_A	Neuron	0.757986	0.592223	FALSE	V10S15-055	A	Crohn's disease	Adjacent; inflamed=N	not applicable/not reported	Visium section	4303	Section-level Cauchy P aggregated into cross-section ACAT when the annotation was present in the section	Cross-section consistency; multiple sections may share donor proxy.	SCP2959 processed spatial object metadata
CD-specific adult CD lesion gsMap	SCP2959	CD_tissue	CD	cluster	V10S15-055_A	Blood vessel	0.997135	0.44413	FALSE	V10S15-055	A	Crohn's disease	Adjacent; inflamed=N	not applicable/not reported	Visium section	4303	Section-level Cauchy P aggregated into cross-section ACAT when the annotation was present in the section	Cross-section consistency; multiple sections may share donor proxy.	SCP2959 processed spatial object metadata
CD-specific adult CD lesion gsMap	SCP2959	CD_tissue	CD	cluster	V10S15-055_B	Muscle	0.118125	0.227498	FALSE	V10S15-055	B	Crohn's disease	Fibrotic; inflamed=N	not applicable/not reported	Visium section	1111	Section-level Cauchy P aggregated into cross-section ACAT when the annotation was present in the section	Cross-section consistency; multiple sections may share donor proxy.	SCP2959 processed spatial object metadata
CD-specific adult CD lesion gsMap	SCP2959	CD_tissue	CD	cluster	V10S15-055_B	Neuron	0.128748	0.218467	FALSE	V10S15-055	B	Crohn's disease	Fibrotic; inflamed=N	not applicable/not reported	Visium section	1111	Section-level Cauchy P aggregated into cross-section ACAT when the annotation was present in the section	Cross-section consistency; multiple sections may share donor proxy.	SCP2959 processed spatial object metadata
CD-specific adult CD lesion gsMap	SCP2959	CD_tissue	CD	cluster	V10S15-055_B	TA	0.293001	0.370418	FALSE	V10S15-055	B	Crohn's disease	Fibrotic; inflamed=N	not applicable/not reported	Visium section	1111	Section-level Cauchy P aggregated into cross-section ACAT when the annotation was present in the section	Cross-section consistency; multiple sections may share donor proxy.	SCP2959 processed spatial object metadata
CD-specific adult CD lesion gsMap	SCP2959	CD_tissue	CD	cluster	V10S15-055_B	Plasma cell	0.422213	0.418982	FALSE	V10S15-055	B	Crohn's disease	Fibrotic; inflamed=N	not applicable/not reported	Visium section	1111	Section-level Cauchy P aggregated into cross-section ACAT when the annotation was present in the section	Cross-section consistency; multiple sections may share donor proxy.	SCP2959 processed spatial object metadata
CD-specific adult CD lesion gsMap	SCP2959	CD_tissue	CD	cluster	V10S15-055_B	Myeloid	0.448268	0.46242	FALSE	V10S15-055	B	Crohn's disease	Fibrotic; inflamed=N	not applicable/not reported	Visium section	1111	Section-level Cauchy P aggregated into cross-section ACAT when the annotation was present in the section	Cross-section consistency; multiple sections may share donor proxy.	SCP2959 processed spatial object metadata
CD-specific adult CD lesion gsMap	SCP2959	CD_tissue	CD	cluster	V10S15-055_B	Endothelium	0.634481	0.517434	FALSE	V10S15-055	B	Crohn's disease	Fibrotic; inflamed=N	not applicable/not reported	Visium section	1111	Section-level Cauchy P aggregated into cross-section ACAT when the annotation was present in the section	Cross-section consistency; multiple sections may share donor proxy.	SCP2959 processed spatial object metadata
CD-specific adult CD lesion gsMap	SCP2959	CD_tissue	CD	cluster	V10S15-055_B	Blood vessel	0.687752	0.60567	FALSE	V10S15-055	B	Crohn's disease	Fibrotic; inflamed=N	not applicable/not reported	Visium section	1111	Section-level Cauchy P aggregated into cross-section ACAT when the annotation was present in the section	Cross-section consistency; multiple sections may share donor proxy.	SCP2959 processed spatial object metadata
CD-specific adult CD lesion gsMap	SCP2959	CD_tissue	CD	cluster	V10S15-055_B	ICC	0.689453	0.570147	FALSE	V10S15-055	B	Crohn's disease	Fibrotic; inflamed=N	not applicable/not reported	Visium section	1111	Section-level Cauchy P aggregated into cross-section ACAT when the annotation was present in the section	Cross-section consistency; multiple sections may share donor proxy.	SCP2959 processed spatial object metadata
CD-specific adult CD lesion gsMap	SCP2959	CD_tissue	CD	cluster	V10S15-055_B	Mature	0.986313	0.532337	FALSE	V10S15-055	B	Crohn's disease	Fibrotic; inflamed=N	not applicable/not reported	Visium section	1111	Section-level Cauchy P aggregated into cross-section ACAT when the annotation was present in the section	Cross-section consistency; multiple sections may share donor proxy.	SCP2959 processed spatial object metadata
CD-specific adult CD lesion gsMap	SCP2959	CD_tissue	CD	cluster	V10S15-055_C	TA	0.0218409	0.202923	TRUE	V10S15-055	C	Crohn's disease	Adjacent; inflamed=N	not applicable/not reported	Visium section	1801	Section-level Cauchy P aggregated into cross-section ACAT when the annotation was present in the section	Cross-section consistency; multiple sections may share donor proxy.	SCP2959 processed spatial object metadata
CD-specific adult CD lesion gsMap	SCP2959	CD_tissue	CD	cluster	V10S15-055_C	Follicle	0.0885868	0.107942	FALSE	V10S15-055	C	Crohn's disease	Adjacent; inflamed=N	not applicable/not reported	Visium section	1801	Section-level Cauchy P aggregated into cross-section ACAT when the annotation was present in the section	Cross-section consistency; multiple sections may share donor proxy.	SCP2959 processed spatial object metadata
CD-specific adult CD lesion gsMap	SCP2959	CD_tissue	CD	cluster	V10S15-055_C	Mature	0.11477	0.153762	FALSE	V10S15-055	C	Crohn's disease	Adjacent; inflamed=N	not applicable/not reported	Visium section	1801	Section-level Cauchy P aggregated into cross-section ACAT when the annotation was present in the section	Cross-section consistency; multiple sections may share donor proxy.	SCP2959 processed spatial object metadata
CD-specific adult CD lesion gsMap	SCP2959	CD_tissue	CD	cluster	V10S15-055_C	Glia	0.145234	0.19702	FALSE	V10S15-055	C	Crohn's disease	Adjacent; inflamed=N	not applicable/not reported	Visium section	1801	Section-level Cauchy P aggregated into cross-section ACAT when the annotation was present in the section	Cross-section consistency; multiple sections may share donor proxy.	SCP2959 processed spatial object metadata
CD-specific adult CD lesion gsMap	SCP2959	CD_tissue	CD	cluster	V10S15-055_C	Myeloid	0.252946	0.255772	FALSE	V10S15-055	C	Crohn's disease	Adjacent; inflamed=N	not applicable/not reported	Visium section	1801	Section-level Cauchy P aggregated into cross-section ACAT when the annotation was present in the section	Cross-section consistency; multiple sections may share donor proxy.	SCP2959 processed spatial object metadata
CD-specific adult CD lesion gsMap	SCP2959	CD_tissue	CD	cluster	V10S15-055_C	Plasma cell	0.28114	0.338756	FALSE	V10S15-055	C	Crohn's disease	Adjacent; inflamed=N	not applicable/not reported	Visium section	1801	Section-level Cauchy P aggregated into cross-section ACAT when the annotation was present in the section	Cross-section consistency; multiple sections may share donor proxy.	SCP2959 processed spatial object metadata
CD-specific adult CD lesion gsMap	SCP2959	CD_tissue	CD	cluster	V10S15-055_C	ICC	0.292424	0.333976	FALSE	V10S15-055	C	Crohn's disease	Adjacent; inflamed=N	not applicable/not reported	Visium section	1801	Section-level Cauchy P aggregated into cross-section ACAT when the annotation was present in the section	Cross-section consistency; multiple sections may share donor proxy.	SCP2959 processed spatial object metadata
CD-specific adult CD lesion gsMap	SCP2959	CD_tissue	CD	cluster	V10S15-055_C	Blood vessel	0.405953	0.375674	FALSE	V10S15-055	C	Crohn's disease	Adjacent; inflamed=N	not applicable/not reported	Visium section	1801	Section-level Cauchy P aggregated into cross-section ACAT when the annotation was present in the section	Cross-section consistency; multiple sections may share donor proxy.	SCP2959 processed spatial object metadata
CD-specific adult CD lesion gsMap	SCP2959	CD_tissue	CD	cluster	V10S15-055_C	Neuron	0.422231	0.442061	FALSE	V10S15-055	C	Crohn's disease	Adjacent; inflamed=N	not applicable/not reported	Visium section	1801	Section-level Cauchy P aggregated into cross-section ACAT when the annotation was present in the section	Cross-section consistency; multiple sections may share donor proxy.	SCP2959 processed spatial object metadata
CD-specific adult CD lesion gsMap	SCP2959	CD_tissue	CD	cluster	V10S15-055_C	Muscle	0.557807	0.486492	FALSE	V10S15-055	C	Crohn's disease	Adjacent; inflamed=N	not applicable/not reported	Visium section	1801	Section-level Cauchy P aggregated into cross-section ACAT when the annotation was present in the section	Cross-section consistency; multiple sections may share donor proxy.	SCP2959 processed spatial object metadata
CD-specific adult CD lesion gsMap	SCP2959	CD_tissue	CD	cluster	V10S15-055_C	Endothelium	0.766137	0.708906	FALSE	V10S15-055	C	Crohn's disease	Adjacent; inflamed=N	not applicable/not reported	Visium section	1801	Section-level Cauchy P aggregated into cross-section ACAT when the annotation was present in the section	Cross-section consistency; multiple sections may share donor proxy.	SCP2959 processed spatial object metadata
CD-specific adult CD lesion gsMap	SCP2959	CD_tissue	CD	cluster	V10S15-055_C	Stem	0.771873	0.632934	FALSE	V10S15-055	C	Crohn's disease	Adjacent; inflamed=N	not applicable/not reported	Visium section	1801	Section-level Cauchy P aggregated into cross-section ACAT when the annotation was present in the section	Cross-section consistency; multiple sections may share donor proxy.	SCP2959 processed spatial object metadata
CD-specific adult CD lesion gsMap	SCP2959	CD_tissue	CD	cluster	V10S15-055_C	Inflammatory	0.777504	0.524801	FALSE	V10S15-055	C	Crohn's disease	Adjacent; inflamed=N	not applicable/not reported	Visium section	1801	Section-level Cauchy P aggregated into cross-section ACAT when the annotation was present in the section	Cross-section consistency; multiple sections may share donor proxy.	SCP2959 processed spatial object metadata
CD-specific adult CD lesion gsMap	SCP2959	CD_tissue	CD	cluster	V10S15-055_C	Adipose	0.896223	0.795662	FALSE	V10S15-055	C	Crohn's disease	Adjacent; inflamed=N	not applicable/not reported	Visium section	1801	Section-level Cauchy P aggregated into cross-section ACAT when the annotation was present in the section	Cross-section consistency; multiple sections may share donor proxy.	SCP2959 processed spatial object metadata
CD-specific adult CD lesion gsMap	SCP2959	CD_tissue	CD	cluster	V10S15-055_D	TA	0.0152353	0.014882	TRUE	V10S15-055	D	Crohn's disease	Fibrotic; inflamed=N	not applicable/not reported	Visium section	2700	Section-level Cauchy P aggregated into cross-section ACAT when the annotation was present in the section	Cross-section consistency; multiple sections may share donor proxy.	SCP2959 processed spatial object metadata
CD-specific adult CD lesion gsMap	SCP2959	CD_tissue	CD	cluster	V10S15-055_D	Myenteric plexus	0.0603485	0.0260013	FALSE	V10S15-055	D	Crohn's disease	Fibrotic; inflamed=N	not applicable/not reported	Visium section	2700	Section-level Cauchy P aggregated into cross-section ACAT when the annotation was present in the section	Cross-section consistency; multiple sections may share donor proxy.	SCP2959 processed spatial object metadata
CD-specific adult CD lesion gsMap	SCP2959	CD_tissue	CD	cluster	V10S15-055_D	Mature	0.0795809	0.160923	FALSE	V10S15-055	D	Crohn's disease	Fibrotic; inflamed=N	not applicable/not reported	Visium section	2700	Section-level Cauchy P aggregated into cross-section ACAT when the annotation was present in the section	Cross-section consistency; multiple sections may share donor proxy.	SCP2959 processed spatial object metadata
CD-specific adult CD lesion gsMap	SCP2959	CD_tissue	CD	cluster	V10S15-055_D	Myeloid	0.0812562	0.203479	FALSE	V10S15-055	D	Crohn's disease	Fibrotic; inflamed=N	not applicable/not reported	Visium section	2700	Section-level Cauchy P aggregated into cross-section ACAT when the annotation was present in the section	Cross-section consistency; multiple sections may share donor proxy.	SCP2959 processed spatial object metadata
CD-specific adult CD lesion gsMap	SCP2959	CD_tissue	CD	cluster	V10S15-055_D	Follicle	0.0994914	0.153024	FALSE	V10S15-055	D	Crohn's disease	Fibrotic; inflamed=N	not applicable/not reported	Visium section	2700	Section-level Cauchy P aggregated into cross-section ACAT when the annotation was present in the section	Cross-section consistency; multiple sections may share donor proxy.	SCP2959 processed spatial object metadata
CD-specific adult CD lesion gsMap	SCP2959	CD_tissue	CD	cluster	V10S15-055_D	Plasma cell	0.148439	0.273483	FALSE	V10S15-055	D	Crohn's disease	Fibrotic; inflamed=N	not applicable/not reported	Visium section	2700	Section-level Cauchy P aggregated into cross-section ACAT when the annotation was present in the section	Cross-section consistency; multiple sections may share donor proxy.	SCP2959 processed spatial object metadata
CD-specific adult CD lesion gsMap	SCP2959	CD_tissue	CD	cluster	V10S15-055_D	Muscle	0.319532	0.384995	FALSE	V10S15-055	D	Crohn's disease	Fibrotic; inflamed=N	not applicable/not reported	Visium section	2700	Section-level Cauchy P aggregated into cross-section ACAT when the annotation was present in the section	Cross-section consistency; multiple sections may share donor proxy.	SCP2959 processed spatial object metadata
CD-specific adult CD lesion gsMap	SCP2959	CD_tissue	CD	cluster	V10S15-055_D	Glia	0.353774	0.420848	FALSE	V10S15-055	D	Crohn's disease	Fibrotic; inflamed=N	not applicable/not reported	Visium section	2700	Section-level Cauchy P aggregated into cross-section ACAT when the annotation was present in the section	Cross-section consistency; multiple sections may share donor proxy.	SCP2959 processed spatial object metadata
CD-specific adult CD lesion gsMap	SCP2959	CD_tissue	CD	cluster	V10S15-055_D	ICC	0.412724	0.42303	FALSE	V10S15-055	D	Crohn's disease	Fibrotic; inflamed=N	not applicable/not reported	Visium section	2700	Section-level Cauchy P aggregated into cross-section ACAT when the annotation was present in the section	Cross-section consistency; multiple sections may share donor proxy.	SCP2959 processed spatial object metadata
CD-specific adult CD lesion gsMap	SCP2959	CD_tissue	CD	cluster	V10S15-055_D	Inflammatory	0.591081	0.405136	FALSE	V10S15-055	D	Crohn's disease	Fibrotic; inflamed=N	not applicable/not reported	Visium section	2700	Section-level Cauchy P aggregated into cross-section ACAT when the annotation was present in the section	Cross-section consistency; multiple sections may share donor proxy.	SCP2959 processed spatial object metadata
CD-specific adult CD lesion gsMap	SCP2959	CD_tissue	CD	cluster	V10S15-055_D	Neuron	0.681689	0.595611	FALSE	V10S15-055	D	Crohn's disease	Fibrotic; inflamed=N	not applicable/not reported	Visium section	2700	Section-level Cauchy P aggregated into cross-section ACAT when the annotation was present in the section	Cross-section consistency; multiple sections may share donor proxy.	SCP2959 processed spatial object metadata
CD-specific adult CD lesion gsMap	SCP2959	CD_tissue	CD	cluster	V10S15-055_D	Blood vessel	0.894629	0.740259	FALSE	V10S15-055	D	Crohn's disease	Fibrotic; inflamed=N	not applicable/not reported	Visium section	2700	Section-level Cauchy P aggregated into cross-section ACAT when the annotation was present in the section	Cross-section consistency; multiple sections may share donor proxy.	SCP2959 processed spatial object metadata
CD-specific adult CD lesion gsMap	SCP2959	CD_tissue	CD	cluster	V10S15-055_D	Endothelium	0.909342	0.552299	FALSE	V10S15-055	D	Crohn's disease	Fibrotic; inflamed=N	not applicable/not reported	Visium section	2700	Section-level Cauchy P aggregated into cross-section ACAT when the annotation was present in the section	Cross-section consistency; multiple sections may share donor proxy.	SCP2959 processed spatial object metadata
CD-specific adult CD lesion gsMap	SCP2959	CD_tissue	CD	cluster	V10S15-055_D	Adipose	0.958188	0.739482	FALSE	V10S15-055	D	Crohn's disease	Fibrotic; inflamed=N	not applicable/not reported	Visium section	2700	Section-level Cauchy P aggregated into cross-section ACAT when the annotation was present in the section	Cross-section consistency; multiple sections may share donor proxy.	SCP2959 processed spatial object metadata
CD-specific adult CD lesion gsMap	SCP2959	CD_tissue	CD	cluster	V11Y24-010_A	Muscle	0.0143553	0.0990087	TRUE	V11Y24-010	A	Crohn's disease	Fibrotic; inflamed=N	not applicable/not reported	Visium section	3315	Section-level Cauchy P aggregated into cross-section ACAT when the annotation was present in the section	Cross-section consistency; multiple sections may share donor proxy.	SCP2959 processed spatial object metadata
CD-specific adult CD lesion gsMap	SCP2959	CD_tissue	CD	cluster	V11Y24-010_A	Mature	0.0390189	0.0810271	TRUE	V11Y24-010	A	Crohn's disease	Fibrotic; inflamed=N	not applicable/not reported	Visium section	3315	Section-level Cauchy P aggregated into cross-section ACAT when the annotation was present in the section	Cross-section consistency; multiple sections may share donor proxy.	SCP2959 processed spatial object metadata
CD-specific adult CD lesion gsMap	SCP2959	CD_tissue	CD	cluster	V11Y24-010_A	TA	0.0530332	0.170938	FALSE	V11Y24-010	A	Crohn's disease	Fibrotic; inflamed=N	not applicable/not reported	Visium section	3315	Section-level Cauchy P aggregated into cross-section ACAT when the annotation was present in the section	Cross-section consistency; multiple sections may share donor proxy.	SCP2959 processed spatial object metadata
CD-specific adult CD lesion gsMap	SCP2959	CD_tissue	CD	cluster	V11Y24-010_A	ICC	0.0885143	0.166365	FALSE	V11Y24-010	A	Crohn's disease	Fibrotic; inflamed=N	not applicable/not reported	Visium section	3315	Section-level Cauchy P aggregated into cross-section ACAT when the annotation was present in the section	Cross-section consistency; multiple sections may share donor proxy.	SCP2959 processed spatial object metadata
CD-specific adult CD lesion gsMap	SCP2959	CD_tissue	CD	cluster	V11Y24-010_A	Follicle	0.102448	0.233678	FALSE	V11Y24-010	A	Crohn's disease	Fibrotic; inflamed=N	not applicable/not reported	Visium section	3315	Section-level Cauchy P aggregated into cross-section ACAT when the annotation was present in the section	Cross-section consistency; multiple sections may share donor proxy.	SCP2959 processed spatial object metadata
CD-specific adult CD lesion gsMap	SCP2959	CD_tissue	CD	cluster	V11Y24-010_A	Myeloid	0.107644	0.266656	FALSE	V11Y24-010	A	Crohn's disease	Fibrotic; inflamed=N	not applicable/not reported	Visium section	3315	Section-level Cauchy P aggregated into cross-section ACAT when the annotation was present in the section	Cross-section consistency; multiple sections may share donor proxy.	SCP2959 processed spatial object metadata
CD-specific adult CD lesion gsMap	SCP2959	CD_tissue	CD	cluster	V11Y24-010_A	Plasma cell	0.109708	0.243795	FALSE	V11Y24-010	A	Crohn's disease	Fibrotic; inflamed=N	not applicable/not reported	Visium section	3315	Section-level Cauchy P aggregated into cross-section ACAT when the annotation was present in the section	Cross-section consistency; multiple sections may share donor proxy.	SCP2959 processed spatial object metadata
CD-specific adult CD lesion gsMap	SCP2959	CD_tissue	CD	cluster	V11Y24-010_A	Endothelium	0.155952	0.268001	FALSE	V11Y24-010	A	Crohn's disease	Fibrotic; inflamed=N	not applicable/not reported	Visium section	3315	Section-level Cauchy P aggregated into cross-section ACAT when the annotation was present in the section	Cross-section consistency; multiple sections may share donor proxy.	SCP2959 processed spatial object metadata
CD-specific adult CD lesion gsMap	SCP2959	CD_tissue	CD	cluster	V11Y24-010_A	Blood vessel	0.171651	0.253151	FALSE	V11Y24-010	A	Crohn's disease	Fibrotic; inflamed=N	not applicable/not reported	Visium section	3315	Section-level Cauchy P aggregated into cross-section ACAT when the annotation was present in the section	Cross-section consistency; multiple sections may share donor proxy.	SCP2959 processed spatial object metadata
CD-specific adult CD lesion gsMap	SCP2959	CD_tissue	CD	cluster	V11Y24-010_A	95	0.216804	0.172546	FALSE	V11Y24-010	A	Crohn's disease	Fibrotic; inflamed=N	not applicable/not reported	Visium section	3315	Section-level Cauchy P aggregated into cross-section ACAT when the annotation was present in the section	Cross-section consistency; multiple sections may share donor proxy.	SCP2959 processed spatial object metadata
CD-specific adult CD lesion gsMap	SCP2959	CD_tissue	CD	cluster	V11Y24-010_A	Stem	0.242292	0.287088	FALSE	V11Y24-010	A	Crohn's disease	Fibrotic; inflamed=N	not applicable/not reported	Visium section	3315	Section-level Cauchy P aggregated into cross-section ACAT when the annotation was present in the section	Cross-section consistency; multiple sections may share donor proxy.	SCP2959 processed spatial object metadata
CD-specific adult CD lesion gsMap	SCP2959	CD_tissue	CD	cluster	V11Y24-010_A	Glia	0.266374	0.438925	FALSE	V11Y24-010	A	Crohn's disease	Fibrotic; inflamed=N	not applicable/not reported	Visium section	3315	Section-level Cauchy P aggregated into cross-section ACAT when the annotation was present in the section	Cross-section consistency; multiple sections may share donor proxy.	SCP2959 processed spatial object metadata
CD-specific adult CD lesion gsMap	SCP2959	CD_tissue	CD	cluster	V11Y24-010_A	Myenteric plexus	0.274879	0.473894	FALSE	V11Y24-010	A	Crohn's disease	Fibrotic; inflamed=N	not applicable/not reported	Visium section	3315	Section-level Cauchy P aggregated into cross-section ACAT when the annotation was present in the section	Cross-section consistency; multiple sections may share donor proxy.	SCP2959 processed spatial object metadata
CD-specific adult CD lesion gsMap	SCP2959	CD_tissue	CD	cluster	V11Y24-010_A	Neuron	0.291943	0.3698	FALSE	V11Y24-010	A	Crohn's disease	Fibrotic; inflamed=N	not applicable/not reported	Visium section	3315	Section-level Cauchy P aggregated into cross-section ACAT when the annotation was present in the section	Cross-section consistency; multiple sections may share donor proxy.	SCP2959 processed spatial object metadata
CD-specific adult CD lesion gsMap	SCP2959	CD_tissue	CD	cluster	V11Y24-010_A	Adipose	0.382748	0.384002	FALSE	V11Y24-010	A	Crohn's disease	Fibrotic; inflamed=N	not applicable/not reported	Visium section	3315	Section-level Cauchy P aggregated into cross-section ACAT when the annotation was present in the section	Cross-section consistency; multiple sections may share donor proxy.	SCP2959 processed spatial object metadata
CD-specific adult CD lesion gsMap	SCP2959	CD_tissue	CD	cluster	V11Y24-010_A	Inflammatory	0.49163	0.458483	FALSE	V11Y24-010	A	Crohn's disease	Fibrotic; inflamed=N	not applicable/not reported	Visium section	3315	Section-level Cauchy P aggregated into cross-section ACAT when the annotation was present in the section	Cross-section consistency; multiple sections may share donor proxy.	SCP2959 processed spatial object metadata
CD-specific adult CD lesion gsMap	SCP2959	CD_tissue	CD	cluster	V11Y24-010_B	Mature	0.060513	0.0936491	FALSE	V11Y24-010	B	Crohn's disease	Adjacent; inflamed=N	not applicable/not reported	Visium section	2541	Section-level Cauchy P aggregated into cross-section ACAT when the annotation was present in the section	Cross-section consistency; multiple sections may share donor proxy.	SCP2959 processed spatial object metadata
CD-specific adult CD lesion gsMap	SCP2959	CD_tissue	CD	cluster	V11Y24-010_B	TA	0.128772	0.184054	FALSE	V11Y24-010	B	Crohn's disease	Adjacent; inflamed=N	not applicable/not reported	Visium section	2541	Section-level Cauchy P aggregated into cross-section ACAT when the annotation was present in the section	Cross-section consistency; multiple sections may share donor proxy.	SCP2959 processed spatial object metadata
CD-specific adult CD lesion gsMap	SCP2959	CD_tissue	CD	cluster	V11Y24-010_B	Myeloid	0.19825	0.296655	FALSE	V11Y24-010	B	Crohn's disease	Adjacent; inflamed=N	not applicable/not reported	Visium section	2541	Section-level Cauchy P aggregated into cross-section ACAT when the annotation was present in the section	Cross-section consistency; multiple sections may share donor proxy.	SCP2959 processed spatial object metadata
CD-specific adult CD lesion gsMap	SCP2959	CD_tissue	CD	cluster	V11Y24-010_B	Stem	0.199819	0.319688	FALSE	V11Y24-010	B	Crohn's disease	Adjacent; inflamed=N	not applicable/not reported	Visium section	2541	Section-level Cauchy P aggregated into cross-section ACAT when the annotation was present in the section	Cross-section consistency; multiple sections may share donor proxy.	SCP2959 processed spatial object metadata
CD-specific adult CD lesion gsMap	SCP2959	CD_tissue	CD	cluster	V11Y24-010_B	Plasma cell	0.395074	0.455132	FALSE	V11Y24-010	B	Crohn's disease	Adjacent; inflamed=N	not applicable/not reported	Visium section	2541	Section-level Cauchy P aggregated into cross-section ACAT when the annotation was present in the section	Cross-section consistency; multiple sections may share donor proxy.	SCP2959 processed spatial object metadata
CD-specific adult CD lesion gsMap	SCP2959	CD_tissue	CD	cluster	V11Y24-010_B	ICC	0.521252	0.508475	FALSE	V11Y24-010	B	Crohn's disease	Adjacent; inflamed=N	not applicable/not reported	Visium section	2541	Section-level Cauchy P aggregated into cross-section ACAT when the annotation was present in the section	Cross-section consistency; multiple sections may share donor proxy.	SCP2959 processed spatial object metadata
CD-specific adult CD lesion gsMap	SCP2959	CD_tissue	CD	cluster	V11Y24-010_B	Endothelium	0.635918	0.568324	FALSE	V11Y24-010	B	Crohn's disease	Adjacent; inflamed=N	not applicable/not reported	Visium section	2541	Section-level Cauchy P aggregated into cross-section ACAT when the annotation was present in the section	Cross-section consistency; multiple sections may share donor proxy.	SCP2959 processed spatial object metadata
CD-specific adult CD lesion gsMap	SCP2959	CD_tissue	CD	cluster	V11Y24-010_B	Adipose	0.69657	0.629706	FALSE	V11Y24-010	B	Crohn's disease	Adjacent; inflamed=N	not applicable/not reported	Visium section	2541	Section-level Cauchy P aggregated into cross-section ACAT when the annotation was present in the section	Cross-section consistency; multiple sections may share donor proxy.	SCP2959 processed spatial object metadata
CD-specific adult CD lesion gsMap	SCP2959	CD_tissue	CD	cluster	V11Y24-010_B	Inflammatory	0.728468	0.656629	FALSE	V11Y24-010	B	Crohn's disease	Adjacent; inflamed=N	not applicable/not reported	Visium section	2541	Section-level Cauchy P aggregated into cross-section ACAT when the annotation was present in the section	Cross-section consistency; multiple sections may share donor proxy.	SCP2959 processed spatial object metadata
CD-specific adult CD lesion gsMap	SCP2959	CD_tissue	CD	cluster	V11Y24-010_B	Blood vessel	0.761328	0.63008	FALSE	V11Y24-010	B	Crohn's disease	Adjacent; inflamed=N	not applicable/not reported	Visium section	2541	Section-level Cauchy P aggregated into cross-section ACAT when the annotation was present in the section	Cross-section consistency; multiple sections may share donor proxy.	SCP2959 processed spatial object metadata
CD-specific adult CD lesion gsMap	SCP2959	CD_tissue	CD	cluster	V11Y24-010_B	Glia	0.844955	0.534829	FALSE	V11Y24-010	B	Crohn's disease	Adjacent; inflamed=N	not applicable/not reported	Visium section	2541	Section-level Cauchy P aggregated into cross-section ACAT when the annotation was present in the section	Cross-section consistency; multiple sections may share donor proxy.	SCP2959 processed spatial object metadata
CD-specific adult CD lesion gsMap	SCP2959	CD_tissue	CD	cluster	V11Y24-010_B	Muscle	0.868518	0.497629	FALSE	V11Y24-010	B	Crohn's disease	Adjacent; inflamed=N	not applicable/not reported	Visium section	2541	Section-level Cauchy P aggregated into cross-section ACAT when the annotation was present in the section	Cross-section consistency; multiple sections may share donor proxy.	SCP2959 processed spatial object metadata
CD-specific adult CD lesion gsMap	SCP2959	CD_tissue	CD	cluster	V11Y24-010_B	Neuron	0.929155	0.732835	FALSE	V11Y24-010	B	Crohn's disease	Adjacent; inflamed=N	not applicable/not reported	Visium section	2541	Section-level Cauchy P aggregated into cross-section ACAT when the annotation was present in the section	Cross-section consistency; multiple sections may share donor proxy.	SCP2959 processed spatial object metadata
CD-specific adult CD lesion gsMap	SCP2959	CD_tissue	CD	cluster	V11Y24-010_C	Myenteric plexus	0.0653751	0.0472408	FALSE	V11Y24-010	C	Crohn's disease	Adjacent; inflamed=N	not applicable/not reported	Visium section	2836	Section-level Cauchy P aggregated into cross-section ACAT when the annotation was present in the section	Cross-section consistency; multiple sections may share donor proxy.	SCP2959 processed spatial object metadata
CD-specific adult CD lesion gsMap	SCP2959	CD_tissue	CD	cluster	V11Y24-010_C	ICC	0.0672364	0.22253	FALSE	V11Y24-010	C	Crohn's disease	Adjacent; inflamed=N	not applicable/not reported	Visium section	2836	Section-level Cauchy P aggregated into cross-section ACAT when the annotation was present in the section	Cross-section consistency; multiple sections may share donor proxy.	SCP2959 processed spatial object metadata
CD-specific adult CD lesion gsMap	SCP2959	CD_tissue	CD	cluster	V11Y24-010_C	Glia	0.117128	0.297564	FALSE	V11Y24-010	C	Crohn's disease	Adjacent; inflamed=N	not applicable/not reported	Visium section	2836	Section-level Cauchy P aggregated into cross-section ACAT when the annotation was present in the section	Cross-section consistency; multiple sections may share donor proxy.	SCP2959 processed spatial object metadata
CD-specific adult CD lesion gsMap	SCP2959	CD_tissue	CD	cluster	V11Y24-010_C	Stem	0.138201	0.141669	FALSE	V11Y24-010	C	Crohn's disease	Adjacent; inflamed=N	not applicable/not reported	Visium section	2836	Section-level Cauchy P aggregated into cross-section ACAT when the annotation was present in the section	Cross-section consistency; multiple sections may share donor proxy.	SCP2959 processed spatial object metadata
CD-specific adult CD lesion gsMap	SCP2959	CD_tissue	CD	cluster	V11Y24-010_C	Inflammatory	0.147684	0.182063	FALSE	V11Y24-010	C	Crohn's disease	Adjacent; inflamed=N	not applicable/not reported	Visium section	2836	Section-level Cauchy P aggregated into cross-section ACAT when the annotation was present in the section	Cross-section consistency; multiple sections may share donor proxy.	SCP2959 processed spatial object metadata
CD-specific adult CD lesion gsMap	SCP2959	CD_tissue	CD	cluster	V11Y24-010_C	Mature	0.248928	0.267417	FALSE	V11Y24-010	C	Crohn's disease	Adjacent; inflamed=N	not applicable/not reported	Visium section	2836	Section-level Cauchy P aggregated into cross-section ACAT when the annotation was present in the section	Cross-section consistency; multiple sections may share donor proxy.	SCP2959 processed spatial object metadata
CD-specific adult CD lesion gsMap	SCP2959	CD_tissue	CD	cluster	V11Y24-010_C	Endothelium	0.35299	0.402543	FALSE	V11Y24-010	C	Crohn's disease	Adjacent; inflamed=N	not applicable/not reported	Visium section	2836	Section-level Cauchy P aggregated into cross-section ACAT when the annotation was present in the section	Cross-section consistency; multiple sections may share donor proxy.	SCP2959 processed spatial object metadata
CD-specific adult CD lesion gsMap	SCP2959	CD_tissue	CD	cluster	V11Y24-010_C	Muscle	0.432294	0.444951	FALSE	V11Y24-010	C	Crohn's disease	Adjacent; inflamed=N	not applicable/not reported	Visium section	2836	Section-level Cauchy P aggregated into cross-section ACAT when the annotation was present in the section	Cross-section consistency; multiple sections may share donor proxy.	SCP2959 processed spatial object metadata
CD-specific adult CD lesion gsMap	SCP2959	CD_tissue	CD	cluster	V11Y24-010_C	Neuron	0.476409	0.464873	FALSE	V11Y24-010	C	Crohn's disease	Adjacent; inflamed=N	not applicable/not reported	Visium section	2836	Section-level Cauchy P aggregated into cross-section ACAT when the annotation was present in the section	Cross-section consistency; multiple sections may share donor proxy.	SCP2959 processed spatial object metadata
CD-specific adult CD lesion gsMap	SCP2959	CD_tissue	CD	cluster	V11Y24-010_C	Blood vessel	0.527084	0.509111	FALSE	V11Y24-010	C	Crohn's disease	Adjacent; inflamed=N	not applicable/not reported	Visium section	2836	Section-level Cauchy P aggregated into cross-section ACAT when the annotation was present in the section	Cross-section consistency; multiple sections may share donor proxy.	SCP2959 processed spatial object metadata
CD-specific adult CD lesion gsMap	SCP2959	CD_tissue	CD	cluster	V11Y24-010_C	Adipose	0.596796	0.534917	FALSE	V11Y24-010	C	Crohn's disease	Adjacent; inflamed=N	not applicable/not reported	Visium section	2836	Section-level Cauchy P aggregated into cross-section ACAT when the annotation was present in the section	Cross-section consistency; multiple sections may share donor proxy.	SCP2959 processed spatial object metadata
CD-specific adult CD lesion gsMap	SCP2959	CD_tissue	CD	cluster	V11Y24-010_C	TA	0.74083	0.394905	FALSE	V11Y24-010	C	Crohn's disease	Adjacent; inflamed=N	not applicable/not reported	Visium section	2836	Section-level Cauchy P aggregated into cross-section ACAT when the annotation was present in the section	Cross-section consistency; multiple sections may share donor proxy.	SCP2959 processed spatial object metadata
CD-specific adult CD lesion gsMap	SCP2959	CD_tissue	CD	cluster	V11Y24-010_C	Plasma cell	0.775139	0.655221	FALSE	V11Y24-010	C	Crohn's disease	Adjacent; inflamed=N	not applicable/not reported	Visium section	2836	Section-level Cauchy P aggregated into cross-section ACAT when the annotation was present in the section	Cross-section consistency; multiple sections may share donor proxy.	SCP2959 processed spatial object metadata
CD-specific adult CD lesion gsMap	SCP2959	CD_tissue	CD	cluster	V11Y24-010_C	Myeloid	0.791713	0.508923	FALSE	V11Y24-010	C	Crohn's disease	Adjacent; inflamed=N	not applicable/not reported	Visium section	2836	Section-level Cauchy P aggregated into cross-section ACAT when the annotation was present in the section	Cross-section consistency; multiple sections may share donor proxy.	SCP2959 processed spatial object metadata
CD-specific adult CD lesion gsMap	SCP2959	CD_tissue	CD	cluster	V11Y24-010_D	Glia	0.0224513	0.274292	TRUE	V11Y24-010	D	Crohn's disease	Fibrotic; inflamed=N	not applicable/not reported	Visium section	3349	Section-level Cauchy P aggregated into cross-section ACAT when the annotation was present in the section	Cross-section consistency; multiple sections may share donor proxy.	SCP2959 processed spatial object metadata
CD-specific adult CD lesion gsMap	SCP2959	CD_tissue	CD	cluster	V11Y24-010_D	Myeloid	0.0619978	0.206864	FALSE	V11Y24-010	D	Crohn's disease	Fibrotic; inflamed=N	not applicable/not reported	Visium section	3349	Section-level Cauchy P aggregated into cross-section ACAT when the annotation was present in the section	Cross-section consistency; multiple sections may share donor proxy.	SCP2959 processed spatial object metadata
CD-specific adult CD lesion gsMap	SCP2959	CD_tissue	CD	cluster	V11Y24-010_D	Plasma cell	0.0800365	0.284162	FALSE	V11Y24-010	D	Crohn's disease	Fibrotic; inflamed=N	not applicable/not reported	Visium section	3349	Section-level Cauchy P aggregated into cross-section ACAT when the annotation was present in the section	Cross-section consistency; multiple sections may share donor proxy.	SCP2959 processed spatial object metadata
CD-specific adult CD lesion gsMap	SCP2959	CD_tissue	CD	cluster	V11Y24-010_D	Muscle	0.108969	0.291321	FALSE	V11Y24-010	D	Crohn's disease	Fibrotic; inflamed=N	not applicable/not reported	Visium section	3349	Section-level Cauchy P aggregated into cross-section ACAT when the annotation was present in the section	Cross-section consistency; multiple sections may share donor proxy.	SCP2959 processed spatial object metadata
CD-specific adult CD lesion gsMap	SCP2959	CD_tissue	CD	cluster	V11Y24-010_D	TA	0.159946	0.334023	FALSE	V11Y24-010	D	Crohn's disease	Fibrotic; inflamed=N	not applicable/not reported	Visium section	3349	Section-level Cauchy P aggregated into cross-section ACAT when the annotation was present in the section	Cross-section consistency; multiple sections may share donor proxy.	SCP2959 processed spatial object metadata
CD-specific adult CD lesion gsMap	SCP2959	CD_tissue	CD	cluster	V11Y24-010_D	Myenteric plexus	0.349513	0.413941	FALSE	V11Y24-010	D	Crohn's disease	Fibrotic; inflamed=N	not applicable/not reported	Visium section	3349	Section-level Cauchy P aggregated into cross-section ACAT when the annotation was present in the section	Cross-section consistency; multiple sections may share donor proxy.	SCP2959 processed spatial object metadata
CD-specific adult CD lesion gsMap	SCP2959	CD_tissue	CD	cluster	V11Y24-010_D	Blood vessel	0.563054	0.566311	FALSE	V11Y24-010	D	Crohn's disease	Fibrotic; inflamed=N	not applicable/not reported	Visium section	3349	Section-level Cauchy P aggregated into cross-section ACAT when the annotation was present in the section	Cross-section consistency; multiple sections may share donor proxy.	SCP2959 processed spatial object metadata
CD-specific adult CD lesion gsMap	SCP2959	CD_tissue	CD	cluster	V11Y24-010_D	ICC	0.648622	0.400705	FALSE	V11Y24-010	D	Crohn's disease	Fibrotic; inflamed=N	not applicable/not reported	Visium section	3349	Section-level Cauchy P aggregated into cross-section ACAT when the annotation was present in the section	Cross-section consistency; multiple sections may share donor proxy.	SCP2959 processed spatial object metadata
CD-specific adult CD lesion gsMap	SCP2959	CD_tissue	CD	cluster	V11Y24-010_D	Inflammatory	0.759537	0.460347	FALSE	V11Y24-010	D	Crohn's disease	Fibrotic; inflamed=N	not applicable/not reported	Visium section	3349	Section-level Cauchy P aggregated into cross-section ACAT when the annotation was present in the section	Cross-section consistency; multiple sections may share donor proxy.	SCP2959 processed spatial object metadata
CD-specific adult CD lesion gsMap	SCP2959	CD_tissue	CD	cluster	V11Y24-010_D	Endothelium	0.900257	0.679818	FALSE	V11Y24-010	D	Crohn's disease	Fibrotic; inflamed=N	not applicable/not reported	Visium section	3349	Section-level Cauchy P aggregated into cross-section ACAT when the annotation was present in the section	Cross-section consistency; multiple sections may share donor proxy.	SCP2959 processed spatial object metadata
CD-specific adult CD lesion gsMap	SCP2959	CD_tissue	CD	cluster	V11Y24-010_D	Neuron	0.904274	0.76516	FALSE	V11Y24-010	D	Crohn's disease	Fibrotic; inflamed=N	not applicable/not reported	Visium section	3349	Section-level Cauchy P aggregated into cross-section ACAT when the annotation was present in the section	Cross-section consistency; multiple sections may share donor proxy.	SCP2959 processed spatial object metadata
CD-specific adult CD lesion gsMap	SCP2959	CD_tissue	CD	cluster	V11Y24-010_D	Mature	0.952042	0.512777	FALSE	V11Y24-010	D	Crohn's disease	Fibrotic; inflamed=N	not applicable/not reported	Visium section	3349	Section-level Cauchy P aggregated into cross-section ACAT when the annotation was present in the section	Cross-section consistency; multiple sections may share donor proxy.	SCP2959 processed spatial object metadata
CD-specific adult CD lesion gsMap	SCP2959	CD_tissue	CD	cluster	V11Y24-010_D	Adipose	0.973472	0.953172	FALSE	V11Y24-010	D	Crohn's disease	Fibrotic; inflamed=N	not applicable/not reported	Visium section	3349	Section-level Cauchy P aggregated into cross-section ACAT when the annotation was present in the section	Cross-section consistency; multiple sections may share donor proxy.	SCP2959 processed spatial object metadata
CD-specific adult CD lesion gsMap	SCP2959	CD_tissue	CD	cluster	V11Y24-011_A	Follicle	0.0488498	0.119283	TRUE	V11Y24-011	A	Crohn's disease	Adjacent; inflamed=N	not applicable/not reported	Visium section	3739	Section-level Cauchy P aggregated into cross-section ACAT when the annotation was present in the section	Cross-section consistency; multiple sections may share donor proxy.	SCP2959 processed spatial object metadata
CD-specific adult CD lesion gsMap	SCP2959	CD_tissue	CD	cluster	V11Y24-011_A	Muscle	0.122057	0.212003	FALSE	V11Y24-011	A	Crohn's disease	Adjacent; inflamed=N	not applicable/not reported	Visium section	3739	Section-level Cauchy P aggregated into cross-section ACAT when the annotation was present in the section	Cross-section consistency; multiple sections may share donor proxy.	SCP2959 processed spatial object metadata
CD-specific adult CD lesion gsMap	SCP2959	CD_tissue	CD	cluster	V11Y24-011_A	ICC	0.165134	0.298264	FALSE	V11Y24-011	A	Crohn's disease	Adjacent; inflamed=N	not applicable/not reported	Visium section	3739	Section-level Cauchy P aggregated into cross-section ACAT when the annotation was present in the section	Cross-section consistency; multiple sections may share donor proxy.	SCP2959 processed spatial object metadata
CD-specific adult CD lesion gsMap	SCP2959	CD_tissue	CD	cluster	V11Y24-011_A	Myenteric plexus	0.34386	0.223664	FALSE	V11Y24-011	A	Crohn's disease	Adjacent; inflamed=N	not applicable/not reported	Visium section	3739	Section-level Cauchy P aggregated into cross-section ACAT when the annotation was present in the section	Cross-section consistency; multiple sections may share donor proxy.	SCP2959 processed spatial object metadata
CD-specific adult CD lesion gsMap	SCP2959	CD_tissue	CD	cluster	V11Y24-011_A	Myeloid	0.384891	0.3596	FALSE	V11Y24-011	A	Crohn's disease	Adjacent; inflamed=N	not applicable/not reported	Visium section	3739	Section-level Cauchy P aggregated into cross-section ACAT when the annotation was present in the section	Cross-section consistency; multiple sections may share donor proxy.	SCP2959 processed spatial object metadata
CD-specific adult CD lesion gsMap	SCP2959	CD_tissue	CD	cluster	V11Y24-011_A	Endothelium	0.568251	0.49478	FALSE	V11Y24-011	A	Crohn's disease	Adjacent; inflamed=N	not applicable/not reported	Visium section	3739	Section-level Cauchy P aggregated into cross-section ACAT when the annotation was present in the section	Cross-section consistency; multiple sections may share donor proxy.	SCP2959 processed spatial object metadata
CD-specific adult CD lesion gsMap	SCP2959	CD_tissue	CD	cluster	V11Y24-011_A	Mature	0.579355	0.432086	FALSE	V11Y24-011	A	Crohn's disease	Adjacent; inflamed=N	not applicable/not reported	Visium section	3739	Section-level Cauchy P aggregated into cross-section ACAT when the annotation was present in the section	Cross-section consistency; multiple sections may share donor proxy.	SCP2959 processed spatial object metadata
CD-specific adult CD lesion gsMap	SCP2959	CD_tissue	CD	cluster	V11Y24-011_A	Inflammatory	0.609152	0.577916	FALSE	V11Y24-011	A	Crohn's disease	Adjacent; inflamed=N	not applicable/not reported	Visium section	3739	Section-level Cauchy P aggregated into cross-section ACAT when the annotation was present in the section	Cross-section consistency; multiple sections may share donor proxy.	SCP2959 processed spatial object metadata
CD-specific adult CD lesion gsMap	SCP2959	CD_tissue	CD	cluster	V11Y24-011_A	Plasma cell	0.694366	0.658241	FALSE	V11Y24-011	A	Crohn's disease	Adjacent; inflamed=N	not applicable/not reported	Visium section	3739	Section-level Cauchy P aggregated into cross-section ACAT when the annotation was present in the section	Cross-section consistency; multiple sections may share donor proxy.	SCP2959 processed spatial object metadata
CD-specific adult CD lesion gsMap	SCP2959	CD_tissue	CD	cluster	V11Y24-011_A	TA	0.697329	0.3845	FALSE	V11Y24-011	A	Crohn's disease	Adjacent; inflamed=N	not applicable/not reported	Visium section	3739	Section-level Cauchy P aggregated into cross-section ACAT when the annotation was present in the section	Cross-section consistency; multiple sections may share donor proxy.	SCP2959 processed spatial object metadata
CD-specific adult CD lesion gsMap	SCP2959	CD_tissue	CD	cluster	V11Y24-011_A	Neuron	0.731262	0.606349	FALSE	V11Y24-011	A	Crohn's disease	Adjacent; inflamed=N	not applicable/not reported	Visium section	3739	Section-level Cauchy P aggregated into cross-section ACAT when the annotation was present in the section	Cross-section consistency; multiple sections may share donor proxy.	SCP2959 processed spatial object metadata
CD-specific adult CD lesion gsMap	SCP2959	CD_tissue	CD	cluster	V11Y24-011_A	Blood vessel	0.842934	0.616008	FALSE	V11Y24-011	A	Crohn's disease	Adjacent; inflamed=N	not applicable/not reported	Visium section	3739	Section-level Cauchy P aggregated into cross-section ACAT when the annotation was present in the section	Cross-section consistency; multiple sections may share donor proxy.	SCP2959 processed spatial object metadata
CD-specific adult CD lesion gsMap	SCP2959	CD_tissue	CD	cluster	V11Y24-011_A	Stem	0.871476	0.775276	FALSE	V11Y24-011	A	Crohn's disease	Adjacent; inflamed=N	not applicable/not reported	Visium section	3739	Section-level Cauchy P aggregated into cross-section ACAT when the annotation was present in the section	Cross-section consistency; multiple sections may share donor proxy.	SCP2959 processed spatial object metadata
CD-specific adult CD lesion gsMap	SCP2959	CD_tissue	CD	cluster	V11Y24-011_A	Glia	0.903212	0.655899	FALSE	V11Y24-011	A	Crohn's disease	Adjacent; inflamed=N	not applicable/not reported	Visium section	3739	Section-level Cauchy P aggregated into cross-section ACAT when the annotation was present in the section	Cross-section consistency; multiple sections may share donor proxy.	SCP2959 processed spatial object metadata
CD-specific adult CD lesion gsMap	SCP2959	CD_tissue	CD	cluster	V11Y24-011_A	Adipose	0.924312	0.399075	FALSE	V11Y24-011	A	Crohn's disease	Adjacent; inflamed=N	not applicable/not reported	Visium section	3739	Section-level Cauchy P aggregated into cross-section ACAT when the annotation was present in the section	Cross-section consistency; multiple sections may share donor proxy.	SCP2959 processed spatial object metadata
CD-specific adult CD lesion gsMap	SCP2959	CD_tissue	CD	cluster	V11Y24-011_B	Myeloid	0.0500064	0.156707	FALSE	V11Y24-011	B	Crohn's disease	Adjacent; inflamed=N	not applicable/not reported	Visium section	2556	Section-level Cauchy P aggregated into cross-section ACAT when the annotation was present in the section	Cross-section consistency; multiple sections may share donor proxy.	SCP2959 processed spatial object metadata
CD-specific adult CD lesion gsMap	SCP2959	CD_tissue	CD	cluster	V11Y24-011_B	Muscle	0.0784858	0.31324	FALSE	V11Y24-011	B	Crohn's disease	Adjacent; inflamed=N	not applicable/not reported	Visium section	2556	Section-level Cauchy P aggregated into cross-section ACAT when the annotation was present in the section	Cross-section consistency; multiple sections may share donor proxy.	SCP2959 processed spatial object metadata
CD-specific adult CD lesion gsMap	SCP2959	CD_tissue	CD	cluster	V11Y24-011_B	Mature	0.118383	0.170696	FALSE	V11Y24-011	B	Crohn's disease	Adjacent; inflamed=N	not applicable/not reported	Visium section	2556	Section-level Cauchy P aggregated into cross-section ACAT when the annotation was present in the section	Cross-section consistency; multiple sections may share donor proxy.	SCP2959 processed spatial object metadata
CD-specific adult CD lesion gsMap	SCP2959	CD_tissue	CD	cluster	V11Y24-011_B	Glia	0.169433	0.226621	FALSE	V11Y24-011	B	Crohn's disease	Adjacent; inflamed=N	not applicable/not reported	Visium section	2556	Section-level Cauchy P aggregated into cross-section ACAT when the annotation was present in the section	Cross-section consistency; multiple sections may share donor proxy.	SCP2959 processed spatial object metadata
CD-specific adult CD lesion gsMap	SCP2959	CD_tissue	CD	cluster	V11Y24-011_B	Endothelium	0.198217	0.279968	FALSE	V11Y24-011	B	Crohn's disease	Adjacent; inflamed=N	not applicable/not reported	Visium section	2556	Section-level Cauchy P aggregated into cross-section ACAT when the annotation was present in the section	Cross-section consistency; multiple sections may share donor proxy.	SCP2959 processed spatial object metadata
CD-specific adult CD lesion gsMap	SCP2959	CD_tissue	CD	cluster	V11Y24-011_B	ICC	0.385885	0.402276	FALSE	V11Y24-011	B	Crohn's disease	Adjacent; inflamed=N	not applicable/not reported	Visium section	2556	Section-level Cauchy P aggregated into cross-section ACAT when the annotation was present in the section	Cross-section consistency; multiple sections may share donor proxy.	SCP2959 processed spatial object metadata
CD-specific adult CD lesion gsMap	SCP2959	CD_tissue	CD	cluster	V11Y24-011_B	Inflammatory	0.477926	0.447978	FALSE	V11Y24-011	B	Crohn's disease	Adjacent; inflamed=N	not applicable/not reported	Visium section	2556	Section-level Cauchy P aggregated into cross-section ACAT when the annotation was present in the section	Cross-section consistency; multiple sections may share donor proxy.	SCP2959 processed spatial object metadata
CD-specific adult CD lesion gsMap	SCP2959	CD_tissue	CD	cluster	V11Y24-011_B	Blood vessel	0.53558	0.606738	FALSE	V11Y24-011	B	Crohn's disease	Adjacent; inflamed=N	not applicable/not reported	Visium section	2556	Section-level Cauchy P aggregated into cross-section ACAT when the annotation was present in the section	Cross-section consistency; multiple sections may share donor proxy.	SCP2959 processed spatial object metadata
CD-specific adult CD lesion gsMap	SCP2959	CD_tissue	CD	cluster	V11Y24-011_B	TA	0.55349	0.526772	FALSE	V11Y24-011	B	Crohn's disease	Adjacent; inflamed=N	not applicable/not reported	Visium section	2556	Section-level Cauchy P aggregated into cross-section ACAT when the annotation was present in the section	Cross-section consistency; multiple sections may share donor proxy.	SCP2959 processed spatial object metadata
CD-specific adult CD lesion gsMap	SCP2959	CD_tissue	CD	cluster	V11Y24-011_B	Neuron	0.818284	0.5555	FALSE	V11Y24-011	B	Crohn's disease	Adjacent; inflamed=N	not applicable/not reported	Visium section	2556	Section-level Cauchy P aggregated into cross-section ACAT when the annotation was present in the section	Cross-section consistency; multiple sections may share donor proxy.	SCP2959 processed spatial object metadata
CD-specific adult CD lesion gsMap	SCP2959	CD_tissue	CD	cluster	V11Y24-011_B	Plasma cell	0.864555	0.854045	FALSE	V11Y24-011	B	Crohn's disease	Adjacent; inflamed=N	not applicable/not reported	Visium section	2556	Section-level Cauchy P aggregated into cross-section ACAT when the annotation was present in the section	Cross-section consistency; multiple sections may share donor proxy.	SCP2959 processed spatial object metadata
CD-specific adult CD lesion gsMap	SCP2959	CD_tissue	CD	cluster	V11Y24-011_C	Glia	0.00485563	0.110809	TRUE	V11Y24-011	C	Crohn's disease	Adjacent; inflamed=N	not applicable/not reported	Visium section	2580	Section-level Cauchy P aggregated into cross-section ACAT when the annotation was present in the section	Cross-section consistency; multiple sections may share donor proxy.	SCP2959 processed spatial object metadata
CD-specific adult CD lesion gsMap	SCP2959	CD_tissue	CD	cluster	V11Y24-011_C	Inflammatory	0.0431209	0.109839	TRUE	V11Y24-011	C	Crohn's disease	Adjacent; inflamed=N	not applicable/not reported	Visium section	2580	Section-level Cauchy P aggregated into cross-section ACAT when the annotation was present in the section	Cross-section consistency; multiple sections may share donor proxy.	SCP2959 processed spatial object metadata
CD-specific adult CD lesion gsMap	SCP2959	CD_tissue	CD	cluster	V11Y24-011_C	Myeloid	0.10915	0.34359	FALSE	V11Y24-011	C	Crohn's disease	Adjacent; inflamed=N	not applicable/not reported	Visium section	2580	Section-level Cauchy P aggregated into cross-section ACAT when the annotation was present in the section	Cross-section consistency; multiple sections may share donor proxy.	SCP2959 processed spatial object metadata
CD-specific adult CD lesion gsMap	SCP2959	CD_tissue	CD	cluster	V11Y24-011_C	Endothelium	0.121958	0.243653	FALSE	V11Y24-011	C	Crohn's disease	Adjacent; inflamed=N	not applicable/not reported	Visium section	2580	Section-level Cauchy P aggregated into cross-section ACAT when the annotation was present in the section	Cross-section consistency; multiple sections may share donor proxy.	SCP2959 processed spatial object metadata
CD-specific adult CD lesion gsMap	SCP2959	CD_tissue	CD	cluster	V11Y24-011_C	Mature	0.187657	0.361009	FALSE	V11Y24-011	C	Crohn's disease	Adjacent; inflamed=N	not applicable/not reported	Visium section	2580	Section-level Cauchy P aggregated into cross-section ACAT when the annotation was present in the section	Cross-section consistency; multiple sections may share donor proxy.	SCP2959 processed spatial object metadata
CD-specific adult CD lesion gsMap	SCP2959	CD_tissue	CD	cluster	V11Y24-011_C	Blood vessel	0.189784	0.276809	FALSE	V11Y24-011	C	Crohn's disease	Adjacent; inflamed=N	not applicable/not reported	Visium section	2580	Section-level Cauchy P aggregated into cross-section ACAT when the annotation was present in the section	Cross-section consistency; multiple sections may share donor proxy.	SCP2959 processed spatial object metadata
CD-specific adult CD lesion gsMap	SCP2959	CD_tissue	CD	cluster	V11Y24-011_C	ICC	0.195659	0.264177	FALSE	V11Y24-011	C	Crohn's disease	Adjacent; inflamed=N	not applicable/not reported	Visium section	2580	Section-level Cauchy P aggregated into cross-section ACAT when the annotation was present in the section	Cross-section consistency; multiple sections may share donor proxy.	SCP2959 processed spatial object metadata
CD-specific adult CD lesion gsMap	SCP2959	CD_tissue	CD	cluster	V11Y24-011_C	Stem	0.201863	0.210121	FALSE	V11Y24-011	C	Crohn's disease	Adjacent; inflamed=N	not applicable/not reported	Visium section	2580	Section-level Cauchy P aggregated into cross-section ACAT when the annotation was present in the section	Cross-section consistency; multiple sections may share donor proxy.	SCP2959 processed spatial object metadata
CD-specific adult CD lesion gsMap	SCP2959	CD_tissue	CD	cluster	V11Y24-011_C	Plasma cell	0.23662	0.338801	FALSE	V11Y24-011	C	Crohn's disease	Adjacent; inflamed=N	not applicable/not reported	Visium section	2580	Section-level Cauchy P aggregated into cross-section ACAT when the annotation was present in the section	Cross-section consistency; multiple sections may share donor proxy.	SCP2959 processed spatial object metadata
CD-specific adult CD lesion gsMap	SCP2959	CD_tissue	CD	cluster	V11Y24-011_C	Follicle	0.253098	0.316918	FALSE	V11Y24-011	C	Crohn's disease	Adjacent; inflamed=N	not applicable/not reported	Visium section	2580	Section-level Cauchy P aggregated into cross-section ACAT when the annotation was present in the section	Cross-section consistency; multiple sections may share donor proxy.	SCP2959 processed spatial object metadata
CD-specific adult CD lesion gsMap	SCP2959	CD_tissue	CD	cluster	V11Y24-011_C	TA	0.374901	0.380501	FALSE	V11Y24-011	C	Crohn's disease	Adjacent; inflamed=N	not applicable/not reported	Visium section	2580	Section-level Cauchy P aggregated into cross-section ACAT when the annotation was present in the section	Cross-section consistency; multiple sections may share donor proxy.	SCP2959 processed spatial object metadata
CD-specific adult CD lesion gsMap	SCP2959	CD_tissue	CD	cluster	V11Y24-011_C	Neuron	0.38376	0.406157	FALSE	V11Y24-011	C	Crohn's disease	Adjacent; inflamed=N	not applicable/not reported	Visium section	2580	Section-level Cauchy P aggregated into cross-section ACAT when the annotation was present in the section	Cross-section consistency; multiple sections may share donor proxy.	SCP2959 processed spatial object metadata
CD-specific adult CD lesion gsMap	SCP2959	CD_tissue	CD	cluster	V11Y24-011_C	Muscle	0.440943	0.466494	FALSE	V11Y24-011	C	Crohn's disease	Adjacent; inflamed=N	not applicable/not reported	Visium section	2580	Section-level Cauchy P aggregated into cross-section ACAT when the annotation was present in the section	Cross-section consistency; multiple sections may share donor proxy.	SCP2959 processed spatial object metadata
CD-specific adult CD lesion gsMap	SCP2959	CD_tissue	CD	cluster	V11Y24-011_C	Adipose	0.823607	0.634649	FALSE	V11Y24-011	C	Crohn's disease	Adjacent; inflamed=N	not applicable/not reported	Visium section	2580	Section-level Cauchy P aggregated into cross-section ACAT when the annotation was present in the section	Cross-section consistency; multiple sections may share donor proxy.	SCP2959 processed spatial object metadata
CD-specific adult CD lesion gsMap	SCP2959	CD_tissue	CD	cluster	V11Y24-011_D	Plasma cell	0.108077	0.289961	FALSE	V11Y24-011	D	Crohn's disease	Fibrotic; inflamed=N	not applicable/not reported	Visium section	3831	Section-level Cauchy P aggregated into cross-section ACAT when the annotation was present in the section	Cross-section consistency; multiple sections may share donor proxy.	SCP2959 processed spatial object metadata
CD-specific adult CD lesion gsMap	SCP2959	CD_tissue	CD	cluster	V11Y24-011_D	Endothelium	0.117714	0.533271	FALSE	V11Y24-011	D	Crohn's disease	Fibrotic; inflamed=N	not applicable/not reported	Visium section	3831	Section-level Cauchy P aggregated into cross-section ACAT when the annotation was present in the section	Cross-section consistency; multiple sections may share donor proxy.	SCP2959 processed spatial object metadata
CD-specific adult CD lesion gsMap	SCP2959	CD_tissue	CD	cluster	V11Y24-011_D	Muscle	0.122474	0.236379	FALSE	V11Y24-011	D	Crohn's disease	Fibrotic; inflamed=N	not applicable/not reported	Visium section	3831	Section-level Cauchy P aggregated into cross-section ACAT when the annotation was present in the section	Cross-section consistency; multiple sections may share donor proxy.	SCP2959 processed spatial object metadata
CD-specific adult CD lesion gsMap	SCP2959	CD_tissue	CD	cluster	V11Y24-011_D	Myeloid	0.145786	0.337955	FALSE	V11Y24-011	D	Crohn's disease	Fibrotic; inflamed=N	not applicable/not reported	Visium section	3831	Section-level Cauchy P aggregated into cross-section ACAT when the annotation was present in the section	Cross-section consistency; multiple sections may share donor proxy.	SCP2959 processed spatial object metadata
CD-specific adult CD lesion gsMap	SCP2959	CD_tissue	CD	cluster	V11Y24-011_D	Follicle	0.178342	0.265986	FALSE	V11Y24-011	D	Crohn's disease	Fibrotic; inflamed=N	not applicable/not reported	Visium section	3831	Section-level Cauchy P aggregated into cross-section ACAT when the annotation was present in the section	Cross-section consistency; multiple sections may share donor proxy.	SCP2959 processed spatial object metadata
CD-specific adult CD lesion gsMap	SCP2959	CD_tissue	CD	cluster	V11Y24-011_D	Glia	0.183615	0.375999	FALSE	V11Y24-011	D	Crohn's disease	Fibrotic; inflamed=N	not applicable/not reported	Visium section	3831	Section-level Cauchy P aggregated into cross-section ACAT when the annotation was present in the section	Cross-section consistency; multiple sections may share donor proxy.	SCP2959 processed spatial object metadata
CD-specific adult CD lesion gsMap	SCP2959	CD_tissue	CD	cluster	V11Y24-011_D	Inflammatory	0.206069	0.26722	FALSE	V11Y24-011	D	Crohn's disease	Fibrotic; inflamed=N	not applicable/not reported	Visium section	3831	Section-level Cauchy P aggregated into cross-section ACAT when the annotation was present in the section	Cross-section consistency; multiple sections may share donor proxy.	SCP2959 processed spatial object metadata
CD-specific adult CD lesion gsMap	SCP2959	CD_tissue	CD	cluster	V11Y24-011_D	ICC	0.250534	0.380382	FALSE	V11Y24-011	D	Crohn's disease	Fibrotic; inflamed=N	not applicable/not reported	Visium section	3831	Section-level Cauchy P aggregated into cross-section ACAT when the annotation was present in the section	Cross-section consistency; multiple sections may share donor proxy.	SCP2959 processed spatial object metadata
CD-specific adult CD lesion gsMap	SCP2959	CD_tissue	CD	cluster	V11Y24-011_D	Myenteric plexus	0.483498	0.445377	FALSE	V11Y24-011	D	Crohn's disease	Fibrotic; inflamed=N	not applicable/not reported	Visium section	3831	Section-level Cauchy P aggregated into cross-section ACAT when the annotation was present in the section	Cross-section consistency; multiple sections may share donor proxy.	SCP2959 processed spatial object metadata
CD-specific adult CD lesion gsMap	SCP2959	CD_tissue	CD	cluster	V11Y24-011_D	Mature	0.800587	0.573966	FALSE	V11Y24-011	D	Crohn's disease	Fibrotic; inflamed=N	not applicable/not reported	Visium section	3831	Section-level Cauchy P aggregated into cross-section ACAT when the annotation was present in the section	Cross-section consistency; multiple sections may share donor proxy.	SCP2959 processed spatial object metadata
CD-specific adult CD lesion gsMap	SCP2959	CD_tissue	CD	cluster	V11Y24-011_D	Blood vessel	0.850901	0.714801	FALSE	V11Y24-011	D	Crohn's disease	Fibrotic; inflamed=N	not applicable/not reported	Visium section	3831	Section-level Cauchy P aggregated into cross-section ACAT when the annotation was present in the section	Cross-section consistency; multiple sections may share donor proxy.	SCP2959 processed spatial object metadata
CD-specific adult CD lesion gsMap	SCP2959	CD_tissue	CD	cluster	V11Y24-011_D	Neuron	0.890203	0.45773	FALSE	V11Y24-011	D	Crohn's disease	Fibrotic; inflamed=N	not applicable/not reported	Visium section	3831	Section-level Cauchy P aggregated into cross-section ACAT when the annotation was present in the section	Cross-section consistency; multiple sections may share donor proxy.	SCP2959 processed spatial object metadata
CD-specific adult CD lesion gsMap	SCP2959	CD_tissue	CD	cluster	V11Y24-011_D	Adipose	0.912407	0.643303	FALSE	V11Y24-011	D	Crohn's disease	Fibrotic; inflamed=N	not applicable/not reported	Visium section	3831	Section-level Cauchy P aggregated into cross-section ACAT when the annotation was present in the section	Cross-section consistency; multiple sections may share donor proxy.	SCP2959 processed spatial object metadata
CD-specific adult CD lesion gsMap	SCP2959	CD_tissue	CD	cluster	V11Y24-011_D	TA	0.96312	0.592961	FALSE	V11Y24-011	D	Crohn's disease	Fibrotic; inflamed=N	not applicable/not reported	Visium section	3831	Section-level Cauchy P aggregated into cross-section ACAT when the annotation was present in the section	Cross-section consistency; multiple sections may share donor proxy.	SCP2959 processed spatial object metadata
CD-specific adult CD lesion gsMap	SCP2959	CD_tissue	CD	region	V10A14-143_A	Muscle	0.182185	0.307653	FALSE	V10A14-143	A	Crohn's disease	Adjacent; inflamed=N	not applicable/not reported	Visium section	2958	Section-level Cauchy P aggregated into cross-section ACAT when the annotation was present in the section	Cross-section consistency; multiple sections may share donor proxy.	SCP2959 processed spatial object metadata
CD-specific adult CD lesion gsMap	SCP2959	CD_tissue	CD	region	V10A14-143_A	Epithelial	0.186463	0.251524	FALSE	V10A14-143	A	Crohn's disease	Adjacent; inflamed=N	not applicable/not reported	Visium section	2958	Section-level Cauchy P aggregated into cross-section ACAT when the annotation was present in the section	Cross-section consistency; multiple sections may share donor proxy.	SCP2959 processed spatial object metadata
CD-specific adult CD lesion gsMap	SCP2959	CD_tissue	CD	region	V10A14-143_A	LP	0.717655	0.524753	FALSE	V10A14-143	A	Crohn's disease	Adjacent; inflamed=N	not applicable/not reported	Visium section	2958	Section-level Cauchy P aggregated into cross-section ACAT when the annotation was present in the section	Cross-section consistency; multiple sections may share donor proxy.	SCP2959 processed spatial object metadata
CD-specific adult CD lesion gsMap	SCP2959	CD_tissue	CD	region	V10A14-143_B	Immune	0.207389	0.273488	FALSE	V10A14-143	B	Crohn's disease	Fibrotic; inflamed=N	not applicable/not reported	Visium section	2647	Section-level Cauchy P aggregated into cross-section ACAT when the annotation was present in the section	Cross-section consistency; multiple sections may share donor proxy.	SCP2959 processed spatial object metadata
CD-specific adult CD lesion gsMap	SCP2959	CD_tissue	CD	region	V10A14-143_B	LP	0.257838	0.298774	FALSE	V10A14-143	B	Crohn's disease	Fibrotic; inflamed=N	not applicable/not reported	Visium section	2647	Section-level Cauchy P aggregated into cross-section ACAT when the annotation was present in the section	Cross-section consistency; multiple sections may share donor proxy.	SCP2959 processed spatial object metadata
CD-specific adult CD lesion gsMap	SCP2959	CD_tissue	CD	region	V10A14-143_B	Muscle	0.341674	0.215565	FALSE	V10A14-143	B	Crohn's disease	Fibrotic; inflamed=N	not applicable/not reported	Visium section	2647	Section-level Cauchy P aggregated into cross-section ACAT when the annotation was present in the section	Cross-section consistency; multiple sections may share donor proxy.	SCP2959 processed spatial object metadata
CD-specific adult CD lesion gsMap	SCP2959	CD_tissue	CD	region	V10A14-143_B	Epithelial	0.955487	0.519453	FALSE	V10A14-143	B	Crohn's disease	Fibrotic; inflamed=N	not applicable/not reported	Visium section	2647	Section-level Cauchy P aggregated into cross-section ACAT when the annotation was present in the section	Cross-section consistency; multiple sections may share donor proxy.	SCP2959 processed spatial object metadata
CD-specific adult CD lesion gsMap	SCP2959	CD_tissue	CD	region	V10A14-143_C	Immune	0.0152788	0.116009	TRUE	V10A14-143	C	Crohn's disease	Fibrotic; inflamed=N	not applicable/not reported	Visium section	1670	Section-level Cauchy P aggregated into cross-section ACAT when the annotation was present in the section	Cross-section consistency; multiple sections may share donor proxy.	SCP2959 processed spatial object metadata
CD-specific adult CD lesion gsMap	SCP2959	CD_tissue	CD	region	V10A14-143_C	Epithelial	0.181793	0.253264	FALSE	V10A14-143	C	Crohn's disease	Fibrotic; inflamed=N	not applicable/not reported	Visium section	1670	Section-level Cauchy P aggregated into cross-section ACAT when the annotation was present in the section	Cross-section consistency; multiple sections may share donor proxy.	SCP2959 processed spatial object metadata
CD-specific adult CD lesion gsMap	SCP2959	CD_tissue	CD	region	V10A14-143_C	LP	0.181806	0.3156	FALSE	V10A14-143	C	Crohn's disease	Fibrotic; inflamed=N	not applicable/not reported	Visium section	1670	Section-level Cauchy P aggregated into cross-section ACAT when the annotation was present in the section	Cross-section consistency; multiple sections may share donor proxy.	SCP2959 processed spatial object metadata
CD-specific adult CD lesion gsMap	SCP2959	CD_tissue	CD	region	V10A14-143_C	Muscle	0.329891	0.349646	FALSE	V10A14-143	C	Crohn's disease	Fibrotic; inflamed=N	not applicable/not reported	Visium section	1670	Section-level Cauchy P aggregated into cross-section ACAT when the annotation was present in the section	Cross-section consistency; multiple sections may share donor proxy.	SCP2959 processed spatial object metadata
CD-specific adult CD lesion gsMap	SCP2959	CD_tissue	CD	region	V10A14-143_D	Muscle	0.060669	0.17198	FALSE	V10A14-143	D	Crohn's disease	Fibrotic; inflamed=Y	not applicable/not reported	Visium section	4037	Section-level Cauchy P aggregated into cross-section ACAT when the annotation was present in the section	Cross-section consistency; multiple sections may share donor proxy.	SCP2959 processed spatial object metadata
CD-specific adult CD lesion gsMap	SCP2959	CD_tissue	CD	region	V10A14-143_D	Immune	0.211782	0.306447	FALSE	V10A14-143	D	Crohn's disease	Fibrotic; inflamed=Y	not applicable/not reported	Visium section	4037	Section-level Cauchy P aggregated into cross-section ACAT when the annotation was present in the section	Cross-section consistency; multiple sections may share donor proxy.	SCP2959 processed spatial object metadata
CD-specific adult CD lesion gsMap	SCP2959	CD_tissue	CD	region	V10A14-143_D	Epithelial	0.242106	0.316601	FALSE	V10A14-143	D	Crohn's disease	Fibrotic; inflamed=Y	not applicable/not reported	Visium section	4037	Section-level Cauchy P aggregated into cross-section ACAT when the annotation was present in the section	Cross-section consistency; multiple sections may share donor proxy.	SCP2959 processed spatial object metadata
CD-specific adult CD lesion gsMap	SCP2959	CD_tissue	CD	region	V10A14-143_D	LP	0.315258	0.344271	FALSE	V10A14-143	D	Crohn's disease	Fibrotic; inflamed=Y	not applicable/not reported	Visium section	4037	Section-level Cauchy P aggregated into cross-section ACAT when the annotation was present in the section	Cross-section consistency; multiple sections may share donor proxy.	SCP2959 processed spatial object metadata
CD-specific adult CD lesion gsMap	SCP2959	CD_tissue	CD	region	V10S15-054_A	Epithelial	0.1039	0.221053	FALSE	V10S15-054	A	Crohn's disease	Fibrotic; inflamed=N	not applicable/not reported	Visium section	4019	Section-level Cauchy P aggregated into cross-section ACAT when the annotation was present in the section	Cross-section consistency; multiple sections may share donor proxy.	SCP2959 processed spatial object metadata
CD-specific adult CD lesion gsMap	SCP2959	CD_tissue	CD	region	V10S15-054_A	LP	0.255028	0.384246	FALSE	V10S15-054	A	Crohn's disease	Fibrotic; inflamed=N	not applicable/not reported	Visium section	4019	Section-level Cauchy P aggregated into cross-section ACAT when the annotation was present in the section	Cross-section consistency; multiple sections may share donor proxy.	SCP2959 processed spatial object metadata
CD-specific adult CD lesion gsMap	SCP2959	CD_tissue	CD	region	V10S15-054_A	Immune	0.481679	0.622779	FALSE	V10S15-054	A	Crohn's disease	Fibrotic; inflamed=N	not applicable/not reported	Visium section	4019	Section-level Cauchy P aggregated into cross-section ACAT when the annotation was present in the section	Cross-section consistency; multiple sections may share donor proxy.	SCP2959 processed spatial object metadata
CD-specific adult CD lesion gsMap	SCP2959	CD_tissue	CD	region	V10S15-054_A	Muscle	0.927206	0.571528	FALSE	V10S15-054	A	Crohn's disease	Fibrotic; inflamed=N	not applicable/not reported	Visium section	4019	Section-level Cauchy P aggregated into cross-section ACAT when the annotation was present in the section	Cross-section consistency; multiple sections may share donor proxy.	SCP2959 processed spatial object metadata
CD-specific adult CD lesion gsMap	SCP2959	CD_tissue	CD	region	V10S15-054_B	Muscle	0.544	0.47277	FALSE	V10S15-054	B	Crohn's disease	Adjacent; inflamed=N	not applicable/not reported	Visium section	2472	Section-level Cauchy P aggregated into cross-section ACAT when the annotation was present in the section	Cross-section consistency; multiple sections may share donor proxy.	SCP2959 processed spatial object metadata
CD-specific adult CD lesion gsMap	SCP2959	CD_tissue	CD	region	V10S15-054_B	LP	0.64015	0.413888	FALSE	V10S15-054	B	Crohn's disease	Adjacent; inflamed=N	not applicable/not reported	Visium section	2472	Section-level Cauchy P aggregated into cross-section ACAT when the annotation was present in the section	Cross-section consistency; multiple sections may share donor proxy.	SCP2959 processed spatial object metadata
CD-specific adult CD lesion gsMap	SCP2959	CD_tissue	CD	region	V10S15-054_B	Epithelial	0.926688	0.30673	FALSE	V10S15-054	B	Crohn's disease	Adjacent; inflamed=N	not applicable/not reported	Visium section	2472	Section-level Cauchy P aggregated into cross-section ACAT when the annotation was present in the section	Cross-section consistency; multiple sections may share donor proxy.	SCP2959 processed spatial object metadata
CD-specific adult CD lesion gsMap	SCP2959	CD_tissue	CD	region	V10S15-054_C	Muscle	0.109974	0.225917	FALSE	V10S15-054	C	Crohn's disease	Adjacent; inflamed=N	not applicable/not reported	Visium section	2633	Section-level Cauchy P aggregated into cross-section ACAT when the annotation was present in the section	Cross-section consistency; multiple sections may share donor proxy.	SCP2959 processed spatial object metadata
CD-specific adult CD lesion gsMap	SCP2959	CD_tissue	CD	region	V10S15-054_C	LP	0.476186	0.444356	FALSE	V10S15-054	C	Crohn's disease	Adjacent; inflamed=N	not applicable/not reported	Visium section	2633	Section-level Cauchy P aggregated into cross-section ACAT when the annotation was present in the section	Cross-section consistency; multiple sections may share donor proxy.	SCP2959 processed spatial object metadata
CD-specific adult CD lesion gsMap	SCP2959	CD_tissue	CD	region	V10S15-054_C	Epithelial	0.830551	0.667024	FALSE	V10S15-054	C	Crohn's disease	Adjacent; inflamed=N	not applicable/not reported	Visium section	2633	Section-level Cauchy P aggregated into cross-section ACAT when the annotation was present in the section	Cross-section consistency; multiple sections may share donor proxy.	SCP2959 processed spatial object metadata
CD-specific adult CD lesion gsMap	SCP2959	CD_tissue	CD	region	V10S15-054_D	Immune	0.0403123	0.0769828	TRUE	V10S15-054	D	Crohn's disease	Fibrotic; inflamed=N	not applicable/not reported	Visium section	3717	Section-level Cauchy P aggregated into cross-section ACAT when the annotation was present in the section	Cross-section consistency; multiple sections may share donor proxy.	SCP2959 processed spatial object metadata
CD-specific adult CD lesion gsMap	SCP2959	CD_tissue	CD	region	V10S15-054_D	LP	0.19411	0.315508	FALSE	V10S15-054	D	Crohn's disease	Fibrotic; inflamed=N	not applicable/not reported	Visium section	3717	Section-level Cauchy P aggregated into cross-section ACAT when the annotation was present in the section	Cross-section consistency; multiple sections may share donor proxy.	SCP2959 processed spatial object metadata
CD-specific adult CD lesion gsMap	SCP2959	CD_tissue	CD	region	V10S15-054_D	Muscle	0.430628	0.3932	FALSE	V10S15-054	D	Crohn's disease	Fibrotic; inflamed=N	not applicable/not reported	Visium section	3717	Section-level Cauchy P aggregated into cross-section ACAT when the annotation was present in the section	Cross-section consistency; multiple sections may share donor proxy.	SCP2959 processed spatial object metadata
CD-specific adult CD lesion gsMap	SCP2959	CD_tissue	CD	region	V10S15-054_D	Epithelial	0.891857	0.58892	FALSE	V10S15-054	D	Crohn's disease	Fibrotic; inflamed=N	not applicable/not reported	Visium section	3717	Section-level Cauchy P aggregated into cross-section ACAT when the annotation was present in the section	Cross-section consistency; multiple sections may share donor proxy.	SCP2959 processed spatial object metadata
CD-specific adult CD lesion gsMap	SCP2959	CD_tissue	CD	region	V10S15-054_D	95	0.992911	0.533327	FALSE	V10S15-054	D	Crohn's disease	Fibrotic; inflamed=N	not applicable/not reported	Visium section	3717	Section-level Cauchy P aggregated into cross-section ACAT when the annotation was present in the section	Cross-section consistency; multiple sections may share donor proxy.	SCP2959 processed spatial object metadata
CD-specific adult CD lesion gsMap	SCP2959	CD_tissue	CD	region	V10S15-055_A	Muscle	0.19106	0.276637	FALSE	V10S15-055	A	Crohn's disease	Adjacent; inflamed=N	not applicable/not reported	Visium section	4303	Section-level Cauchy P aggregated into cross-section ACAT when the annotation was present in the section	Cross-section consistency; multiple sections may share donor proxy.	SCP2959 processed spatial object metadata
CD-specific adult CD lesion gsMap	SCP2959	CD_tissue	CD	region	V10S15-055_A	Epithelial	0.268328	0.364118	FALSE	V10S15-055	A	Crohn's disease	Adjacent; inflamed=N	not applicable/not reported	Visium section	4303	Section-level Cauchy P aggregated into cross-section ACAT when the annotation was present in the section	Cross-section consistency; multiple sections may share donor proxy.	SCP2959 processed spatial object metadata
CD-specific adult CD lesion gsMap	SCP2959	CD_tissue	CD	region	V10S15-055_A	LP	0.326687	0.38561	FALSE	V10S15-055	A	Crohn's disease	Adjacent; inflamed=N	not applicable/not reported	Visium section	4303	Section-level Cauchy P aggregated into cross-section ACAT when the annotation was present in the section	Cross-section consistency; multiple sections may share donor proxy.	SCP2959 processed spatial object metadata
CD-specific adult CD lesion gsMap	SCP2959	CD_tissue	CD	region	V10S15-055_B	LP	0.424709	0.401291	FALSE	V10S15-055	B	Crohn's disease	Fibrotic; inflamed=N	not applicable/not reported	Visium section	1111	Section-level Cauchy P aggregated into cross-section ACAT when the annotation was present in the section	Cross-section consistency; multiple sections may share donor proxy.	SCP2959 processed spatial object metadata
CD-specific adult CD lesion gsMap	SCP2959	CD_tissue	CD	region	V10S15-055_B	Muscle	0.434316	0.424739	FALSE	V10S15-055	B	Crohn's disease	Fibrotic; inflamed=N	not applicable/not reported	Visium section	1111	Section-level Cauchy P aggregated into cross-section ACAT when the annotation was present in the section	Cross-section consistency; multiple sections may share donor proxy.	SCP2959 processed spatial object metadata
CD-specific adult CD lesion gsMap	SCP2959	CD_tissue	CD	region	V10S15-055_B	Epithelial	0.558764	0.345337	FALSE	V10S15-055	B	Crohn's disease	Fibrotic; inflamed=N	not applicable/not reported	Visium section	1111	Section-level Cauchy P aggregated into cross-section ACAT when the annotation was present in the section	Cross-section consistency; multiple sections may share donor proxy.	SCP2959 processed spatial object metadata
CD-specific adult CD lesion gsMap	SCP2959	CD_tissue	CD	region	V10S15-055_C	Epithelial	0.0663726	0.211801	FALSE	V10S15-055	C	Crohn's disease	Adjacent; inflamed=N	not applicable/not reported	Visium section	1801	Section-level Cauchy P aggregated into cross-section ACAT when the annotation was present in the section	Cross-section consistency; multiple sections may share donor proxy.	SCP2959 processed spatial object metadata
CD-specific adult CD lesion gsMap	SCP2959	CD_tissue	CD	region	V10S15-055_C	Immune	0.133424	0.181925	FALSE	V10S15-055	C	Crohn's disease	Adjacent; inflamed=N	not applicable/not reported	Visium section	1801	Section-level Cauchy P aggregated into cross-section ACAT when the annotation was present in the section	Cross-section consistency; multiple sections may share donor proxy.	SCP2959 processed spatial object metadata
CD-specific adult CD lesion gsMap	SCP2959	CD_tissue	CD	region	V10S15-055_C	Muscle	0.378891	0.489514	FALSE	V10S15-055	C	Crohn's disease	Adjacent; inflamed=N	not applicable/not reported	Visium section	1801	Section-level Cauchy P aggregated into cross-section ACAT when the annotation was present in the section	Cross-section consistency; multiple sections may share donor proxy.	SCP2959 processed spatial object metadata
CD-specific adult CD lesion gsMap	SCP2959	CD_tissue	CD	region	V10S15-055_C	LP	0.999765	0.502025	FALSE	V10S15-055	C	Crohn's disease	Adjacent; inflamed=N	not applicable/not reported	Visium section	1801	Section-level Cauchy P aggregated into cross-section ACAT when the annotation was present in the section	Cross-section consistency; multiple sections may share donor proxy.	SCP2959 processed spatial object metadata
CD-specific adult CD lesion gsMap	SCP2959	CD_tissue	CD	region	V10S15-055_D	Immune	0.074797	0.136041	FALSE	V10S15-055	D	Crohn's disease	Fibrotic; inflamed=N	not applicable/not reported	Visium section	2700	Section-level Cauchy P aggregated into cross-section ACAT when the annotation was present in the section	Cross-section consistency; multiple sections may share donor proxy.	SCP2959 processed spatial object metadata
CD-specific adult CD lesion gsMap	SCP2959	CD_tissue	CD	region	V10S15-055_D	Epithelial	0.142914	0.201462	FALSE	V10S15-055	D	Crohn's disease	Fibrotic; inflamed=N	not applicable/not reported	Visium section	2700	Section-level Cauchy P aggregated into cross-section ACAT when the annotation was present in the section	Cross-section consistency; multiple sections may share donor proxy.	SCP2959 processed spatial object metadata
CD-specific adult CD lesion gsMap	SCP2959	CD_tissue	CD	region	V10S15-055_D	Muscle	0.282332	0.388116	FALSE	V10S15-055	D	Crohn's disease	Fibrotic; inflamed=N	not applicable/not reported	Visium section	2700	Section-level Cauchy P aggregated into cross-section ACAT when the annotation was present in the section	Cross-section consistency; multiple sections may share donor proxy.	SCP2959 processed spatial object metadata
CD-specific adult CD lesion gsMap	SCP2959	CD_tissue	CD	region	V10S15-055_D	LP	0.895174	0.382691	FALSE	V10S15-055	D	Crohn's disease	Fibrotic; inflamed=N	not applicable/not reported	Visium section	2700	Section-level Cauchy P aggregated into cross-section ACAT when the annotation was present in the section	Cross-section consistency; multiple sections may share donor proxy.	SCP2959 processed spatial object metadata
CD-specific adult CD lesion gsMap	SCP2959	CD_tissue	CD	region	V11Y24-010_A	Epithelial	0.0388654	0.158394	TRUE	V11Y24-010	A	Crohn's disease	Fibrotic; inflamed=N	not applicable/not reported	Visium section	3315	Section-level Cauchy P aggregated into cross-section ACAT when the annotation was present in the section	Cross-section consistency; multiple sections may share donor proxy.	SCP2959 processed spatial object metadata
CD-specific adult CD lesion gsMap	SCP2959	CD_tissue	CD	region	V11Y24-010_A	Muscle	0.0638136	0.240482	FALSE	V11Y24-010	A	Crohn's disease	Fibrotic; inflamed=N	not applicable/not reported	Visium section	3315	Section-level Cauchy P aggregated into cross-section ACAT when the annotation was present in the section	Cross-section consistency; multiple sections may share donor proxy.	SCP2959 processed spatial object metadata
CD-specific adult CD lesion gsMap	SCP2959	CD_tissue	CD	region	V11Y24-010_A	Immune	0.142949	0.269939	FALSE	V11Y24-010	A	Crohn's disease	Fibrotic; inflamed=N	not applicable/not reported	Visium section	3315	Section-level Cauchy P aggregated into cross-section ACAT when the annotation was present in the section	Cross-section consistency; multiple sections may share donor proxy.	SCP2959 processed spatial object metadata
CD-specific adult CD lesion gsMap	SCP2959	CD_tissue	CD	region	V11Y24-010_A	LP	0.151507	0.296989	FALSE	V11Y24-010	A	Crohn's disease	Fibrotic; inflamed=N	not applicable/not reported	Visium section	3315	Section-level Cauchy P aggregated into cross-section ACAT when the annotation was present in the section	Cross-section consistency; multiple sections may share donor proxy.	SCP2959 processed spatial object metadata
CD-specific adult CD lesion gsMap	SCP2959	CD_tissue	CD	region	V11Y24-010_A	95	0.167038	0.182765	FALSE	V11Y24-010	A	Crohn's disease	Fibrotic; inflamed=N	not applicable/not reported	Visium section	3315	Section-level Cauchy P aggregated into cross-section ACAT when the annotation was present in the section	Cross-section consistency; multiple sections may share donor proxy.	SCP2959 processed spatial object metadata
CD-specific adult CD lesion gsMap	SCP2959	CD_tissue	CD	region	V11Y24-010_B	Epithelial	0.0735182	0.134662	FALSE	V11Y24-010	B	Crohn's disease	Adjacent; inflamed=N	not applicable/not reported	Visium section	2541	Section-level Cauchy P aggregated into cross-section ACAT when the annotation was present in the section	Cross-section consistency; multiple sections may share donor proxy.	SCP2959 processed spatial object metadata
CD-specific adult CD lesion gsMap	SCP2959	CD_tissue	CD	region	V11Y24-010_B	Muscle	0.474068	0.509037	FALSE	V11Y24-010	B	Crohn's disease	Adjacent; inflamed=N	not applicable/not reported	Visium section	2541	Section-level Cauchy P aggregated into cross-section ACAT when the annotation was present in the section	Cross-section consistency; multiple sections may share donor proxy.	SCP2959 processed spatial object metadata
CD-specific adult CD lesion gsMap	SCP2959	CD_tissue	CD	region	V11Y24-010_B	LP	0.500595	0.466064	FALSE	V11Y24-010	B	Crohn's disease	Adjacent; inflamed=N	not applicable/not reported	Visium section	2541	Section-level Cauchy P aggregated into cross-section ACAT when the annotation was present in the section	Cross-section consistency; multiple sections may share donor proxy.	SCP2959 processed spatial object metadata
CD-specific adult CD lesion gsMap	SCP2959	CD_tissue	CD	region	V11Y24-010_C	Epithelial	0.160823	0.236578	FALSE	V11Y24-010	C	Crohn's disease	Adjacent; inflamed=N	not applicable/not reported	Visium section	2836	Section-level Cauchy P aggregated into cross-section ACAT when the annotation was present in the section	Cross-section consistency; multiple sections may share donor proxy.	SCP2959 processed spatial object metadata
CD-specific adult CD lesion gsMap	SCP2959	CD_tissue	CD	region	V11Y24-010_C	Muscle	0.245021	0.341798	FALSE	V11Y24-010	C	Crohn's disease	Adjacent; inflamed=N	not applicable/not reported	Visium section	2836	Section-level Cauchy P aggregated into cross-section ACAT when the annotation was present in the section	Cross-section consistency; multiple sections may share donor proxy.	SCP2959 processed spatial object metadata
CD-specific adult CD lesion gsMap	SCP2959	CD_tissue	CD	region	V11Y24-010_C	LP	0.819259	0.496991	FALSE	V11Y24-010	C	Crohn's disease	Adjacent; inflamed=N	not applicable/not reported	Visium section	2836	Section-level Cauchy P aggregated into cross-section ACAT when the annotation was present in the section	Cross-section consistency; multiple sections may share donor proxy.	SCP2959 processed spatial object metadata
CD-specific adult CD lesion gsMap	SCP2959	CD_tissue	CD	region	V11Y24-010_D	Muscle	0.096205	0.361321	FALSE	V11Y24-010	D	Crohn's disease	Fibrotic; inflamed=N	not applicable/not reported	Visium section	3349	Section-level Cauchy P aggregated into cross-section ACAT when the annotation was present in the section	Cross-section consistency; multiple sections may share donor proxy.	SCP2959 processed spatial object metadata
CD-specific adult CD lesion gsMap	SCP2959	CD_tissue	CD	region	V11Y24-010_D	Epithelial	0.469902	0.411454	FALSE	V11Y24-010	D	Crohn's disease	Fibrotic; inflamed=N	not applicable/not reported	Visium section	3349	Section-level Cauchy P aggregated into cross-section ACAT when the annotation was present in the section	Cross-section consistency; multiple sections may share donor proxy.	SCP2959 processed spatial object metadata
CD-specific adult CD lesion gsMap	SCP2959	CD_tissue	CD	region	V11Y24-010_D	LP	0.653111	0.53234	FALSE	V11Y24-010	D	Crohn's disease	Fibrotic; inflamed=N	not applicable/not reported	Visium section	3349	Section-level Cauchy P aggregated into cross-section ACAT when the annotation was present in the section	Cross-section consistency; multiple sections may share donor proxy.	SCP2959 processed spatial object metadata
CD-specific adult CD lesion gsMap	SCP2959	CD_tissue	CD	region	V11Y24-011_A	Immune	0.0907322	0.10953	FALSE	V11Y24-011	A	Crohn's disease	Adjacent; inflamed=N	not applicable/not reported	Visium section	3739	Section-level Cauchy P aggregated into cross-section ACAT when the annotation was present in the section	Cross-section consistency; multiple sections may share donor proxy.	SCP2959 processed spatial object metadata
CD-specific adult CD lesion gsMap	SCP2959	CD_tissue	CD	region	V11Y24-011_A	Muscle	0.157347	0.258619	FALSE	V11Y24-011	A	Crohn's disease	Adjacent; inflamed=N	not applicable/not reported	Visium section	3739	Section-level Cauchy P aggregated into cross-section ACAT when the annotation was present in the section	Cross-section consistency; multiple sections may share donor proxy.	SCP2959 processed spatial object metadata
CD-specific adult CD lesion gsMap	SCP2959	CD_tissue	CD	region	V11Y24-011_A	Epithelial	0.368217	0.371877	FALSE	V11Y24-011	A	Crohn's disease	Adjacent; inflamed=N	not applicable/not reported	Visium section	3739	Section-level Cauchy P aggregated into cross-section ACAT when the annotation was present in the section	Cross-section consistency; multiple sections may share donor proxy.	SCP2959 processed spatial object metadata
CD-specific adult CD lesion gsMap	SCP2959	CD_tissue	CD	region	V11Y24-011_A	LP	0.842862	0.591307	FALSE	V11Y24-011	A	Crohn's disease	Adjacent; inflamed=N	not applicable/not reported	Visium section	3739	Section-level Cauchy P aggregated into cross-section ACAT when the annotation was present in the section	Cross-section consistency; multiple sections may share donor proxy.	SCP2959 processed spatial object metadata
CD-specific adult CD lesion gsMap	SCP2959	CD_tissue	CD	region	V11Y24-011_B	Muscle	0.291725	0.310613	FALSE	V11Y24-011	B	Crohn's disease	Adjacent; inflamed=N	not applicable/not reported	Visium section	2556	Section-level Cauchy P aggregated into cross-section ACAT when the annotation was present in the section	Cross-section consistency; multiple sections may share donor proxy.	SCP2959 processed spatial object metadata
CD-specific adult CD lesion gsMap	SCP2959	CD_tissue	CD	region	V11Y24-011_B	Epithelial	0.324997	0.357571	FALSE	V11Y24-011	B	Crohn's disease	Adjacent; inflamed=N	not applicable/not reported	Visium section	2556	Section-level Cauchy P aggregated into cross-section ACAT when the annotation was present in the section	Cross-section consistency; multiple sections may share donor proxy.	SCP2959 processed spatial object metadata
CD-specific adult CD lesion gsMap	SCP2959	CD_tissue	CD	region	V11Y24-011_B	LP	0.841341	0.377283	FALSE	V11Y24-011	B	Crohn's disease	Adjacent; inflamed=N	not applicable/not reported	Visium section	2556	Section-level Cauchy P aggregated into cross-section ACAT when the annotation was present in the section	Cross-section consistency; multiple sections may share donor proxy.	SCP2959 processed spatial object metadata
CD-specific adult CD lesion gsMap	SCP2959	CD_tissue	CD	region	V11Y24-011_C	Muscle	0.148739	0.337497	FALSE	V11Y24-011	C	Crohn's disease	Adjacent; inflamed=N	not applicable/not reported	Visium section	2580	Section-level Cauchy P aggregated into cross-section ACAT when the annotation was present in the section	Cross-section consistency; multiple sections may share donor proxy.	SCP2959 processed spatial object metadata
CD-specific adult CD lesion gsMap	SCP2959	CD_tissue	CD	region	V11Y24-011_C	LP	0.222063	0.33868	FALSE	V11Y24-011	C	Crohn's disease	Adjacent; inflamed=N	not applicable/not reported	Visium section	2580	Section-level Cauchy P aggregated into cross-section ACAT when the annotation was present in the section	Cross-section consistency; multiple sections may share donor proxy.	SCP2959 processed spatial object metadata
CD-specific adult CD lesion gsMap	SCP2959	CD_tissue	CD	region	V11Y24-011_C	Immune	0.318696	0.371109	FALSE	V11Y24-011	C	Crohn's disease	Adjacent; inflamed=N	not applicable/not reported	Visium section	2580	Section-level Cauchy P aggregated into cross-section ACAT when the annotation was present in the section	Cross-section consistency; multiple sections may share donor proxy.	SCP2959 processed spatial object metadata
CD-specific adult CD lesion gsMap	SCP2959	CD_tissue	CD	region	V11Y24-011_C	Epithelial	0.861429	0.345779	FALSE	V11Y24-011	C	Crohn's disease	Adjacent; inflamed=N	not applicable/not reported	Visium section	2580	Section-level Cauchy P aggregated into cross-section ACAT when the annotation was present in the section	Cross-section consistency; multiple sections may share donor proxy.	SCP2959 processed spatial object metadata
CD-specific adult CD lesion gsMap	SCP2959	CD_tissue	CD	region	V11Y24-011_D	Immune	0.120573	0.276819	FALSE	V11Y24-011	D	Crohn's disease	Fibrotic; inflamed=N	not applicable/not reported	Visium section	3831	Section-level Cauchy P aggregated into cross-section ACAT when the annotation was present in the section	Cross-section consistency; multiple sections may share donor proxy.	SCP2959 processed spatial object metadata
CD-specific adult CD lesion gsMap	SCP2959	CD_tissue	CD	region	V11Y24-011_D	Muscle	0.182468	0.302353	FALSE	V11Y24-011	D	Crohn's disease	Fibrotic; inflamed=N	not applicable/not reported	Visium section	3831	Section-level Cauchy P aggregated into cross-section ACAT when the annotation was present in the section	Cross-section consistency; multiple sections may share donor proxy.	SCP2959 processed spatial object metadata
CD-specific adult CD lesion gsMap	SCP2959	CD_tissue	CD	region	V11Y24-011_D	LP	0.41841	0.459059	FALSE	V11Y24-011	D	Crohn's disease	Fibrotic; inflamed=N	not applicable/not reported	Visium section	3831	Section-level Cauchy P aggregated into cross-section ACAT when the annotation was present in the section	Cross-section consistency; multiple sections may share donor proxy.	SCP2959 processed spatial object metadata
CD-specific adult CD lesion gsMap	SCP2959	CD_tissue	CD	region	V11Y24-011_D	Epithelial	0.922088	0.588849	FALSE	V11Y24-011	D	Crohn's disease	Fibrotic; inflamed=N	not applicable/not reported	Visium section	3831	Section-level Cauchy P aggregated into cross-section ACAT when the annotation was present in the section	Cross-section consistency; multiple sections may share donor proxy.	SCP2959 processed spatial object metadata
Shared IBD signal in adult CD lesions	SCP2959	CD_tissue	IBD	cluster	V10A14-143_A	Inflammatory	4.54816e-05	0.000599588	TRUE	V10A14-143	A	Crohn's disease	Adjacent; inflamed=N	not applicable/not reported	Visium section	2958	Section-level Cauchy P aggregated into cross-section ACAT when the annotation was present in the section	Cross-section consistency; multiple sections may share donor proxy.	SCP2959 processed spatial object metadata
Shared IBD signal in adult CD lesions	SCP2959	CD_tissue	IBD	cluster	V10A14-143_A	Muscle	0.00154192	0.00823751	TRUE	V10A14-143	A	Crohn's disease	Adjacent; inflamed=N	not applicable/not reported	Visium section	2958	Section-level Cauchy P aggregated into cross-section ACAT when the annotation was present in the section	Cross-section consistency; multiple sections may share donor proxy.	SCP2959 processed spatial object metadata
Shared IBD signal in adult CD lesions	SCP2959	CD_tissue	IBD	cluster	V10A14-143_A	ICC	0.00512963	0.0234209	TRUE	V10A14-143	A	Crohn's disease	Adjacent; inflamed=N	not applicable/not reported	Visium section	2958	Section-level Cauchy P aggregated into cross-section ACAT when the annotation was present in the section	Cross-section consistency; multiple sections may share donor proxy.	SCP2959 processed spatial object metadata
Shared IBD signal in adult CD lesions	SCP2959	CD_tissue	IBD	cluster	V10A14-143_A	Glia	0.00687108	0.132716	TRUE	V10A14-143	A	Crohn's disease	Adjacent; inflamed=N	not applicable/not reported	Visium section	2958	Section-level Cauchy P aggregated into cross-section ACAT when the annotation was present in the section	Cross-section consistency; multiple sections may share donor proxy.	SCP2959 processed spatial object metadata
Shared IBD signal in adult CD lesions	SCP2959	CD_tissue	IBD	cluster	V10A14-143_A	Mature	0.0147446	0.0228556	TRUE	V10A14-143	A	Crohn's disease	Adjacent; inflamed=N	not applicable/not reported	Visium section	2958	Section-level Cauchy P aggregated into cross-section ACAT when the annotation was present in the section	Cross-section consistency; multiple sections may share donor proxy.	SCP2959 processed spatial object metadata
Shared IBD signal in adult CD lesions	SCP2959	CD_tissue	IBD	cluster	V10A14-143_A	TA	0.0175835	0.0338887	TRUE	V10A14-143	A	Crohn's disease	Adjacent; inflamed=N	not applicable/not reported	Visium section	2958	Section-level Cauchy P aggregated into cross-section ACAT when the annotation was present in the section	Cross-section consistency; multiple sections may share donor proxy.	SCP2959 processed spatial object metadata
Shared IBD signal in adult CD lesions	SCP2959	CD_tissue	IBD	cluster	V10A14-143_A	Myeloid	0.0341562	0.307039	TRUE	V10A14-143	A	Crohn's disease	Adjacent; inflamed=N	not applicable/not reported	Visium section	2958	Section-level Cauchy P aggregated into cross-section ACAT when the annotation was present in the section	Cross-section consistency; multiple sections may share donor proxy.	SCP2959 processed spatial object metadata
Shared IBD signal in adult CD lesions	SCP2959	CD_tissue	IBD	cluster	V10A14-143_A	Adipose	0.0403261	0.167578	TRUE	V10A14-143	A	Crohn's disease	Adjacent; inflamed=N	not applicable/not reported	Visium section	2958	Section-level Cauchy P aggregated into cross-section ACAT when the annotation was present in the section	Cross-section consistency; multiple sections may share donor proxy.	SCP2959 processed spatial object metadata
Shared IBD signal in adult CD lesions	SCP2959	CD_tissue	IBD	cluster	V10A14-143_A	Stem	0.0509704	0.1121	FALSE	V10A14-143	A	Crohn's disease	Adjacent; inflamed=N	not applicable/not reported	Visium section	2958	Section-level Cauchy P aggregated into cross-section ACAT when the annotation was present in the section	Cross-section consistency; multiple sections may share donor proxy.	SCP2959 processed spatial object metadata
Shared IBD signal in adult CD lesions	SCP2959	CD_tissue	IBD	cluster	V10A14-143_A	Endothelium	0.0709998	0.156392	FALSE	V10A14-143	A	Crohn's disease	Adjacent; inflamed=N	not applicable/not reported	Visium section	2958	Section-level Cauchy P aggregated into cross-section ACAT when the annotation was present in the section	Cross-section consistency; multiple sections may share donor proxy.	SCP2959 processed spatial object metadata
Shared IBD signal in adult CD lesions	SCP2959	CD_tissue	IBD	cluster	V10A14-143_A	Plasma cell	0.0774937	0.175708	FALSE	V10A14-143	A	Crohn's disease	Adjacent; inflamed=N	not applicable/not reported	Visium section	2958	Section-level Cauchy P aggregated into cross-section ACAT when the annotation was present in the section	Cross-section consistency; multiple sections may share donor proxy.	SCP2959 processed spatial object metadata
Shared IBD signal in adult CD lesions	SCP2959	CD_tissue	IBD	cluster	V10A14-143_A	Neuron	0.113759	0.311224	FALSE	V10A14-143	A	Crohn's disease	Adjacent; inflamed=N	not applicable/not reported	Visium section	2958	Section-level Cauchy P aggregated into cross-section ACAT when the annotation was present in the section	Cross-section consistency; multiple sections may share donor proxy.	SCP2959 processed spatial object metadata
Shared IBD signal in adult CD lesions	SCP2959	CD_tissue	IBD	cluster	V10A14-143_A	Blood vessel	0.29327	0.389639	FALSE	V10A14-143	A	Crohn's disease	Adjacent; inflamed=N	not applicable/not reported	Visium section	2958	Section-level Cauchy P aggregated into cross-section ACAT when the annotation was present in the section	Cross-section consistency; multiple sections may share donor proxy.	SCP2959 processed spatial object metadata
Shared IBD signal in adult CD lesions	SCP2959	CD_tissue	IBD	cluster	V10A14-143_B	Myeloid	2.11305e-05	0.00319633	TRUE	V10A14-143	B	Crohn's disease	Fibrotic; inflamed=N	not applicable/not reported	Visium section	2647	Section-level Cauchy P aggregated into cross-section ACAT when the annotation was present in the section	Cross-section consistency; multiple sections may share donor proxy.	SCP2959 processed spatial object metadata
Shared IBD signal in adult CD lesions	SCP2959	CD_tissue	IBD	cluster	V10A14-143_B	Inflammatory	2.29374e-05	0.0100156	TRUE	V10A14-143	B	Crohn's disease	Fibrotic; inflamed=N	not applicable/not reported	Visium section	2647	Section-level Cauchy P aggregated into cross-section ACAT when the annotation was present in the section	Cross-section consistency; multiple sections may share donor proxy.	SCP2959 processed spatial object metadata
Shared IBD signal in adult CD lesions	SCP2959	CD_tissue	IBD	cluster	V10A14-143_B	Plasma cell	0.00014812	0.020653	TRUE	V10A14-143	B	Crohn's disease	Fibrotic; inflamed=N	not applicable/not reported	Visium section	2647	Section-level Cauchy P aggregated into cross-section ACAT when the annotation was present in the section	Cross-section consistency; multiple sections may share donor proxy.	SCP2959 processed spatial object metadata
Shared IBD signal in adult CD lesions	SCP2959	CD_tissue	IBD	cluster	V10A14-143_B	Follicle	0.000188687	0.00704962	TRUE	V10A14-143	B	Crohn's disease	Fibrotic; inflamed=N	not applicable/not reported	Visium section	2647	Section-level Cauchy P aggregated into cross-section ACAT when the annotation was present in the section	Cross-section consistency; multiple sections may share donor proxy.	SCP2959 processed spatial object metadata
Shared IBD signal in adult CD lesions	SCP2959	CD_tissue	IBD	cluster	V10A14-143_B	Muscle	0.000904727	0.0177523	TRUE	V10A14-143	B	Crohn's disease	Fibrotic; inflamed=N	not applicable/not reported	Visium section	2647	Section-level Cauchy P aggregated into cross-section ACAT when the annotation was present in the section	Cross-section consistency; multiple sections may share donor proxy.	SCP2959 processed spatial object metadata
Shared IBD signal in adult CD lesions	SCP2959	CD_tissue	IBD	cluster	V10A14-143_B	Endothelium	0.00279635	0.0520365	TRUE	V10A14-143	B	Crohn's disease	Fibrotic; inflamed=N	not applicable/not reported	Visium section	2647	Section-level Cauchy P aggregated into cross-section ACAT when the annotation was present in the section	Cross-section consistency; multiple sections may share donor proxy.	SCP2959 processed spatial object metadata
Shared IBD signal in adult CD lesions	SCP2959	CD_tissue	IBD	cluster	V10A14-143_B	ICC	0.00351091	0.0113121	TRUE	V10A14-143	B	Crohn's disease	Fibrotic; inflamed=N	not applicable/not reported	Visium section	2647	Section-level Cauchy P aggregated into cross-section ACAT when the annotation was present in the section	Cross-section consistency; multiple sections may share donor proxy.	SCP2959 processed spatial object metadata
Shared IBD signal in adult CD lesions	SCP2959	CD_tissue	IBD	cluster	V10A14-143_B	Blood vessel	0.00416981	0.0980186	TRUE	V10A14-143	B	Crohn's disease	Fibrotic; inflamed=N	not applicable/not reported	Visium section	2647	Section-level Cauchy P aggregated into cross-section ACAT when the annotation was present in the section	Cross-section consistency; multiple sections may share donor proxy.	SCP2959 processed spatial object metadata
Shared IBD signal in adult CD lesions	SCP2959	CD_tissue	IBD	cluster	V10A14-143_B	TA	0.00598714	0.0890245	TRUE	V10A14-143	B	Crohn's disease	Fibrotic; inflamed=N	not applicable/not reported	Visium section	2647	Section-level Cauchy P aggregated into cross-section ACAT when the annotation was present in the section	Cross-section consistency; multiple sections may share donor proxy.	SCP2959 processed spatial object metadata
Shared IBD signal in adult CD lesions	SCP2959	CD_tissue	IBD	cluster	V10A14-143_B	Mature	0.023164	0.17397	TRUE	V10A14-143	B	Crohn's disease	Fibrotic; inflamed=N	not applicable/not reported	Visium section	2647	Section-level Cauchy P aggregated into cross-section ACAT when the annotation was present in the section	Cross-section consistency; multiple sections may share donor proxy.	SCP2959 processed spatial object metadata
Shared IBD signal in adult CD lesions	SCP2959	CD_tissue	IBD	cluster	V10A14-143_B	Stem	0.0780817	0.0992661	FALSE	V10A14-143	B	Crohn's disease	Fibrotic; inflamed=N	not applicable/not reported	Visium section	2647	Section-level Cauchy P aggregated into cross-section ACAT when the annotation was present in the section	Cross-section consistency; multiple sections may share donor proxy.	SCP2959 processed spatial object metadata
Shared IBD signal in adult CD lesions	SCP2959	CD_tissue	IBD	cluster	V10A14-143_B	Glia	0.0936267	0.324078	FALSE	V10A14-143	B	Crohn's disease	Fibrotic; inflamed=N	not applicable/not reported	Visium section	2647	Section-level Cauchy P aggregated into cross-section ACAT when the annotation was present in the section	Cross-section consistency; multiple sections may share donor proxy.	SCP2959 processed spatial object metadata
Shared IBD signal in adult CD lesions	SCP2959	CD_tissue	IBD	cluster	V10A14-143_B	Adipose	0.0949497	0.198018	FALSE	V10A14-143	B	Crohn's disease	Fibrotic; inflamed=N	not applicable/not reported	Visium section	2647	Section-level Cauchy P aggregated into cross-section ACAT when the annotation was present in the section	Cross-section consistency; multiple sections may share donor proxy.	SCP2959 processed spatial object metadata
Shared IBD signal in adult CD lesions	SCP2959	CD_tissue	IBD	cluster	V10A14-143_B	Neuron	0.132506	0.314226	FALSE	V10A14-143	B	Crohn's disease	Fibrotic; inflamed=N	not applicable/not reported	Visium section	2647	Section-level Cauchy P aggregated into cross-section ACAT when the annotation was present in the section	Cross-section consistency; multiple sections may share donor proxy.	SCP2959 processed spatial object metadata
Shared IBD signal in adult CD lesions	SCP2959	CD_tissue	IBD	cluster	V10A14-143_C	Follicle	5.02429e-06	0.000417018	TRUE	V10A14-143	C	Crohn's disease	Fibrotic; inflamed=N	not applicable/not reported	Visium section	1670	Section-level Cauchy P aggregated into cross-section ACAT when the annotation was present in the section	Cross-section consistency; multiple sections may share donor proxy.	SCP2959 processed spatial object metadata
Shared IBD signal in adult CD lesions	SCP2959	CD_tissue	IBD	cluster	V10A14-143_C	Myeloid	7.95129e-05	0.000553474	TRUE	V10A14-143	C	Crohn's disease	Fibrotic; inflamed=N	not applicable/not reported	Visium section	1670	Section-level Cauchy P aggregated into cross-section ACAT when the annotation was present in the section	Cross-section consistency; multiple sections may share donor proxy.	SCP2959 processed spatial object metadata
Shared IBD signal in adult CD lesions	SCP2959	CD_tissue	IBD	cluster	V10A14-143_C	Plasma cell	0.00630784	0.113756	TRUE	V10A14-143	C	Crohn's disease	Fibrotic; inflamed=N	not applicable/not reported	Visium section	1670	Section-level Cauchy P aggregated into cross-section ACAT when the annotation was present in the section	Cross-section consistency; multiple sections may share donor proxy.	SCP2959 processed spatial object metadata
Shared IBD signal in adult CD lesions	SCP2959	CD_tissue	IBD	cluster	V10A14-143_C	Adipose	0.00650481	0.0265477	TRUE	V10A14-143	C	Crohn's disease	Fibrotic; inflamed=N	not applicable/not reported	Visium section	1670	Section-level Cauchy P aggregated into cross-section ACAT when the annotation was present in the section	Cross-section consistency; multiple sections may share donor proxy.	SCP2959 processed spatial object metadata
Shared IBD signal in adult CD lesions	SCP2959	CD_tissue	IBD	cluster	V10A14-143_C	Endothelium	0.00803684	0.0356386	TRUE	V10A14-143	C	Crohn's disease	Fibrotic; inflamed=N	not applicable/not reported	Visium section	1670	Section-level Cauchy P aggregated into cross-section ACAT when the annotation was present in the section	Cross-section consistency; multiple sections may share donor proxy.	SCP2959 processed spatial object metadata
Shared IBD signal in adult CD lesions	SCP2959	CD_tissue	IBD	cluster	V10A14-143_C	Neuron	0.0167028	0.036483	TRUE	V10A14-143	C	Crohn's disease	Fibrotic; inflamed=N	not applicable/not reported	Visium section	1670	Section-level Cauchy P aggregated into cross-section ACAT when the annotation was present in the section	Cross-section consistency; multiple sections may share donor proxy.	SCP2959 processed spatial object metadata
Shared IBD signal in adult CD lesions	SCP2959	CD_tissue	IBD	cluster	V10A14-143_C	TA	0.0317731	0.232547	TRUE	V10A14-143	C	Crohn's disease	Fibrotic; inflamed=N	not applicable/not reported	Visium section	1670	Section-level Cauchy P aggregated into cross-section ACAT when the annotation was present in the section	Cross-section consistency; multiple sections may share donor proxy.	SCP2959 processed spatial object metadata
Shared IBD signal in adult CD lesions	SCP2959	CD_tissue	IBD	cluster	V10A14-143_C	Mature	0.0610373	0.0950163	FALSE	V10A14-143	C	Crohn's disease	Fibrotic; inflamed=N	not applicable/not reported	Visium section	1670	Section-level Cauchy P aggregated into cross-section ACAT when the annotation was present in the section	Cross-section consistency; multiple sections may share donor proxy.	SCP2959 processed spatial object metadata
Shared IBD signal in adult CD lesions	SCP2959	CD_tissue	IBD	cluster	V10A14-143_C	Blood vessel	0.220535	0.439869	FALSE	V10A14-143	C	Crohn's disease	Fibrotic; inflamed=N	not applicable/not reported	Visium section	1670	Section-level Cauchy P aggregated into cross-section ACAT when the annotation was present in the section	Cross-section consistency; multiple sections may share donor proxy.	SCP2959 processed spatial object metadata
Shared IBD signal in adult CD lesions	SCP2959	CD_tissue	IBD	cluster	V10A14-143_C	Muscle	0.538637	0.543845	FALSE	V10A14-143	C	Crohn's disease	Fibrotic; inflamed=N	not applicable/not reported	Visium section	1670	Section-level Cauchy P aggregated into cross-section ACAT when the annotation was present in the section	Cross-section consistency; multiple sections may share donor proxy.	SCP2959 processed spatial object metadata
Shared IBD signal in adult CD lesions	SCP2959	CD_tissue	IBD	cluster	V10A14-143_D	Myeloid	4.2658e-07	0.000128863	TRUE	V10A14-143	D	Crohn's disease	Fibrotic; inflamed=Y	not applicable/not reported	Visium section	4037	Section-level Cauchy P aggregated into cross-section ACAT when the annotation was present in the section	Cross-section consistency; multiple sections may share donor proxy.	SCP2959 processed spatial object metadata
Shared IBD signal in adult CD lesions	SCP2959	CD_tissue	IBD	cluster	V10A14-143_D	Follicle	2.92026e-06	0.000205955	TRUE	V10A14-143	D	Crohn's disease	Fibrotic; inflamed=Y	not applicable/not reported	Visium section	4037	Section-level Cauchy P aggregated into cross-section ACAT when the annotation was present in the section	Cross-section consistency; multiple sections may share donor proxy.	SCP2959 processed spatial object metadata
Shared IBD signal in adult CD lesions	SCP2959	CD_tissue	IBD	cluster	V10A14-143_D	Plasma cell	2.54112e-05	0.0158378	TRUE	V10A14-143	D	Crohn's disease	Fibrotic; inflamed=Y	not applicable/not reported	Visium section	4037	Section-level Cauchy P aggregated into cross-section ACAT when the annotation was present in the section	Cross-section consistency; multiple sections may share donor proxy.	SCP2959 processed spatial object metadata
Shared IBD signal in adult CD lesions	SCP2959	CD_tissue	IBD	cluster	V10A14-143_D	Inflammatory	9.09989e-05	0.000479398	TRUE	V10A14-143	D	Crohn's disease	Fibrotic; inflamed=Y	not applicable/not reported	Visium section	4037	Section-level Cauchy P aggregated into cross-section ACAT when the annotation was present in the section	Cross-section consistency; multiple sections may share donor proxy.	SCP2959 processed spatial object metadata
Shared IBD signal in adult CD lesions	SCP2959	CD_tissue	IBD	cluster	V10A14-143_D	Neuron	9.25765e-05	0.499009	TRUE	V10A14-143	D	Crohn's disease	Fibrotic; inflamed=Y	not applicable/not reported	Visium section	4037	Section-level Cauchy P aggregated into cross-section ACAT when the annotation was present in the section	Cross-section consistency; multiple sections may share donor proxy.	SCP2959 processed spatial object metadata
Shared IBD signal in adult CD lesions	SCP2959	CD_tissue	IBD	cluster	V10A14-143_D	Endothelium	0.00130767	0.1028	TRUE	V10A14-143	D	Crohn's disease	Fibrotic; inflamed=Y	not applicable/not reported	Visium section	4037	Section-level Cauchy P aggregated into cross-section ACAT when the annotation was present in the section	Cross-section consistency; multiple sections may share donor proxy.	SCP2959 processed spatial object metadata
Shared IBD signal in adult CD lesions	SCP2959	CD_tissue	IBD	cluster	V10A14-143_D	Muscle	0.0282316	0.138003	TRUE	V10A14-143	D	Crohn's disease	Fibrotic; inflamed=Y	not applicable/not reported	Visium section	4037	Section-level Cauchy P aggregated into cross-section ACAT when the annotation was present in the section	Cross-section consistency; multiple sections may share donor proxy.	SCP2959 processed spatial object metadata
Shared IBD signal in adult CD lesions	SCP2959	CD_tissue	IBD	cluster	V10A14-143_D	ICC	0.062407	0.224294	FALSE	V10A14-143	D	Crohn's disease	Fibrotic; inflamed=Y	not applicable/not reported	Visium section	4037	Section-level Cauchy P aggregated into cross-section ACAT when the annotation was present in the section	Cross-section consistency; multiple sections may share donor proxy.	SCP2959 processed spatial object metadata
Shared IBD signal in adult CD lesions	SCP2959	CD_tissue	IBD	cluster	V10A14-143_D	Mature	0.0824226	0.120501	FALSE	V10A14-143	D	Crohn's disease	Fibrotic; inflamed=Y	not applicable/not reported	Visium section	4037	Section-level Cauchy P aggregated into cross-section ACAT when the annotation was present in the section	Cross-section consistency; multiple sections may share donor proxy.	SCP2959 processed spatial object metadata
Shared IBD signal in adult CD lesions	SCP2959	CD_tissue	IBD	cluster	V10A14-143_D	Blood vessel	0.158541	0.482733	FALSE	V10A14-143	D	Crohn's disease	Fibrotic; inflamed=Y	not applicable/not reported	Visium section	4037	Section-level Cauchy P aggregated into cross-section ACAT when the annotation was present in the section	Cross-section consistency; multiple sections may share donor proxy.	SCP2959 processed spatial object metadata
Shared IBD signal in adult CD lesions	SCP2959	CD_tissue	IBD	cluster	V10A14-143_D	TA	0.518123	0.534524	FALSE	V10A14-143	D	Crohn's disease	Fibrotic; inflamed=Y	not applicable/not reported	Visium section	4037	Section-level Cauchy P aggregated into cross-section ACAT when the annotation was present in the section	Cross-section consistency; multiple sections may share donor proxy.	SCP2959 processed spatial object metadata
Shared IBD signal in adult CD lesions	SCP2959	CD_tissue	IBD	cluster	V10A14-143_D	Glia	0.931636	0.670669	FALSE	V10A14-143	D	Crohn's disease	Fibrotic; inflamed=Y	not applicable/not reported	Visium section	4037	Section-level Cauchy P aggregated into cross-section ACAT when the annotation was present in the section	Cross-section consistency; multiple sections may share donor proxy.	SCP2959 processed spatial object metadata
Shared IBD signal in adult CD lesions	SCP2959	CD_tissue	IBD	cluster	V10A14-143_D	Adipose	0.94778	0.709673	FALSE	V10A14-143	D	Crohn's disease	Fibrotic; inflamed=Y	not applicable/not reported	Visium section	4037	Section-level Cauchy P aggregated into cross-section ACAT when the annotation was present in the section	Cross-section consistency; multiple sections may share donor proxy.	SCP2959 processed spatial object metadata
Shared IBD signal in adult CD lesions	SCP2959	CD_tissue	IBD	cluster	V10S15-054_A	Myeloid	0.000228563	0.0798537	TRUE	V10S15-054	A	Crohn's disease	Fibrotic; inflamed=N	not applicable/not reported	Visium section	4019	Section-level Cauchy P aggregated into cross-section ACAT when the annotation was present in the section	Cross-section consistency; multiple sections may share donor proxy.	SCP2959 processed spatial object metadata
Shared IBD signal in adult CD lesions	SCP2959	CD_tissue	IBD	cluster	V10S15-054_A	Plasma cell	0.00346725	0.0344032	TRUE	V10S15-054	A	Crohn's disease	Fibrotic; inflamed=N	not applicable/not reported	Visium section	4019	Section-level Cauchy P aggregated into cross-section ACAT when the annotation was present in the section	Cross-section consistency; multiple sections may share donor proxy.	SCP2959 processed spatial object metadata
Shared IBD signal in adult CD lesions	SCP2959	CD_tissue	IBD	cluster	V10S15-054_A	Stem	0.00435383	0.0844998	TRUE	V10S15-054	A	Crohn's disease	Fibrotic; inflamed=N	not applicable/not reported	Visium section	4019	Section-level Cauchy P aggregated into cross-section ACAT when the annotation was present in the section	Cross-section consistency; multiple sections may share donor proxy.	SCP2959 processed spatial object metadata
Shared IBD signal in adult CD lesions	SCP2959	CD_tissue	IBD	cluster	V10S15-054_A	TA	0.00609959	0.0561028	TRUE	V10S15-054	A	Crohn's disease	Fibrotic; inflamed=N	not applicable/not reported	Visium section	4019	Section-level Cauchy P aggregated into cross-section ACAT when the annotation was present in the section	Cross-section consistency; multiple sections may share donor proxy.	SCP2959 processed spatial object metadata
Shared IBD signal in adult CD lesions	SCP2959	CD_tissue	IBD	cluster	V10S15-054_A	Mature	0.00671967	0.0237402	TRUE	V10S15-054	A	Crohn's disease	Fibrotic; inflamed=N	not applicable/not reported	Visium section	4019	Section-level Cauchy P aggregated into cross-section ACAT when the annotation was present in the section	Cross-section consistency; multiple sections may share donor proxy.	SCP2959 processed spatial object metadata
Shared IBD signal in adult CD lesions	SCP2959	CD_tissue	IBD	cluster	V10S15-054_A	Follicle	0.00796006	0.0206667	TRUE	V10S15-054	A	Crohn's disease	Fibrotic; inflamed=N	not applicable/not reported	Visium section	4019	Section-level Cauchy P aggregated into cross-section ACAT when the annotation was present in the section	Cross-section consistency; multiple sections may share donor proxy.	SCP2959 processed spatial object metadata
Shared IBD signal in adult CD lesions	SCP2959	CD_tissue	IBD	cluster	V10S15-054_A	Endothelium	0.0408303	0.172412	TRUE	V10S15-054	A	Crohn's disease	Fibrotic; inflamed=N	not applicable/not reported	Visium section	4019	Section-level Cauchy P aggregated into cross-section ACAT when the annotation was present in the section	Cross-section consistency; multiple sections may share donor proxy.	SCP2959 processed spatial object metadata
Shared IBD signal in adult CD lesions	SCP2959	CD_tissue	IBD	cluster	V10S15-054_A	Adipose	0.0487866	0.0986542	TRUE	V10S15-054	A	Crohn's disease	Fibrotic; inflamed=N	not applicable/not reported	Visium section	4019	Section-level Cauchy P aggregated into cross-section ACAT when the annotation was present in the section	Cross-section consistency; multiple sections may share donor proxy.	SCP2959 processed spatial object metadata
Shared IBD signal in adult CD lesions	SCP2959	CD_tissue	IBD	cluster	V10S15-054_A	Glia	0.180091	0.400427	FALSE	V10S15-054	A	Crohn's disease	Fibrotic; inflamed=N	not applicable/not reported	Visium section	4019	Section-level Cauchy P aggregated into cross-section ACAT when the annotation was present in the section	Cross-section consistency; multiple sections may share donor proxy.	SCP2959 processed spatial object metadata
Shared IBD signal in adult CD lesions	SCP2959	CD_tissue	IBD	cluster	V10S15-054_A	ICC	0.184151	0.299147	FALSE	V10S15-054	A	Crohn's disease	Fibrotic; inflamed=N	not applicable/not reported	Visium section	4019	Section-level Cauchy P aggregated into cross-section ACAT when the annotation was present in the section	Cross-section consistency; multiple sections may share donor proxy.	SCP2959 processed spatial object metadata
Shared IBD signal in adult CD lesions	SCP2959	CD_tissue	IBD	cluster	V10S15-054_A	Inflammatory	0.351831	0.358834	FALSE	V10S15-054	A	Crohn's disease	Fibrotic; inflamed=N	not applicable/not reported	Visium section	4019	Section-level Cauchy P aggregated into cross-section ACAT when the annotation was present in the section	Cross-section consistency; multiple sections may share donor proxy.	SCP2959 processed spatial object metadata
Shared IBD signal in adult CD lesions	SCP2959	CD_tissue	IBD	cluster	V10S15-054_A	Blood vessel	0.575754	0.43792	FALSE	V10S15-054	A	Crohn's disease	Fibrotic; inflamed=N	not applicable/not reported	Visium section	4019	Section-level Cauchy P aggregated into cross-section ACAT when the annotation was present in the section	Cross-section consistency; multiple sections may share donor proxy.	SCP2959 processed spatial object metadata
Shared IBD signal in adult CD lesions	SCP2959	CD_tissue	IBD	cluster	V10S15-054_A	Muscle	0.757851	0.605062	FALSE	V10S15-054	A	Crohn's disease	Fibrotic; inflamed=N	not applicable/not reported	Visium section	4019	Section-level Cauchy P aggregated into cross-section ACAT when the annotation was present in the section	Cross-section consistency; multiple sections may share donor proxy.	SCP2959 processed spatial object metadata
Shared IBD signal in adult CD lesions	SCP2959	CD_tissue	IBD	cluster	V10S15-054_A	Neuron	0.946767	0.532854	FALSE	V10S15-054	A	Crohn's disease	Fibrotic; inflamed=N	not applicable/not reported	Visium section	4019	Section-level Cauchy P aggregated into cross-section ACAT when the annotation was present in the section	Cross-section consistency; multiple sections may share donor proxy.	SCP2959 processed spatial object metadata
Shared IBD signal in adult CD lesions	SCP2959	CD_tissue	IBD	cluster	V10S15-054_B	Plasma cell	0.000187047	0.00240416	TRUE	V10S15-054	B	Crohn's disease	Adjacent; inflamed=N	not applicable/not reported	Visium section	2472	Section-level Cauchy P aggregated into cross-section ACAT when the annotation was present in the section	Cross-section consistency; multiple sections may share donor proxy.	SCP2959 processed spatial object metadata
Shared IBD signal in adult CD lesions	SCP2959	CD_tissue	IBD	cluster	V10S15-054_B	Mature	0.000914088	0.00779594	TRUE	V10S15-054	B	Crohn's disease	Adjacent; inflamed=N	not applicable/not reported	Visium section	2472	Section-level Cauchy P aggregated into cross-section ACAT when the annotation was present in the section	Cross-section consistency; multiple sections may share donor proxy.	SCP2959 processed spatial object metadata
Shared IBD signal in adult CD lesions	SCP2959	CD_tissue	IBD	cluster	V10S15-054_B	Myeloid	0.00136402	0.00629403	TRUE	V10S15-054	B	Crohn's disease	Adjacent; inflamed=N	not applicable/not reported	Visium section	2472	Section-level Cauchy P aggregated into cross-section ACAT when the annotation was present in the section	Cross-section consistency; multiple sections may share donor proxy.	SCP2959 processed spatial object metadata
Shared IBD signal in adult CD lesions	SCP2959	CD_tissue	IBD	cluster	V10S15-054_B	TA	0.00283026	0.0570536	TRUE	V10S15-054	B	Crohn's disease	Adjacent; inflamed=N	not applicable/not reported	Visium section	2472	Section-level Cauchy P aggregated into cross-section ACAT when the annotation was present in the section	Cross-section consistency; multiple sections may share donor proxy.	SCP2959 processed spatial object metadata
Shared IBD signal in adult CD lesions	SCP2959	CD_tissue	IBD	cluster	V10S15-054_B	Inflammatory	0.0374844	0.113979	TRUE	V10S15-054	B	Crohn's disease	Adjacent; inflamed=N	not applicable/not reported	Visium section	2472	Section-level Cauchy P aggregated into cross-section ACAT when the annotation was present in the section	Cross-section consistency; multiple sections may share donor proxy.	SCP2959 processed spatial object metadata
Shared IBD signal in adult CD lesions	SCP2959	CD_tissue	IBD	cluster	V10S15-054_B	Blood vessel	0.0614345	0.162737	FALSE	V10S15-054	B	Crohn's disease	Adjacent; inflamed=N	not applicable/not reported	Visium section	2472	Section-level Cauchy P aggregated into cross-section ACAT when the annotation was present in the section	Cross-section consistency; multiple sections may share donor proxy.	SCP2959 processed spatial object metadata
Shared IBD signal in adult CD lesions	SCP2959	CD_tissue	IBD	cluster	V10S15-054_B	Glia	0.108546	0.167984	FALSE	V10S15-054	B	Crohn's disease	Adjacent; inflamed=N	not applicable/not reported	Visium section	2472	Section-level Cauchy P aggregated into cross-section ACAT when the annotation was present in the section	Cross-section consistency; multiple sections may share donor proxy.	SCP2959 processed spatial object metadata
Shared IBD signal in adult CD lesions	SCP2959	CD_tissue	IBD	cluster	V10S15-054_B	Stem	0.118791	0.229698	FALSE	V10S15-054	B	Crohn's disease	Adjacent; inflamed=N	not applicable/not reported	Visium section	2472	Section-level Cauchy P aggregated into cross-section ACAT when the annotation was present in the section	Cross-section consistency; multiple sections may share donor proxy.	SCP2959 processed spatial object metadata
Shared IBD signal in adult CD lesions	SCP2959	CD_tissue	IBD	cluster	V10S15-054_B	Endothelium	0.23758	0.337272	FALSE	V10S15-054	B	Crohn's disease	Adjacent; inflamed=N	not applicable/not reported	Visium section	2472	Section-level Cauchy P aggregated into cross-section ACAT when the annotation was present in the section	Cross-section consistency; multiple sections may share donor proxy.	SCP2959 processed spatial object metadata
Shared IBD signal in adult CD lesions	SCP2959	CD_tissue	IBD	cluster	V10S15-054_B	Muscle	0.393074	0.431559	FALSE	V10S15-054	B	Crohn's disease	Adjacent; inflamed=N	not applicable/not reported	Visium section	2472	Section-level Cauchy P aggregated into cross-section ACAT when the annotation was present in the section	Cross-section consistency; multiple sections may share donor proxy.	SCP2959 processed spatial object metadata
Shared IBD signal in adult CD lesions	SCP2959	CD_tissue	IBD	cluster	V10S15-054_B	ICC	0.40529	0.4814	FALSE	V10S15-054	B	Crohn's disease	Adjacent; inflamed=N	not applicable/not reported	Visium section	2472	Section-level Cauchy P aggregated into cross-section ACAT when the annotation was present in the section	Cross-section consistency; multiple sections may share donor proxy.	SCP2959 processed spatial object metadata
Shared IBD signal in adult CD lesions	SCP2959	CD_tissue	IBD	cluster	V10S15-054_B	Neuron	0.49571	0.458229	FALSE	V10S15-054	B	Crohn's disease	Adjacent; inflamed=N	not applicable/not reported	Visium section	2472	Section-level Cauchy P aggregated into cross-section ACAT when the annotation was present in the section	Cross-section consistency; multiple sections may share donor proxy.	SCP2959 processed spatial object metadata
Shared IBD signal in adult CD lesions	SCP2959	CD_tissue	IBD	cluster	V10S15-054_C	Myeloid	0.00442956	0.155456	TRUE	V10S15-054	C	Crohn's disease	Adjacent; inflamed=N	not applicable/not reported	Visium section	2633	Section-level Cauchy P aggregated into cross-section ACAT when the annotation was present in the section	Cross-section consistency; multiple sections may share donor proxy.	SCP2959 processed spatial object metadata
Shared IBD signal in adult CD lesions	SCP2959	CD_tissue	IBD	cluster	V10S15-054_C	Endothelium	0.020246	0.127832	TRUE	V10S15-054	C	Crohn's disease	Adjacent; inflamed=N	not applicable/not reported	Visium section	2633	Section-level Cauchy P aggregated into cross-section ACAT when the annotation was present in the section	Cross-section consistency; multiple sections may share donor proxy.	SCP2959 processed spatial object metadata
Shared IBD signal in adult CD lesions	SCP2959	CD_tissue	IBD	cluster	V10S15-054_C	Muscle	0.0700366	0.148399	FALSE	V10S15-054	C	Crohn's disease	Adjacent; inflamed=N	not applicable/not reported	Visium section	2633	Section-level Cauchy P aggregated into cross-section ACAT when the annotation was present in the section	Cross-section consistency; multiple sections may share donor proxy.	SCP2959 processed spatial object metadata
Shared IBD signal in adult CD lesions	SCP2959	CD_tissue	IBD	cluster	V10S15-054_C	ICC	0.0858945	0.163157	FALSE	V10S15-054	C	Crohn's disease	Adjacent; inflamed=N	not applicable/not reported	Visium section	2633	Section-level Cauchy P aggregated into cross-section ACAT when the annotation was present in the section	Cross-section consistency; multiple sections may share donor proxy.	SCP2959 processed spatial object metadata
Shared IBD signal in adult CD lesions	SCP2959	CD_tissue	IBD	cluster	V10S15-054_C	Blood vessel	0.100776	0.192258	FALSE	V10S15-054	C	Crohn's disease	Adjacent; inflamed=N	not applicable/not reported	Visium section	2633	Section-level Cauchy P aggregated into cross-section ACAT when the annotation was present in the section	Cross-section consistency; multiple sections may share donor proxy.	SCP2959 processed spatial object metadata
Shared IBD signal in adult CD lesions	SCP2959	CD_tissue	IBD	cluster	V10S15-054_C	Inflammatory	0.12075	0.196196	FALSE	V10S15-054	C	Crohn's disease	Adjacent; inflamed=N	not applicable/not reported	Visium section	2633	Section-level Cauchy P aggregated into cross-section ACAT when the annotation was present in the section	Cross-section consistency; multiple sections may share donor proxy.	SCP2959 processed spatial object metadata
Shared IBD signal in adult CD lesions	SCP2959	CD_tissue	IBD	cluster	V10S15-054_C	TA	0.124522	0.268103	FALSE	V10S15-054	C	Crohn's disease	Adjacent; inflamed=N	not applicable/not reported	Visium section	2633	Section-level Cauchy P aggregated into cross-section ACAT when the annotation was present in the section	Cross-section consistency; multiple sections may share donor proxy.	SCP2959 processed spatial object metadata
Shared IBD signal in adult CD lesions	SCP2959	CD_tissue	IBD	cluster	V10S15-054_C	Plasma cell	0.126799	0.201781	FALSE	V10S15-054	C	Crohn's disease	Adjacent; inflamed=N	not applicable/not reported	Visium section	2633	Section-level Cauchy P aggregated into cross-section ACAT when the annotation was present in the section	Cross-section consistency; multiple sections may share donor proxy.	SCP2959 processed spatial object metadata
Shared IBD signal in adult CD lesions	SCP2959	CD_tissue	IBD	cluster	V10S15-054_C	Adipose	0.233053	0.316689	FALSE	V10S15-054	C	Crohn's disease	Adjacent; inflamed=N	not applicable/not reported	Visium section	2633	Section-level Cauchy P aggregated into cross-section ACAT when the annotation was present in the section	Cross-section consistency; multiple sections may share donor proxy.	SCP2959 processed spatial object metadata
Shared IBD signal in adult CD lesions	SCP2959	CD_tissue	IBD	cluster	V10S15-054_C	Mature	0.313475	0.427745	FALSE	V10S15-054	C	Crohn's disease	Adjacent; inflamed=N	not applicable/not reported	Visium section	2633	Section-level Cauchy P aggregated into cross-section ACAT when the annotation was present in the section	Cross-section consistency; multiple sections may share donor proxy.	SCP2959 processed spatial object metadata
Shared IBD signal in adult CD lesions	SCP2959	CD_tissue	IBD	cluster	V10S15-054_C	Glia	0.474634	0.506378	FALSE	V10S15-054	C	Crohn's disease	Adjacent; inflamed=N	not applicable/not reported	Visium section	2633	Section-level Cauchy P aggregated into cross-section ACAT when the annotation was present in the section	Cross-section consistency; multiple sections may share donor proxy.	SCP2959 processed spatial object metadata
Shared IBD signal in adult CD lesions	SCP2959	CD_tissue	IBD	cluster	V10S15-054_C	Neuron	0.947738	0.773165	FALSE	V10S15-054	C	Crohn's disease	Adjacent; inflamed=N	not applicable/not reported	Visium section	2633	Section-level Cauchy P aggregated into cross-section ACAT when the annotation was present in the section	Cross-section consistency; multiple sections may share donor proxy.	SCP2959 processed spatial object metadata
Shared IBD signal in adult CD lesions	SCP2959	CD_tissue	IBD	cluster	V10S15-054_D	Myeloid	1.9009e-06	0.0463761	TRUE	V10S15-054	D	Crohn's disease	Fibrotic; inflamed=N	not applicable/not reported	Visium section	3717	Section-level Cauchy P aggregated into cross-section ACAT when the annotation was present in the section	Cross-section consistency; multiple sections may share donor proxy.	SCP2959 processed spatial object metadata
Shared IBD signal in adult CD lesions	SCP2959	CD_tissue	IBD	cluster	V10S15-054_D	Follicle	6.15125e-06	0.000144981	TRUE	V10S15-054	D	Crohn's disease	Fibrotic; inflamed=N	not applicable/not reported	Visium section	3717	Section-level Cauchy P aggregated into cross-section ACAT when the annotation was present in the section	Cross-section consistency; multiple sections may share donor proxy.	SCP2959 processed spatial object metadata
Shared IBD signal in adult CD lesions	SCP2959	CD_tissue	IBD	cluster	V10S15-054_D	TA	6.97973e-06	0.207105	TRUE	V10S15-054	D	Crohn's disease	Fibrotic; inflamed=N	not applicable/not reported	Visium section	3717	Section-level Cauchy P aggregated into cross-section ACAT when the annotation was present in the section	Cross-section consistency; multiple sections may share donor proxy.	SCP2959 processed spatial object metadata
Shared IBD signal in adult CD lesions	SCP2959	CD_tissue	IBD	cluster	V10S15-054_D	Plasma cell	0.000695293	0.0260868	TRUE	V10S15-054	D	Crohn's disease	Fibrotic; inflamed=N	not applicable/not reported	Visium section	3717	Section-level Cauchy P aggregated into cross-section ACAT when the annotation was present in the section	Cross-section consistency; multiple sections may share donor proxy.	SCP2959 processed spatial object metadata
Shared IBD signal in adult CD lesions	SCP2959	CD_tissue	IBD	cluster	V10S15-054_D	Endothelium	0.0172736	0.11719	TRUE	V10S15-054	D	Crohn's disease	Fibrotic; inflamed=N	not applicable/not reported	Visium section	3717	Section-level Cauchy P aggregated into cross-section ACAT when the annotation was present in the section	Cross-section consistency; multiple sections may share donor proxy.	SCP2959 processed spatial object metadata
Shared IBD signal in adult CD lesions	SCP2959	CD_tissue	IBD	cluster	V10S15-054_D	ICC	0.105139	0.293925	FALSE	V10S15-054	D	Crohn's disease	Fibrotic; inflamed=N	not applicable/not reported	Visium section	3717	Section-level Cauchy P aggregated into cross-section ACAT when the annotation was present in the section	Cross-section consistency; multiple sections may share donor proxy.	SCP2959 processed spatial object metadata
Shared IBD signal in adult CD lesions	SCP2959	CD_tissue	IBD	cluster	V10S15-054_D	Myenteric plexus	0.112933	0.263049	FALSE	V10S15-054	D	Crohn's disease	Fibrotic; inflamed=N	not applicable/not reported	Visium section	3717	Section-level Cauchy P aggregated into cross-section ACAT when the annotation was present in the section	Cross-section consistency; multiple sections may share donor proxy.	SCP2959 processed spatial object metadata
Shared IBD signal in adult CD lesions	SCP2959	CD_tissue	IBD	cluster	V10S15-054_D	Inflammatory	0.118186	0.236462	FALSE	V10S15-054	D	Crohn's disease	Fibrotic; inflamed=N	not applicable/not reported	Visium section	3717	Section-level Cauchy P aggregated into cross-section ACAT when the annotation was present in the section	Cross-section consistency; multiple sections may share donor proxy.	SCP2959 processed spatial object metadata
Shared IBD signal in adult CD lesions	SCP2959	CD_tissue	IBD	cluster	V10S15-054_D	95	0.674183	0.443033	FALSE	V10S15-054	D	Crohn's disease	Fibrotic; inflamed=N	not applicable/not reported	Visium section	3717	Section-level Cauchy P aggregated into cross-section ACAT when the annotation was present in the section	Cross-section consistency; multiple sections may share donor proxy.	SCP2959 processed spatial object metadata
Shared IBD signal in adult CD lesions	SCP2959	CD_tissue	IBD	cluster	V10S15-054_D	Neuron	0.777055	0.481566	FALSE	V10S15-054	D	Crohn's disease	Fibrotic; inflamed=N	not applicable/not reported	Visium section	3717	Section-level Cauchy P aggregated into cross-section ACAT when the annotation was present in the section	Cross-section consistency; multiple sections may share donor proxy.	SCP2959 processed spatial object metadata
Shared IBD signal in adult CD lesions	SCP2959	CD_tissue	IBD	cluster	V10S15-054_D	Muscle	0.783614	0.444675	FALSE	V10S15-054	D	Crohn's disease	Fibrotic; inflamed=N	not applicable/not reported	Visium section	3717	Section-level Cauchy P aggregated into cross-section ACAT when the annotation was present in the section	Cross-section consistency; multiple sections may share donor proxy.	SCP2959 processed spatial object metadata
Shared IBD signal in adult CD lesions	SCP2959	CD_tissue	IBD	cluster	V10S15-054_D	Adipose	0.807884	0.768254	FALSE	V10S15-054	D	Crohn's disease	Fibrotic; inflamed=N	not applicable/not reported	Visium section	3717	Section-level Cauchy P aggregated into cross-section ACAT when the annotation was present in the section	Cross-section consistency; multiple sections may share donor proxy.	SCP2959 processed spatial object metadata
Shared IBD signal in adult CD lesions	SCP2959	CD_tissue	IBD	cluster	V10S15-054_D	Blood vessel	0.964142	0.643264	FALSE	V10S15-054	D	Crohn's disease	Fibrotic; inflamed=N	not applicable/not reported	Visium section	3717	Section-level Cauchy P aggregated into cross-section ACAT when the annotation was present in the section	Cross-section consistency; multiple sections may share donor proxy.	SCP2959 processed spatial object metadata
Shared IBD signal in adult CD lesions	SCP2959	CD_tissue	IBD	cluster	V10S15-054_D	Mature	0.992423	0.921203	FALSE	V10S15-054	D	Crohn's disease	Fibrotic; inflamed=N	not applicable/not reported	Visium section	3717	Section-level Cauchy P aggregated into cross-section ACAT when the annotation was present in the section	Cross-section consistency; multiple sections may share donor proxy.	SCP2959 processed spatial object metadata
Shared IBD signal in adult CD lesions	SCP2959	CD_tissue	IBD	cluster	V10S15-054_D	Glia	0.997476	0.72572	FALSE	V10S15-054	D	Crohn's disease	Fibrotic; inflamed=N	not applicable/not reported	Visium section	3717	Section-level Cauchy P aggregated into cross-section ACAT when the annotation was present in the section	Cross-section consistency; multiple sections may share donor proxy.	SCP2959 processed spatial object metadata
Shared IBD signal in adult CD lesions	SCP2959	CD_tissue	IBD	cluster	V10S15-055_A	Inflammatory	0.00112297	0.00871103	TRUE	V10S15-055	A	Crohn's disease	Adjacent; inflamed=N	not applicable/not reported	Visium section	4303	Section-level Cauchy P aggregated into cross-section ACAT when the annotation was present in the section	Cross-section consistency; multiple sections may share donor proxy.	SCP2959 processed spatial object metadata
Shared IBD signal in adult CD lesions	SCP2959	CD_tissue	IBD	cluster	V10S15-055_A	Plasma cell	0.00380319	0.037662	TRUE	V10S15-055	A	Crohn's disease	Adjacent; inflamed=N	not applicable/not reported	Visium section	4303	Section-level Cauchy P aggregated into cross-section ACAT when the annotation was present in the section	Cross-section consistency; multiple sections may share donor proxy.	SCP2959 processed spatial object metadata
Shared IBD signal in adult CD lesions	SCP2959	CD_tissue	IBD	cluster	V10S15-055_A	Mature	0.0104894	0.311262	TRUE	V10S15-055	A	Crohn's disease	Adjacent; inflamed=N	not applicable/not reported	Visium section	4303	Section-level Cauchy P aggregated into cross-section ACAT when the annotation was present in the section	Cross-section consistency; multiple sections may share donor proxy.	SCP2959 processed spatial object metadata
Shared IBD signal in adult CD lesions	SCP2959	CD_tissue	IBD	cluster	V10S15-055_A	Endothelium	0.0226119	0.0902264	TRUE	V10S15-055	A	Crohn's disease	Adjacent; inflamed=N	not applicable/not reported	Visium section	4303	Section-level Cauchy P aggregated into cross-section ACAT when the annotation was present in the section	Cross-section consistency; multiple sections may share donor proxy.	SCP2959 processed spatial object metadata
Shared IBD signal in adult CD lesions	SCP2959	CD_tissue	IBD	cluster	V10S15-055_A	TA	0.027981	0.201956	TRUE	V10S15-055	A	Crohn's disease	Adjacent; inflamed=N	not applicable/not reported	Visium section	4303	Section-level Cauchy P aggregated into cross-section ACAT when the annotation was present in the section	Cross-section consistency; multiple sections may share donor proxy.	SCP2959 processed spatial object metadata
Shared IBD signal in adult CD lesions	SCP2959	CD_tissue	IBD	cluster	V10S15-055_A	Blood vessel	0.0354467	0.111313	TRUE	V10S15-055	A	Crohn's disease	Adjacent; inflamed=N	not applicable/not reported	Visium section	4303	Section-level Cauchy P aggregated into cross-section ACAT when the annotation was present in the section	Cross-section consistency; multiple sections may share donor proxy.	SCP2959 processed spatial object metadata
Shared IBD signal in adult CD lesions	SCP2959	CD_tissue	IBD	cluster	V10S15-055_A	Myeloid	0.0365159	0.195841	TRUE	V10S15-055	A	Crohn's disease	Adjacent; inflamed=N	not applicable/not reported	Visium section	4303	Section-level Cauchy P aggregated into cross-section ACAT when the annotation was present in the section	Cross-section consistency; multiple sections may share donor proxy.	SCP2959 processed spatial object metadata
Shared IBD signal in adult CD lesions	SCP2959	CD_tissue	IBD	cluster	V10S15-055_A	Muscle	0.0492599	0.187215	TRUE	V10S15-055	A	Crohn's disease	Adjacent; inflamed=N	not applicable/not reported	Visium section	4303	Section-level Cauchy P aggregated into cross-section ACAT when the annotation was present in the section	Cross-section consistency; multiple sections may share donor proxy.	SCP2959 processed spatial object metadata
Shared IBD signal in adult CD lesions	SCP2959	CD_tissue	IBD	cluster	V10S15-055_A	ICC	0.0572771	0.131928	FALSE	V10S15-055	A	Crohn's disease	Adjacent; inflamed=N	not applicable/not reported	Visium section	4303	Section-level Cauchy P aggregated into cross-section ACAT when the annotation was present in the section	Cross-section consistency; multiple sections may share donor proxy.	SCP2959 processed spatial object metadata
Shared IBD signal in adult CD lesions	SCP2959	CD_tissue	IBD	cluster	V10S15-055_A	Adipose	0.0948508	0.273832	FALSE	V10S15-055	A	Crohn's disease	Adjacent; inflamed=N	not applicable/not reported	Visium section	4303	Section-level Cauchy P aggregated into cross-section ACAT when the annotation was present in the section	Cross-section consistency; multiple sections may share donor proxy.	SCP2959 processed spatial object metadata
Shared IBD signal in adult CD lesions	SCP2959	CD_tissue	IBD	cluster	V10S15-055_A	Glia	0.134822	0.319036	FALSE	V10S15-055	A	Crohn's disease	Adjacent; inflamed=N	not applicable/not reported	Visium section	4303	Section-level Cauchy P aggregated into cross-section ACAT when the annotation was present in the section	Cross-section consistency; multiple sections may share donor proxy.	SCP2959 processed spatial object metadata
Shared IBD signal in adult CD lesions	SCP2959	CD_tissue	IBD	cluster	V10S15-055_A	Stem	0.34444	0.348558	FALSE	V10S15-055	A	Crohn's disease	Adjacent; inflamed=N	not applicable/not reported	Visium section	4303	Section-level Cauchy P aggregated into cross-section ACAT when the annotation was present in the section	Cross-section consistency; multiple sections may share donor proxy.	SCP2959 processed spatial object metadata
Shared IBD signal in adult CD lesions	SCP2959	CD_tissue	IBD	cluster	V10S15-055_A	Myenteric plexus	0.589392	0.581563	FALSE	V10S15-055	A	Crohn's disease	Adjacent; inflamed=N	not applicable/not reported	Visium section	4303	Section-level Cauchy P aggregated into cross-section ACAT when the annotation was present in the section	Cross-section consistency; multiple sections may share donor proxy.	SCP2959 processed spatial object metadata
Shared IBD signal in adult CD lesions	SCP2959	CD_tissue	IBD	cluster	V10S15-055_A	Neuron	0.989744	0.7097	FALSE	V10S15-055	A	Crohn's disease	Adjacent; inflamed=N	not applicable/not reported	Visium section	4303	Section-level Cauchy P aggregated into cross-section ACAT when the annotation was present in the section	Cross-section consistency; multiple sections may share donor proxy.	SCP2959 processed spatial object metadata
Shared IBD signal in adult CD lesions	SCP2959	CD_tissue	IBD	cluster	V10S15-055_B	Mature	0.00183521	0.525436	TRUE	V10S15-055	B	Crohn's disease	Fibrotic; inflamed=N	not applicable/not reported	Visium section	1111	Section-level Cauchy P aggregated into cross-section ACAT when the annotation was present in the section	Cross-section consistency; multiple sections may share donor proxy.	SCP2959 processed spatial object metadata
Shared IBD signal in adult CD lesions	SCP2959	CD_tissue	IBD	cluster	V10S15-055_B	TA	0.00548107	0.0395264	TRUE	V10S15-055	B	Crohn's disease	Fibrotic; inflamed=N	not applicable/not reported	Visium section	1111	Section-level Cauchy P aggregated into cross-section ACAT when the annotation was present in the section	Cross-section consistency; multiple sections may share donor proxy.	SCP2959 processed spatial object metadata
Shared IBD signal in adult CD lesions	SCP2959	CD_tissue	IBD	cluster	V10S15-055_B	Endothelium	0.235216	0.272268	FALSE	V10S15-055	B	Crohn's disease	Fibrotic; inflamed=N	not applicable/not reported	Visium section	1111	Section-level Cauchy P aggregated into cross-section ACAT when the annotation was present in the section	Cross-section consistency; multiple sections may share donor proxy.	SCP2959 processed spatial object metadata
Shared IBD signal in adult CD lesions	SCP2959	CD_tissue	IBD	cluster	V10S15-055_B	Muscle	0.287314	0.360334	FALSE	V10S15-055	B	Crohn's disease	Fibrotic; inflamed=N	not applicable/not reported	Visium section	1111	Section-level Cauchy P aggregated into cross-section ACAT when the annotation was present in the section	Cross-section consistency; multiple sections may share donor proxy.	SCP2959 processed spatial object metadata
Shared IBD signal in adult CD lesions	SCP2959	CD_tissue	IBD	cluster	V10S15-055_B	ICC	0.292579	0.467144	FALSE	V10S15-055	B	Crohn's disease	Fibrotic; inflamed=N	not applicable/not reported	Visium section	1111	Section-level Cauchy P aggregated into cross-section ACAT when the annotation was present in the section	Cross-section consistency; multiple sections may share donor proxy.	SCP2959 processed spatial object metadata
Shared IBD signal in adult CD lesions	SCP2959	CD_tissue	IBD	cluster	V10S15-055_B	Myeloid	0.350017	0.334353	FALSE	V10S15-055	B	Crohn's disease	Fibrotic; inflamed=N	not applicable/not reported	Visium section	1111	Section-level Cauchy P aggregated into cross-section ACAT when the annotation was present in the section	Cross-section consistency; multiple sections may share donor proxy.	SCP2959 processed spatial object metadata
Shared IBD signal in adult CD lesions	SCP2959	CD_tissue	IBD	cluster	V10S15-055_B	Plasma cell	0.511449	0.653907	FALSE	V10S15-055	B	Crohn's disease	Fibrotic; inflamed=N	not applicable/not reported	Visium section	1111	Section-level Cauchy P aggregated into cross-section ACAT when the annotation was present in the section	Cross-section consistency; multiple sections may share donor proxy.	SCP2959 processed spatial object metadata
Shared IBD signal in adult CD lesions	SCP2959	CD_tissue	IBD	cluster	V10S15-055_B	Blood vessel	0.764468	0.698586	FALSE	V10S15-055	B	Crohn's disease	Fibrotic; inflamed=N	not applicable/not reported	Visium section	1111	Section-level Cauchy P aggregated into cross-section ACAT when the annotation was present in the section	Cross-section consistency; multiple sections may share donor proxy.	SCP2959 processed spatial object metadata
Shared IBD signal in adult CD lesions	SCP2959	CD_tissue	IBD	cluster	V10S15-055_B	Neuron	0.987154	0.961425	FALSE	V10S15-055	B	Crohn's disease	Fibrotic; inflamed=N	not applicable/not reported	Visium section	1111	Section-level Cauchy P aggregated into cross-section ACAT when the annotation was present in the section	Cross-section consistency; multiple sections may share donor proxy.	SCP2959 processed spatial object metadata
Shared IBD signal in adult CD lesions	SCP2959	CD_tissue	IBD	cluster	V10S15-055_C	Follicle	7.25375e-08	2.22517e-07	TRUE	V10S15-055	C	Crohn's disease	Adjacent; inflamed=N	not applicable/not reported	Visium section	1801	Section-level Cauchy P aggregated into cross-section ACAT when the annotation was present in the section	Cross-section consistency; multiple sections may share donor proxy.	SCP2959 processed spatial object metadata
Shared IBD signal in adult CD lesions	SCP2959	CD_tissue	IBD	cluster	V10S15-055_C	TA	0.00583751	0.115046	TRUE	V10S15-055	C	Crohn's disease	Adjacent; inflamed=N	not applicable/not reported	Visium section	1801	Section-level Cauchy P aggregated into cross-section ACAT when the annotation was present in the section	Cross-section consistency; multiple sections may share donor proxy.	SCP2959 processed spatial object metadata
Shared IBD signal in adult CD lesions	SCP2959	CD_tissue	IBD	cluster	V10S15-055_C	Myeloid	0.0075773	0.0253965	TRUE	V10S15-055	C	Crohn's disease	Adjacent; inflamed=N	not applicable/not reported	Visium section	1801	Section-level Cauchy P aggregated into cross-section ACAT when the annotation was present in the section	Cross-section consistency; multiple sections may share donor proxy.	SCP2959 processed spatial object metadata
Shared IBD signal in adult CD lesions	SCP2959	CD_tissue	IBD	cluster	V10S15-055_C	Mature	0.00842469	0.0276526	TRUE	V10S15-055	C	Crohn's disease	Adjacent; inflamed=N	not applicable/not reported	Visium section	1801	Section-level Cauchy P aggregated into cross-section ACAT when the annotation was present in the section	Cross-section consistency; multiple sections may share donor proxy.	SCP2959 processed spatial object metadata
Shared IBD signal in adult CD lesions	SCP2959	CD_tissue	IBD	cluster	V10S15-055_C	Plasma cell	0.0105943	0.0328914	TRUE	V10S15-055	C	Crohn's disease	Adjacent; inflamed=N	not applicable/not reported	Visium section	1801	Section-level Cauchy P aggregated into cross-section ACAT when the annotation was present in the section	Cross-section consistency; multiple sections may share donor proxy.	SCP2959 processed spatial object metadata
Shared IBD signal in adult CD lesions	SCP2959	CD_tissue	IBD	cluster	V10S15-055_C	Inflammatory	0.0567253	0.0777316	FALSE	V10S15-055	C	Crohn's disease	Adjacent; inflamed=N	not applicable/not reported	Visium section	1801	Section-level Cauchy P aggregated into cross-section ACAT when the annotation was present in the section	Cross-section consistency; multiple sections may share donor proxy.	SCP2959 processed spatial object metadata
Shared IBD signal in adult CD lesions	SCP2959	CD_tissue	IBD	cluster	V10S15-055_C	Endothelium	0.0910464	0.173307	FALSE	V10S15-055	C	Crohn's disease	Adjacent; inflamed=N	not applicable/not reported	Visium section	1801	Section-level Cauchy P aggregated into cross-section ACAT when the annotation was present in the section	Cross-section consistency; multiple sections may share donor proxy.	SCP2959 processed spatial object metadata
Shared IBD signal in adult CD lesions	SCP2959	CD_tissue	IBD	cluster	V10S15-055_C	Muscle	0.259268	0.417855	FALSE	V10S15-055	C	Crohn's disease	Adjacent; inflamed=N	not applicable/not reported	Visium section	1801	Section-level Cauchy P aggregated into cross-section ACAT when the annotation was present in the section	Cross-section consistency; multiple sections may share donor proxy.	SCP2959 processed spatial object metadata
Shared IBD signal in adult CD lesions	SCP2959	CD_tissue	IBD	cluster	V10S15-055_C	Blood vessel	0.325238	0.390371	FALSE	V10S15-055	C	Crohn's disease	Adjacent; inflamed=N	not applicable/not reported	Visium section	1801	Section-level Cauchy P aggregated into cross-section ACAT when the annotation was present in the section	Cross-section consistency; multiple sections may share donor proxy.	SCP2959 processed spatial object metadata
Shared IBD signal in adult CD lesions	SCP2959	CD_tissue	IBD	cluster	V10S15-055_C	ICC	0.360043	0.39227	FALSE	V10S15-055	C	Crohn's disease	Adjacent; inflamed=N	not applicable/not reported	Visium section	1801	Section-level Cauchy P aggregated into cross-section ACAT when the annotation was present in the section	Cross-section consistency; multiple sections may share donor proxy.	SCP2959 processed spatial object metadata
Shared IBD signal in adult CD lesions	SCP2959	CD_tissue	IBD	cluster	V10S15-055_C	Stem	0.462712	0.431052	FALSE	V10S15-055	C	Crohn's disease	Adjacent; inflamed=N	not applicable/not reported	Visium section	1801	Section-level Cauchy P aggregated into cross-section ACAT when the annotation was present in the section	Cross-section consistency; multiple sections may share donor proxy.	SCP2959 processed spatial object metadata
Shared IBD signal in adult CD lesions	SCP2959	CD_tissue	IBD	cluster	V10S15-055_C	Neuron	0.728809	0.675114	FALSE	V10S15-055	C	Crohn's disease	Adjacent; inflamed=N	not applicable/not reported	Visium section	1801	Section-level Cauchy P aggregated into cross-section ACAT when the annotation was present in the section	Cross-section consistency; multiple sections may share donor proxy.	SCP2959 processed spatial object metadata
Shared IBD signal in adult CD lesions	SCP2959	CD_tissue	IBD	cluster	V10S15-055_C	Adipose	0.891906	0.769423	FALSE	V10S15-055	C	Crohn's disease	Adjacent; inflamed=N	not applicable/not reported	Visium section	1801	Section-level Cauchy P aggregated into cross-section ACAT when the annotation was present in the section	Cross-section consistency; multiple sections may share donor proxy.	SCP2959 processed spatial object metadata
Shared IBD signal in adult CD lesions	SCP2959	CD_tissue	IBD	cluster	V10S15-055_C	Glia	0.922867	0.858026	FALSE	V10S15-055	C	Crohn's disease	Adjacent; inflamed=N	not applicable/not reported	Visium section	1801	Section-level Cauchy P aggregated into cross-section ACAT when the annotation was present in the section	Cross-section consistency; multiple sections may share donor proxy.	SCP2959 processed spatial object metadata
Shared IBD signal in adult CD lesions	SCP2959	CD_tissue	IBD	cluster	V10S15-055_D	Follicle	7.66455e-05	0.000178178	TRUE	V10S15-055	D	Crohn's disease	Fibrotic; inflamed=N	not applicable/not reported	Visium section	2700	Section-level Cauchy P aggregated into cross-section ACAT when the annotation was present in the section	Cross-section consistency; multiple sections may share donor proxy.	SCP2959 processed spatial object metadata
Shared IBD signal in adult CD lesions	SCP2959	CD_tissue	IBD	cluster	V10S15-055_D	Myeloid	0.000751921	0.0583257	TRUE	V10S15-055	D	Crohn's disease	Fibrotic; inflamed=N	not applicable/not reported	Visium section	2700	Section-level Cauchy P aggregated into cross-section ACAT when the annotation was present in the section	Cross-section consistency; multiple sections may share donor proxy.	SCP2959 processed spatial object metadata
Shared IBD signal in adult CD lesions	SCP2959	CD_tissue	IBD	cluster	V10S15-055_D	Endothelium	0.0134229	0.0970469	TRUE	V10S15-055	D	Crohn's disease	Fibrotic; inflamed=N	not applicable/not reported	Visium section	2700	Section-level Cauchy P aggregated into cross-section ACAT when the annotation was present in the section	Cross-section consistency; multiple sections may share donor proxy.	SCP2959 processed spatial object metadata
Shared IBD signal in adult CD lesions	SCP2959	CD_tissue	IBD	cluster	V10S15-055_D	Plasma cell	0.0151159	0.0877264	TRUE	V10S15-055	D	Crohn's disease	Fibrotic; inflamed=N	not applicable/not reported	Visium section	2700	Section-level Cauchy P aggregated into cross-section ACAT when the annotation was present in the section	Cross-section consistency; multiple sections may share donor proxy.	SCP2959 processed spatial object metadata
Shared IBD signal in adult CD lesions	SCP2959	CD_tissue	IBD	cluster	V10S15-055_D	Muscle	0.0364498	0.134279	TRUE	V10S15-055	D	Crohn's disease	Fibrotic; inflamed=N	not applicable/not reported	Visium section	2700	Section-level Cauchy P aggregated into cross-section ACAT when the annotation was present in the section	Cross-section consistency; multiple sections may share donor proxy.	SCP2959 processed spatial object metadata
Shared IBD signal in adult CD lesions	SCP2959	CD_tissue	IBD	cluster	V10S15-055_D	Inflammatory	0.0863484	0.136235	FALSE	V10S15-055	D	Crohn's disease	Fibrotic; inflamed=N	not applicable/not reported	Visium section	2700	Section-level Cauchy P aggregated into cross-section ACAT when the annotation was present in the section	Cross-section consistency; multiple sections may share donor proxy.	SCP2959 processed spatial object metadata
Shared IBD signal in adult CD lesions	SCP2959	CD_tissue	IBD	cluster	V10S15-055_D	TA	0.0907011	0.0700732	FALSE	V10S15-055	D	Crohn's disease	Fibrotic; inflamed=N	not applicable/not reported	Visium section	2700	Section-level Cauchy P aggregated into cross-section ACAT when the annotation was present in the section	Cross-section consistency; multiple sections may share donor proxy.	SCP2959 processed spatial object metadata
Shared IBD signal in adult CD lesions	SCP2959	CD_tissue	IBD	cluster	V10S15-055_D	ICC	0.152357	0.259144	FALSE	V10S15-055	D	Crohn's disease	Fibrotic; inflamed=N	not applicable/not reported	Visium section	2700	Section-level Cauchy P aggregated into cross-section ACAT when the annotation was present in the section	Cross-section consistency; multiple sections may share donor proxy.	SCP2959 processed spatial object metadata
Shared IBD signal in adult CD lesions	SCP2959	CD_tissue	IBD	cluster	V10S15-055_D	Adipose	0.279931	0.312899	FALSE	V10S15-055	D	Crohn's disease	Fibrotic; inflamed=N	not applicable/not reported	Visium section	2700	Section-level Cauchy P aggregated into cross-section ACAT when the annotation was present in the section	Cross-section consistency; multiple sections may share donor proxy.	SCP2959 processed spatial object metadata
Shared IBD signal in adult CD lesions	SCP2959	CD_tissue	IBD	cluster	V10S15-055_D	Myenteric plexus	0.415981	0.505171	FALSE	V10S15-055	D	Crohn's disease	Fibrotic; inflamed=N	not applicable/not reported	Visium section	2700	Section-level Cauchy P aggregated into cross-section ACAT when the annotation was present in the section	Cross-section consistency; multiple sections may share donor proxy.	SCP2959 processed spatial object metadata
Shared IBD signal in adult CD lesions	SCP2959	CD_tissue	IBD	cluster	V10S15-055_D	Neuron	0.691184	0.58836	FALSE	V10S15-055	D	Crohn's disease	Fibrotic; inflamed=N	not applicable/not reported	Visium section	2700	Section-level Cauchy P aggregated into cross-section ACAT when the annotation was present in the section	Cross-section consistency; multiple sections may share donor proxy.	SCP2959 processed spatial object metadata
Shared IBD signal in adult CD lesions	SCP2959	CD_tissue	IBD	cluster	V10S15-055_D	Glia	0.777017	0.57302	FALSE	V10S15-055	D	Crohn's disease	Fibrotic; inflamed=N	not applicable/not reported	Visium section	2700	Section-level Cauchy P aggregated into cross-section ACAT when the annotation was present in the section	Cross-section consistency; multiple sections may share donor proxy.	SCP2959 processed spatial object metadata
Shared IBD signal in adult CD lesions	SCP2959	CD_tissue	IBD	cluster	V10S15-055_D	Blood vessel	0.813072	0.594694	FALSE	V10S15-055	D	Crohn's disease	Fibrotic; inflamed=N	not applicable/not reported	Visium section	2700	Section-level Cauchy P aggregated into cross-section ACAT when the annotation was present in the section	Cross-section consistency; multiple sections may share donor proxy.	SCP2959 processed spatial object metadata
Shared IBD signal in adult CD lesions	SCP2959	CD_tissue	IBD	cluster	V10S15-055_D	Mature	0.917037	0.696033	FALSE	V10S15-055	D	Crohn's disease	Fibrotic; inflamed=N	not applicable/not reported	Visium section	2700	Section-level Cauchy P aggregated into cross-section ACAT when the annotation was present in the section	Cross-section consistency; multiple sections may share donor proxy.	SCP2959 processed spatial object metadata
Shared IBD signal in adult CD lesions	SCP2959	CD_tissue	IBD	cluster	V11Y24-010_A	Adipose	3.43712e-06	0.00850685	TRUE	V11Y24-010	A	Crohn's disease	Fibrotic; inflamed=N	not applicable/not reported	Visium section	3315	Section-level Cauchy P aggregated into cross-section ACAT when the annotation was present in the section	Cross-section consistency; multiple sections may share donor proxy.	SCP2959 processed spatial object metadata
Shared IBD signal in adult CD lesions	SCP2959	CD_tissue	IBD	cluster	V11Y24-010_A	Follicle	1.56154e-05	0.000347835	TRUE	V11Y24-010	A	Crohn's disease	Fibrotic; inflamed=N	not applicable/not reported	Visium section	3315	Section-level Cauchy P aggregated into cross-section ACAT when the annotation was present in the section	Cross-section consistency; multiple sections may share donor proxy.	SCP2959 processed spatial object metadata
Shared IBD signal in adult CD lesions	SCP2959	CD_tissue	IBD	cluster	V11Y24-010_A	Myeloid	5.57004e-05	0.126109	TRUE	V11Y24-010	A	Crohn's disease	Fibrotic; inflamed=N	not applicable/not reported	Visium section	3315	Section-level Cauchy P aggregated into cross-section ACAT when the annotation was present in the section	Cross-section consistency; multiple sections may share donor proxy.	SCP2959 processed spatial object metadata
Shared IBD signal in adult CD lesions	SCP2959	CD_tissue	IBD	cluster	V11Y24-010_A	Plasma cell	0.000411669	0.0140957	TRUE	V11Y24-010	A	Crohn's disease	Fibrotic; inflamed=N	not applicable/not reported	Visium section	3315	Section-level Cauchy P aggregated into cross-section ACAT when the annotation was present in the section	Cross-section consistency; multiple sections may share donor proxy.	SCP2959 processed spatial object metadata
Shared IBD signal in adult CD lesions	SCP2959	CD_tissue	IBD	cluster	V11Y24-010_A	Inflammatory	0.00540441	0.167705	TRUE	V11Y24-010	A	Crohn's disease	Fibrotic; inflamed=N	not applicable/not reported	Visium section	3315	Section-level Cauchy P aggregated into cross-section ACAT when the annotation was present in the section	Cross-section consistency; multiple sections may share donor proxy.	SCP2959 processed spatial object metadata
Shared IBD signal in adult CD lesions	SCP2959	CD_tissue	IBD	cluster	V11Y24-010_A	Endothelium	0.0132013	0.0811845	TRUE	V11Y24-010	A	Crohn's disease	Fibrotic; inflamed=N	not applicable/not reported	Visium section	3315	Section-level Cauchy P aggregated into cross-section ACAT when the annotation was present in the section	Cross-section consistency; multiple sections may share donor proxy.	SCP2959 processed spatial object metadata
Shared IBD signal in adult CD lesions	SCP2959	CD_tissue	IBD	cluster	V11Y24-010_A	TA	0.0258042	0.143086	TRUE	V11Y24-010	A	Crohn's disease	Fibrotic; inflamed=N	not applicable/not reported	Visium section	3315	Section-level Cauchy P aggregated into cross-section ACAT when the annotation was present in the section	Cross-section consistency; multiple sections may share donor proxy.	SCP2959 processed spatial object metadata
Shared IBD signal in adult CD lesions	SCP2959	CD_tissue	IBD	cluster	V11Y24-010_A	95	0.0567646	0.210911	FALSE	V11Y24-010	A	Crohn's disease	Fibrotic; inflamed=N	not applicable/not reported	Visium section	3315	Section-level Cauchy P aggregated into cross-section ACAT when the annotation was present in the section	Cross-section consistency; multiple sections may share donor proxy.	SCP2959 processed spatial object metadata
Shared IBD signal in adult CD lesions	SCP2959	CD_tissue	IBD	cluster	V11Y24-010_A	Muscle	0.0576055	0.156035	FALSE	V11Y24-010	A	Crohn's disease	Fibrotic; inflamed=N	not applicable/not reported	Visium section	3315	Section-level Cauchy P aggregated into cross-section ACAT when the annotation was present in the section	Cross-section consistency; multiple sections may share donor proxy.	SCP2959 processed spatial object metadata
Shared IBD signal in adult CD lesions	SCP2959	CD_tissue	IBD	cluster	V11Y24-010_A	Glia	0.0689028	0.176687	FALSE	V11Y24-010	A	Crohn's disease	Fibrotic; inflamed=N	not applicable/not reported	Visium section	3315	Section-level Cauchy P aggregated into cross-section ACAT when the annotation was present in the section	Cross-section consistency; multiple sections may share donor proxy.	SCP2959 processed spatial object metadata
Shared IBD signal in adult CD lesions	SCP2959	CD_tissue	IBD	cluster	V11Y24-010_A	Mature	0.0968768	0.297594	FALSE	V11Y24-010	A	Crohn's disease	Fibrotic; inflamed=N	not applicable/not reported	Visium section	3315	Section-level Cauchy P aggregated into cross-section ACAT when the annotation was present in the section	Cross-section consistency; multiple sections may share donor proxy.	SCP2959 processed spatial object metadata
Shared IBD signal in adult CD lesions	SCP2959	CD_tissue	IBD	cluster	V11Y24-010_A	ICC	0.117141	0.209626	FALSE	V11Y24-010	A	Crohn's disease	Fibrotic; inflamed=N	not applicable/not reported	Visium section	3315	Section-level Cauchy P aggregated into cross-section ACAT when the annotation was present in the section	Cross-section consistency; multiple sections may share donor proxy.	SCP2959 processed spatial object metadata
[truncated: 171 more rows]

## Sheet: S6C_section_metadata
dataset	sample_id	patient_or_donor_proxy	section_id	GEO_accession_or_internal_id	disease_category	activity_or_lesion_status	immunotherapy	section_cut_or_section_type	n_spots_in_analysis	included_in_primary_analysis	exclusion_or_inclusion_logic	ACAT_input_role	section_independence_note	source_metadata_note
[truncated: 27 more rows]

[truncated: 1 more sheets: S6D_table_notes]
