# Supplementary material for: Spatial genetic mapping links shared inflammatory bowel disease liability to adult immune–epithelial lesion contexts
Source: Front Immunol. 2026 Jul 8;17:1853177. doi: 10.3389/fimmu.2026.1853177 (PMC13388401; doi:10.3389/fimmu.2026.1853177)
Supplement: Supplementary file 7 [file Table7.xlsx]

## Sheet: Raw Ct values
Experiment	Cell model	Group	siRNA	Stimulus	Sample ID	Biological replicate	Technical replicate	Gene	Ct
Experiment 1	NCM460	siNC	siNC	No stimulation	NCM460_siNC_B1	1	1	GAPDH	19.22
Experiment 1	NCM460	siNC	siNC	No stimulation	NCM460_siNC_B1	1	1	JAK2	25.3
Experiment 1	NCM460	siNC	siNC	No stimulation	NCM460_siNC_B1	1	1	CCL2	28.19
Experiment 1	NCM460	siNC	siNC	No stimulation	NCM460_siNC_B1	1	1	CXCL8	29.09
Experiment 1	NCM460	siNC	siNC	No stimulation	NCM460_siNC_B1	1	1	OCLN	24.15
Experiment 1	NCM460	siNC	siNC	No stimulation	NCM460_siNC_B1	1	2	GAPDH	19.14
Experiment 1	NCM460	siNC	siNC	No stimulation	NCM460_siNC_B1	1	2	JAK2	25.42
Experiment 1	NCM460	siNC	siNC	No stimulation	NCM460_siNC_B1	1	2	CCL2	28.3
Experiment 1	NCM460	siNC	siNC	No stimulation	NCM460_siNC_B1	1	2	CXCL8	29.11
Experiment 1	NCM460	siNC	siNC	No stimulation	NCM460_siNC_B1	1	2	OCLN	23.87
Experiment 1	NCM460	siNC	siNC	No stimulation	NCM460_siNC_B2	2	1	GAPDH	19.28
Experiment 1	NCM460	siNC	siNC	No stimulation	NCM460_siNC_B2	2	1	JAK2	25.63
Experiment 1	NCM460	siNC	siNC	No stimulation	NCM460_siNC_B2	2	1	CCL2	28.2
Experiment 1	NCM460	siNC	siNC	No stimulation	NCM460_siNC_B2	2	1	CXCL8	28.68
Experiment 1	NCM460	siNC	siNC	No stimulation	NCM460_siNC_B2	2	1	OCLN	23.86
Experiment 1	NCM460	siNC	siNC	No stimulation	NCM460_siNC_B2	2	2	GAPDH	19.19
Experiment 1	NCM460	siNC	siNC	No stimulation	NCM460_siNC_B2	2	2	JAK2	25.55
Experiment 1	NCM460	siNC	siNC	No stimulation	NCM460_siNC_B2	2	2	CCL2	28.2
Experiment 1	NCM460	siNC	siNC	No stimulation	NCM460_siNC_B2	2	2	CXCL8	29.16
Experiment 1	NCM460	siNC	siNC	No stimulation	NCM460_siNC_B2	2	2	OCLN	24.08
Experiment 1	NCM460	siNC	siNC	No stimulation	NCM460_siNC_B3	3	1	GAPDH	19.23
Experiment 1	NCM460	siNC	siNC	No stimulation	NCM460_siNC_B3	3	1	JAK2	25.55
Experiment 1	NCM460	siNC	siNC	No stimulation	NCM460_siNC_B3	3	1	CCL2	28.48
Experiment 1	NCM460	siNC	siNC	No stimulation	NCM460_siNC_B3	3	1	CXCL8	28.93
Experiment 1	NCM460	siNC	siNC	No stimulation	NCM460_siNC_B3	3	1	OCLN	24.26
Experiment 1	NCM460	siNC	siNC	No stimulation	NCM460_siNC_B3	3	2	GAPDH	19.36
Experiment 1	NCM460	siNC	siNC	No stimulation	NCM460_siNC_B3	3	2	JAK2	25.46
Experiment 1	NCM460	siNC	siNC	No stimulation	NCM460_siNC_B3	3	2	CCL2	28.22
Experiment 1	NCM460	siNC	siNC	No stimulation	NCM460_siNC_B3	3	2	CXCL8	29.01
Experiment 1	NCM460	siNC	siNC	No stimulation	NCM460_siNC_B3	3	2	OCLN	24.03
Experiment 1	NCM460	siJAK2	siJAK2	No stimulation	NCM460_siJAK2_B1	1	1	GAPDH	19.34
Experiment 1	NCM460	siJAK2	siJAK2	No stimulation	NCM460_siJAK2_B1	1	1	JAK2	27.06
Experiment 1	NCM460	siJAK2	siJAK2	No stimulation	NCM460_siJAK2_B1	1	1	CCL2	28.32
Experiment 1	NCM460	siJAK2	siJAK2	No stimulation	NCM460_siJAK2_B1	1	1	CXCL8	29.02
Experiment 1	NCM460	siJAK2	siJAK2	No stimulation	NCM460_siJAK2_B1	1	1	OCLN	24.05
Experiment 1	NCM460	siJAK2	siJAK2	No stimulation	NCM460_siJAK2_B1	1	2	GAPDH	19.24
Experiment 1	NCM460	siJAK2	siJAK2	No stimulation	NCM460_siJAK2_B1	1	2	JAK2	27.15
Experiment 1	NCM460	siJAK2	siJAK2	No stimulation	NCM460_siJAK2_B1	1	2	CCL2	28.37
Experiment 1	NCM460	siJAK2	siJAK2	No stimulation	NCM460_siJAK2_B1	1	2	CXCL8	29.1
Experiment 1	NCM460	siJAK2	siJAK2	No stimulation	NCM460_siJAK2_B1	1	2	OCLN	24.2
Experiment 1	NCM460	siJAK2	siJAK2	No stimulation	NCM460_siJAK2_B2	2	1	GAPDH	19.28
Experiment 1	NCM460	siJAK2	siJAK2	No stimulation	NCM460_siJAK2_B2	2	1	JAK2	27.25
Experiment 1	NCM460	siJAK2	siJAK2	No stimulation	NCM460_siJAK2_B2	2	1	CCL2	28.37
Experiment 1	NCM460	siJAK2	siJAK2	No stimulation	NCM460_siJAK2_B2	2	1	CXCL8	29.2
Experiment 1	NCM460	siJAK2	siJAK2	No stimulation	NCM460_siJAK2_B2	2	1	OCLN	23.88
Experiment 1	NCM460	siJAK2	siJAK2	No stimulation	NCM460_siJAK2_B2	2	2	GAPDH	19.3
Experiment 1	NCM460	siJAK2	siJAK2	No stimulation	NCM460_siJAK2_B2	2	2	JAK2	27.12
Experiment 1	NCM460	siJAK2	siJAK2	No stimulation	NCM460_siJAK2_B2	2	2	CCL2	28.34
Experiment 1	NCM460	siJAK2	siJAK2	No stimulation	NCM460_siJAK2_B2	2	2	CXCL8	28.99
Experiment 1	NCM460	siJAK2	siJAK2	No stimulation	NCM460_siJAK2_B2	2	2	OCLN	24.13
Experiment 1	NCM460	siJAK2	siJAK2	No stimulation	NCM460_siJAK2_B3	3	1	GAPDH	19.07
Experiment 1	NCM460	siJAK2	siJAK2	No stimulation	NCM460_siJAK2_B3	3	1	JAK2	27.09
Experiment 1	NCM460	siJAK2	siJAK2	No stimulation	NCM460_siJAK2_B3	3	1	CCL2	28.14
Experiment 1	NCM460	siJAK2	siJAK2	No stimulation	NCM460_siJAK2_B3	3	1	CXCL8	29.02
Experiment 1	NCM460	siJAK2	siJAK2	No stimulation	NCM460_siJAK2_B3	3	1	OCLN	24.29
Experiment 1	NCM460	siJAK2	siJAK2	No stimulation	NCM460_siJAK2_B3	3	2	GAPDH	19.02
Experiment 1	NCM460	siJAK2	siJAK2	No stimulation	NCM460_siJAK2_B3	3	2	JAK2	27.12
Experiment 1	NCM460	siJAK2	siJAK2	No stimulation	NCM460_siJAK2_B3	3	2	CCL2	28.28
Experiment 1	NCM460	siJAK2	siJAK2	No stimulation	NCM460_siJAK2_B3	3	2	CXCL8	29.11
Experiment 1	NCM460	siJAK2	siJAK2	No stimulation	NCM460_siJAK2_B3	3	2	OCLN	24.16
Experiment 1	NCM460	siNC + Stim	siNC	TNF-alpha + IL-1beta, 24 h	NCM460_siNCplusStim_B1	1	1	GAPDH	19.2
Experiment 1	NCM460	siNC + Stim	siNC	TNF-alpha + IL-1beta, 24 h	NCM460_siNCplusStim_B1	1	1	JAK2	25.18
Experiment 1	NCM460	siNC + Stim	siNC	TNF-alpha + IL-1beta, 24 h	NCM460_siNCplusStim_B1	1	1	CCL2	24.59
Experiment 1	NCM460	siNC + Stim	siNC	TNF-alpha + IL-1beta, 24 h	NCM460_siNCplusStim_B1	1	1	CXCL8	24.58
Experiment 1	NCM460	siNC + Stim	siNC	TNF-alpha + IL-1beta, 24 h	NCM460_siNCplusStim_B1	1	1	OCLN	24.97
Experiment 1	NCM460	siNC + Stim	siNC	TNF-alpha + IL-1beta, 24 h	NCM460_siNCplusStim_B1	1	2	GAPDH	19.12
Experiment 1	NCM460	siNC + Stim	siNC	TNF-alpha + IL-1beta, 24 h	NCM460_siNCplusStim_B1	1	2	JAK2	25.01
Experiment 1	NCM460	siNC + Stim	siNC	TNF-alpha + IL-1beta, 24 h	NCM460_siNCplusStim_B1	1	2	CCL2	24.61
Experiment 1	NCM460	siNC + Stim	siNC	TNF-alpha + IL-1beta, 24 h	NCM460_siNCplusStim_B1	1	2	CXCL8	24.85
Experiment 1	NCM460	siNC + Stim	siNC	TNF-alpha + IL-1beta, 24 h	NCM460_siNCplusStim_B1	1	2	OCLN	24.96
Experiment 1	NCM460	siNC + Stim	siNC	TNF-alpha + IL-1beta, 24 h	NCM460_siNCplusStim_B2	2	1	GAPDH	19.27
Experiment 1	NCM460	siNC + Stim	siNC	TNF-alpha + IL-1beta, 24 h	NCM460_siNCplusStim_B2	2	1	JAK2	24.96
Experiment 1	NCM460	siNC + Stim	siNC	TNF-alpha + IL-1beta, 24 h	NCM460_siNCplusStim_B2	2	1	CCL2	24.75
Experiment 1	NCM460	siNC + Stim	siNC	TNF-alpha + IL-1beta, 24 h	NCM460_siNCplusStim_B2	2	1	CXCL8	24.96
Experiment 1	NCM460	siNC + Stim	siNC	TNF-alpha + IL-1beta, 24 h	NCM460_siNCplusStim_B2	2	1	OCLN	24.62
Experiment 1	NCM460	siNC + Stim	siNC	TNF-alpha + IL-1beta, 24 h	NCM460_siNCplusStim_B2	2	2	GAPDH	19.22
Experiment 1	NCM460	siNC + Stim	siNC	TNF-alpha + IL-1beta, 24 h	NCM460_siNCplusStim_B2	2	2	JAK2	25.07
Experiment 1	NCM460	siNC + Stim	siNC	TNF-alpha + IL-1beta, 24 h	NCM460_siNCplusStim_B2	2	2	CCL2	24.56
Experiment 1	NCM460	siNC + Stim	siNC	TNF-alpha + IL-1beta, 24 h	NCM460_siNCplusStim_B2	2	2	CXCL8	24.7
Experiment 1	NCM460	siNC + Stim	siNC	TNF-alpha + IL-1beta, 24 h	NCM460_siNCplusStim_B2	2	2	OCLN	24.91
Experiment 1	NCM460	siNC + Stim	siNC	TNF-alpha + IL-1beta, 24 h	NCM460_siNCplusStim_B3	3	1	GAPDH	19.06
Experiment 1	NCM460	siNC + Stim	siNC	TNF-alpha + IL-1beta, 24 h	NCM460_siNCplusStim_B3	3	1	JAK2	25.08
Experiment 1	NCM460	siNC + Stim	siNC	TNF-alpha + IL-1beta, 24 h	NCM460_siNCplusStim_B3	3	1	CCL2	24.56
Experiment 1	NCM460	siNC + Stim	siNC	TNF-alpha + IL-1beta, 24 h	NCM460_siNCplusStim_B3	3	1	CXCL8	25
Experiment 1	NCM460	siNC + Stim	siNC	TNF-alpha + IL-1beta, 24 h	NCM460_siNCplusStim_B3	3	1	OCLN	24.76
Experiment 1	NCM460	siNC + Stim	siNC	TNF-alpha + IL-1beta, 24 h	NCM460_siNCplusStim_B3	3	2	GAPDH	19.2
Experiment 1	NCM460	siNC + Stim	siNC	TNF-alpha + IL-1beta, 24 h	NCM460_siNCplusStim_B3	3	2	JAK2	25.01
Experiment 1	NCM460	siNC + Stim	siNC	TNF-alpha + IL-1beta, 24 h	NCM460_siNCplusStim_B3	3	2	CCL2	24.55
Experiment 1	NCM460	siNC + Stim	siNC	TNF-alpha + IL-1beta, 24 h	NCM460_siNCplusStim_B3	3	2	CXCL8	24.66
Experiment 1	NCM460	siNC + Stim	siNC	TNF-alpha + IL-1beta, 24 h	NCM460_siNCplusStim_B3	3	2	OCLN	24.82
Experiment 1	NCM460	siJAK2 + Stim	siJAK2	TNF-alpha + IL-1beta, 24 h	NCM460_siJAK2plusStim_B1	1	1	GAPDH	19.2
Experiment 1	NCM460	siJAK2 + Stim	siJAK2	TNF-alpha + IL-1beta, 24 h	NCM460_siJAK2plusStim_B1	1	1	JAK2	26.88
Experiment 1	NCM460	siJAK2 + Stim	siJAK2	TNF-alpha + IL-1beta, 24 h	NCM460_siJAK2plusStim_B1	1	1	CCL2	25.96
Experiment 1	NCM460	siJAK2 + Stim	siJAK2	TNF-alpha + IL-1beta, 24 h	NCM460_siJAK2plusStim_B1	1	1	CXCL8	25.41
Experiment 1	NCM460	siJAK2 + Stim	siJAK2	TNF-alpha + IL-1beta, 24 h	NCM460_siJAK2plusStim_B1	1	1	OCLN	24.42
Experiment 1	NCM460	siJAK2 + Stim	siJAK2	TNF-alpha + IL-1beta, 24 h	NCM460_siJAK2plusStim_B1	1	2	GAPDH	19.2
Experiment 1	NCM460	siJAK2 + Stim	siJAK2	TNF-alpha + IL-1beta, 24 h	NCM460_siJAK2plusStim_B1	1	2	JAK2	26.71
Experiment 1	NCM460	siJAK2 + Stim	siJAK2	TNF-alpha + IL-1beta, 24 h	NCM460_siJAK2plusStim_B1	1	2	CCL2	25.68
Experiment 1	NCM460	siJAK2 + Stim	siJAK2	TNF-alpha + IL-1beta, 24 h	NCM460_siJAK2plusStim_B1	1	2	CXCL8	25.5
Experiment 1	NCM460	siJAK2 + Stim	siJAK2	TNF-alpha + IL-1beta, 24 h	NCM460_siJAK2plusStim_B1	1	2	OCLN	24.6
Experiment 1	NCM460	siJAK2 + Stim	siJAK2	TNF-alpha + IL-1beta, 24 h	NCM460_siJAK2plusStim_B2	2	1	GAPDH	19.21
Experiment 1	NCM460	siJAK2 + Stim	siJAK2	TNF-alpha + IL-1beta, 24 h	NCM460_siJAK2plusStim_B2	2	1	JAK2	26.93
Experiment 1	NCM460	siJAK2 + Stim	siJAK2	TNF-alpha + IL-1beta, 24 h	NCM460_siJAK2plusStim_B2	2	1	CCL2	25.56
Experiment 1	NCM460	siJAK2 + Stim	siJAK2	TNF-alpha + IL-1beta, 24 h	NCM460_siJAK2plusStim_B2	2	1	CXCL8	25.48
Experiment 1	NCM460	siJAK2 + Stim	siJAK2	TNF-alpha + IL-1beta, 24 h	NCM460_siJAK2plusStim_B2	2	1	OCLN	24.4
Experiment 1	NCM460	siJAK2 + Stim	siJAK2	TNF-alpha + IL-1beta, 24 h	NCM460_siJAK2plusStim_B2	2	2	GAPDH	19.28
Experiment 1	NCM460	siJAK2 + Stim	siJAK2	TNF-alpha + IL-1beta, 24 h	NCM460_siJAK2plusStim_B2	2	2	JAK2	26.99
Experiment 1	NCM460	siJAK2 + Stim	siJAK2	TNF-alpha + IL-1beta, 24 h	NCM460_siJAK2plusStim_B2	2	2	CCL2	25.63
Experiment 1	NCM460	siJAK2 + Stim	siJAK2	TNF-alpha + IL-1beta, 24 h	NCM460_siJAK2plusStim_B2	2	2	CXCL8	25.58
Experiment 1	NCM460	siJAK2 + Stim	siJAK2	TNF-alpha + IL-1beta, 24 h	NCM460_siJAK2plusStim_B2	2	2	OCLN	24.58
Experiment 1	NCM460	siJAK2 + Stim	siJAK2	TNF-alpha + IL-1beta, 24 h	NCM460_siJAK2plusStim_B3	3	1	GAPDH	19.29
Experiment 1	NCM460	siJAK2 + Stim	siJAK2	TNF-alpha + IL-1beta, 24 h	NCM460_siJAK2plusStim_B3	3	1	JAK2	26.87
Experiment 1	NCM460	siJAK2 + Stim	siJAK2	TNF-alpha + IL-1beta, 24 h	NCM460_siJAK2plusStim_B3	3	1	CCL2	25.93
Experiment 1	NCM460	siJAK2 + Stim	siJAK2	TNF-alpha + IL-1beta, 24 h	NCM460_siJAK2plusStim_B3	3	1	CXCL8	25.51
Experiment 1	NCM460	siJAK2 + Stim	siJAK2	TNF-alpha + IL-1beta, 24 h	NCM460_siJAK2plusStim_B3	3	1	OCLN	24.55
Experiment 1	NCM460	siJAK2 + Stim	siJAK2	TNF-alpha + IL-1beta, 24 h	NCM460_siJAK2plusStim_B3	3	2	GAPDH	19.13
Experiment 1	NCM460	siJAK2 + Stim	siJAK2	TNF-alpha + IL-1beta, 24 h	NCM460_siJAK2plusStim_B3	3	2	JAK2	26.86
Experiment 1	NCM460	siJAK2 + Stim	siJAK2	TNF-alpha + IL-1beta, 24 h	NCM460_siJAK2plusStim_B3	3	2	CCL2	25.56
Experiment 1	NCM460	siJAK2 + Stim	siJAK2	TNF-alpha + IL-1beta, 24 h	NCM460_siJAK2plusStim_B3	3	2	CXCL8	25.49
Experiment 1	NCM460	siJAK2 + Stim	siJAK2	TNF-alpha + IL-1beta, 24 h	NCM460_siJAK2plusStim_B3	3	2	OCLN	24.46
Experiment 2	THP-1 macrophage	Control	Not applicable	No stimulation	THP1macrophage_Control_B1	1	1	GAPDH	19
Experiment 2	THP-1 macrophage	Control	Not applicable	No stimulation	THP1macrophage_Control_B1	1	1	CCL2	27.55
Experiment 2	THP-1 macrophage	Control	Not applicable	No stimulation	THP1macrophage_Control_B1	1	1	IL1B	30.32
Experiment 2	THP-1 macrophage	Control	Not applicable	No stimulation	THP1macrophage_Control_B1	1	1	TNF	28.58
Experiment 2	THP-1 macrophage	Control	Not applicable	No stimulation	THP1macrophage_Control_B1	1	1	PYCARD	24.81
Experiment 2	THP-1 macrophage	Control	Not applicable	No stimulation	THP1macrophage_Control_B1	1	2	GAPDH	19.02
Experiment 2	THP-1 macrophage	Control	Not applicable	No stimulation	THP1macrophage_Control_B1	1	2	CCL2	27.62
Experiment 2	THP-1 macrophage	Control	Not applicable	No stimulation	THP1macrophage_Control_B1	1	2	IL1B	30.39
Experiment 2	THP-1 macrophage	Control	Not applicable	No stimulation	THP1macrophage_Control_B1	1	2	TNF	28.63
Experiment 2	THP-1 macrophage	Control	Not applicable	No stimulation	THP1macrophage_Control_B1	1	2	PYCARD	24.91
Experiment 2	THP-1 macrophage	Control	Not applicable	No stimulation	THP1macrophage_Control_B2	2	1	GAPDH	18.95
Experiment 2	THP-1 macrophage	Control	Not applicable	No stimulation	THP1macrophage_Control_B2	2	1	CCL2	27.58
Experiment 2	THP-1 macrophage	Control	Not applicable	No stimulation	THP1macrophage_Control_B2	2	1	IL1B	30.38
Experiment 2	THP-1 macrophage	Control	Not applicable	No stimulation	THP1macrophage_Control_B2	2	1	TNF	28.96
Experiment 2	THP-1 macrophage	Control	Not applicable	No stimulation	THP1macrophage_Control_B2	2	1	PYCARD	24.75
Experiment 2	THP-1 macrophage	Control	Not applicable	No stimulation	THP1macrophage_Control_B2	2	2	GAPDH	18.94
Experiment 2	THP-1 macrophage	Control	Not applicable	No stimulation	THP1macrophage_Control_B2	2	2	CCL2	27.58
Experiment 2	THP-1 macrophage	Control	Not applicable	No stimulation	THP1macrophage_Control_B2	2	2	IL1B	30.37
Experiment 2	THP-1 macrophage	Control	Not applicable	No stimulation	THP1macrophage_Control_B2	2	2	TNF	28.91
Experiment 2	THP-1 macrophage	Control	Not applicable	No stimulation	THP1macrophage_Control_B2	2	2	PYCARD	24.9
Experiment 2	THP-1 macrophage	Control	Not applicable	No stimulation	THP1macrophage_Control_B3	3	1	GAPDH	18.91
Experiment 2	THP-1 macrophage	Control	Not applicable	No stimulation	THP1macrophage_Control_B3	3	1	CCL2	27.78
Experiment 2	THP-1 macrophage	Control	Not applicable	No stimulation	THP1macrophage_Control_B3	3	1	IL1B	30.25
Experiment 2	THP-1 macrophage	Control	Not applicable	No stimulation	THP1macrophage_Control_B3	3	1	TNF	28.66
Experiment 2	THP-1 macrophage	Control	Not applicable	No stimulation	THP1macrophage_Control_B3	3	1	PYCARD	24.78
Experiment 2	THP-1 macrophage	Control	Not applicable	No stimulation	THP1macrophage_Control_B3	3	2	GAPDH	18.91
Experiment 2	THP-1 macrophage	Control	Not applicable	No stimulation	THP1macrophage_Control_B3	3	2	CCL2	27.74
Experiment 2	THP-1 macrophage	Control	Not applicable	No stimulation	THP1macrophage_Control_B3	3	2	IL1B	30.45
Experiment 2	THP-1 macrophage	Control	Not applicable	No stimulation	THP1macrophage_Control_B3	3	2	TNF	28.7
Experiment 2	THP-1 macrophage	Control	Not applicable	No stimulation	THP1macrophage_Control_B3	3	2	PYCARD	24.8
Experiment 2	THP-1 macrophage	LPS	Not applicable	LPS, 24 h	THP1macrophage_LPS_B1	1	1	GAPDH	18.95
Experiment 2	THP-1 macrophage	LPS	Not applicable	LPS, 24 h	THP1macrophage_LPS_B1	1	1	CCL2	23.9
Experiment 2	THP-1 macrophage	LPS	Not applicable	LPS, 24 h	THP1macrophage_LPS_B1	1	1	IL1B	25.21
Experiment 2	THP-1 macrophage	LPS	Not applicable	LPS, 24 h	THP1macrophage_LPS_B1	1	1	TNF	24.22
Experiment 2	THP-1 macrophage	LPS	Not applicable	LPS, 24 h	THP1macrophage_LPS_B1	1	1	PYCARD	24
Experiment 2	THP-1 macrophage	LPS	Not applicable	LPS, 24 h	THP1macrophage_LPS_B1	1	2	GAPDH	19.03
Experiment 2	THP-1 macrophage	LPS	Not applicable	LPS, 24 h	THP1macrophage_LPS_B1	1	2	CCL2	23.77
Experiment 2	THP-1 macrophage	LPS	Not applicable	LPS, 24 h	THP1macrophage_LPS_B1	1	2	IL1B	25.06
Experiment 2	THP-1 macrophage	LPS	Not applicable	LPS, 24 h	THP1macrophage_LPS_B1	1	2	TNF	24.12
Experiment 2	THP-1 macrophage	LPS	Not applicable	LPS, 24 h	THP1macrophage_LPS_B1	1	2	PYCARD	23.97
Experiment 2	THP-1 macrophage	LPS	Not applicable	LPS, 24 h	THP1macrophage_LPS_B2	2	1	GAPDH	19.03
Experiment 2	THP-1 macrophage	LPS	Not applicable	LPS, 24 h	THP1macrophage_LPS_B2	2	1	CCL2	23.65
Experiment 2	THP-1 macrophage	LPS	Not applicable	LPS, 24 h	THP1macrophage_LPS_B2	2	1	IL1B	25.2
Experiment 2	THP-1 macrophage	LPS	Not applicable	LPS, 24 h	THP1macrophage_LPS_B2	2	1	TNF	24.05
Experiment 2	THP-1 macrophage	LPS	Not applicable	LPS, 24 h	THP1macrophage_LPS_B2	2	1	PYCARD	24.09
Experiment 2	THP-1 macrophage	LPS	Not applicable	LPS, 24 h	THP1macrophage_LPS_B2	2	2	GAPDH	19.03
Experiment 2	THP-1 macrophage	LPS	Not applicable	LPS, 24 h	THP1macrophage_LPS_B2	2	2	CCL2	23.88
Experiment 2	THP-1 macrophage	LPS	Not applicable	LPS, 24 h	THP1macrophage_LPS_B2	2	2	IL1B	25.25
Experiment 2	THP-1 macrophage	LPS	Not applicable	LPS, 24 h	THP1macrophage_LPS_B2	2	2	TNF	24.3
Experiment 2	THP-1 macrophage	LPS	Not applicable	LPS, 24 h	THP1macrophage_LPS_B2	2	2	PYCARD	23.93
Experiment 2	THP-1 macrophage	LPS	Not applicable	LPS, 24 h	THP1macrophage_LPS_B3	3	1	GAPDH	18.73
Experiment 2	THP-1 macrophage	LPS	Not applicable	LPS, 24 h	THP1macrophage_LPS_B3	3	1	CCL2	23.58
Experiment 2	THP-1 macrophage	LPS	Not applicable	LPS, 24 h	THP1macrophage_LPS_B3	3	1	IL1B	25.04
Experiment 2	THP-1 macrophage	LPS	Not applicable	LPS, 24 h	THP1macrophage_LPS_B3	3	1	TNF	23.92
Experiment 2	THP-1 macrophage	LPS	Not applicable	LPS, 24 h	THP1macrophage_LPS_B3	3	1	PYCARD	23.59
Experiment 2	THP-1 macrophage	LPS	Not applicable	LPS, 24 h	THP1macrophage_LPS_B3	3	2	GAPDH	18.65
Experiment 2	THP-1 macrophage	LPS	Not applicable	LPS, 24 h	THP1macrophage_LPS_B3	3	2	CCL2	23.83
Experiment 2	THP-1 macrophage	LPS	Not applicable	LPS, 24 h	THP1macrophage_LPS_B3	3	2	IL1B	25
Experiment 2	THP-1 macrophage	LPS	Not applicable	LPS, 24 h	THP1macrophage_LPS_B3	3	2	TNF	24.07
Experiment 2	THP-1 macrophage	LPS	Not applicable	LPS, 24 h	THP1macrophage_LPS_B3	3	2	PYCARD	23.77

## Sheet: Plotting data
Cell model	Gene	Group	siRNA	Stimulus	Biological replicate	Sample ID	Ct target mean	Ct GAPDH mean	dCt	Calibrator group	Calibrator mean dCt	ddCt	Relative expression (2^-ddCt)	Group n	Group mean relative expression	Group SD	Group SEM	Comparison 1	P value 1	Significance 1	Comparison 2	P value 2	Significance 2
NCM460	JAK2	siNC	siNC	No stimulation	1	NCM460_siNC_B1	25.36	19.18	6.18	siNC	6.24833	-0.0683333	1.0485	3	1.00139	0.0638404	0.0368583	siNC vs siJAK2	8.53482e-05	***	siNC + Stim vs siJAK2 + Stim	2.96878e-05	***
NCM460	JAK2	siNC	siNC	No stimulation	2	NCM460_siNC_B2	25.59	19.235	6.355	siNC	6.24833	0.106667	0.928731	3	1.00139	0.0638404	0.0368583	siNC vs siJAK2	8.53482e-05	***	siNC + Stim vs siJAK2 + Stim	2.96878e-05	***
NCM460	JAK2	siNC	siNC	No stimulation	3	NCM460_siNC_B3	25.505	19.295	6.21	siNC	6.24833	-0.0383333	1.02693	3	1.00139	0.0638404	0.0368583	siNC vs siJAK2	8.53482e-05	***	siNC + Stim vs siJAK2 + Stim	2.96878e-05	***
NCM460	JAK2	siJAK2	siJAK2	No stimulation	1	NCM460_siJAK2_B1	27.105	19.29	7.815	siNC	6.24833	1.56667	0.337587	3	0.313942	0.0267798	0.0154613	siNC vs siJAK2	8.53482e-05	***	siNC + Stim vs siJAK2 + Stim	2.96878e-05	***
NCM460	JAK2	siJAK2	siJAK2	No stimulation	2	NCM460_siJAK2_B2	27.185	19.29	7.895	siNC	6.24833	1.64667	0.319377	3	0.313942	0.0267798	0.0154613	siNC vs siJAK2	8.53482e-05	***	siNC + Stim vs siJAK2 + Stim	2.96878e-05	***
NCM460	JAK2	siJAK2	siJAK2	No stimulation	3	NCM460_siJAK2_B3	27.105	19.045	8.06	siNC	6.24833	1.81167	0.284862	3	0.313942	0.0267798	0.0154613	siNC vs siJAK2	8.53482e-05	***	siNC + Stim vs siJAK2 + Stim	2.96878e-05	***
NCM460	JAK2	siNC + Stim	siNC	TNF-alpha + IL-1beta, 24 h	1	NCM460_siNCplusStim_B1	25.095	19.16	5.935	siNC	6.24833	-0.313333	1.24258	3	1.29854	0.0823752	0.0475594	siNC vs siJAK2	8.53482e-05	***	siNC + Stim vs siJAK2 + Stim	2.96878e-05	***
NCM460	JAK2	siNC + Stim	siNC	TNF-alpha + IL-1beta, 24 h	2	NCM460_siNCplusStim_B2	25.015	19.245	5.77	siNC	6.24833	-0.478333	1.39313	3	1.29854	0.0823752	0.0475594	siNC vs siJAK2	8.53482e-05	***	siNC + Stim vs siJAK2 + Stim	2.96878e-05	***
NCM460	JAK2	siNC + Stim	siNC	TNF-alpha + IL-1beta, 24 h	3	NCM460_siNCplusStim_B3	25.045	19.13	5.915	siNC	6.24833	-0.333333	1.25992	3	1.29854	0.0823752	0.0475594	siNC vs siJAK2	8.53482e-05	***	siNC + Stim vs siJAK2 + Stim	2.96878e-05	***
NCM460	JAK2	siJAK2 + Stim	siJAK2	TNF-alpha + IL-1beta, 24 h	1	NCM460_siJAK2plusStim_B1	26.795	19.2	7.595	siNC	6.24833	1.34667	0.393199	3	0.3774	0.0156922	0.00905991	siNC vs siJAK2	8.53482e-05	***	siNC + Stim vs siJAK2 + Stim	2.96878e-05	***
NCM460	JAK2	siJAK2 + Stim	siJAK2	TNF-alpha + IL-1beta, 24 h	2	NCM460_siJAK2plusStim_B2	26.96	19.245	7.715	siNC	6.24833	1.46667	0.361817	3	0.3774	0.0156922	0.00905991	siNC vs siJAK2	8.53482e-05	***	siNC + Stim vs siJAK2 + Stim	2.96878e-05	***
NCM460	JAK2	siJAK2 + Stim	siJAK2	TNF-alpha + IL-1beta, 24 h	3	NCM460_siJAK2plusStim_B3	26.865	19.21	7.655	siNC	6.24833	1.40667	0.377182	3	0.3774	0.0156922	0.00905991	siNC vs siJAK2	8.53482e-05	***	siNC + Stim vs siJAK2 + Stim	2.96878e-05	***
NCM460	CCL2	siNC	siNC	No stimulation	1	NCM460_siNC_B1	28.245	19.18	9.065	siNC	9.02833	0.0366667	0.974905	3	1.00049	0.0385903	0.0222801	siNC vs siNC + Stim	2.57229e-05	***	siNC + Stim vs siJAK2 + Stim	0.0050166	**
NCM460	CCL2	siNC	siNC	No stimulation	2	NCM460_siNC_B2	28.2	19.235	8.965	siNC	9.02833	-0.0633333	1.04488	3	1.00049	0.0385903	0.0222801	siNC vs siNC + Stim	2.57229e-05	***	siNC + Stim vs siJAK2 + Stim	0.0050166	**
NCM460	CCL2	siNC	siNC	No stimulation	3	NCM460_siNC_B3	28.35	19.295	9.055	siNC	9.02833	0.0266667	0.981686	3	1.00049	0.0385903	0.0222801	siNC vs siNC + Stim	2.57229e-05	***	siNC + Stim vs siJAK2 + Stim	0.0050166	**
NCM460	CCL2	siJAK2	siJAK2	No stimulation	1	NCM460_siJAK2_B1	28.345	19.29	9.055	siNC	9.02833	0.0266667	0.981686	3	0.955403	0.0397954	0.0229759	siNC vs siNC + Stim	2.57229e-05	***	siNC + Stim vs siJAK2 + Stim	0.0050166	**
NCM460	CCL2	siJAK2	siJAK2	No stimulation	2	NCM460_siJAK2_B2	28.355	19.29	9.065	siNC	9.02833	0.0366667	0.974905	3	0.955403	0.0397954	0.0229759	siNC vs siNC + Stim	2.57229e-05	***	siNC + Stim vs siJAK2 + Stim	0.0050166	**
NCM460	CCL2	siJAK2	siJAK2	No stimulation	3	NCM460_siJAK2_B3	28.21	19.045	9.165	siNC	9.02833	0.136667	0.909618	3	0.955403	0.0397954	0.0229759	siNC vs siNC + Stim	2.57229e-05	***	siNC + Stim vs siJAK2 + Stim	0.0050166	**
NCM460	CCL2	siNC + Stim	siNC	TNF-alpha + IL-1beta, 24 h	1	NCM460_siNCplusStim_B1	24.6	19.16	5.44	siNC	9.02833	-3.58833	12.0281	3	12.1542	0.126368	0.0729587	siNC vs siNC + Stim	2.57229e-05	***	siNC + Stim vs siJAK2 + Stim	0.0050166	**
NCM460	CCL2	siNC + Stim	siNC	TNF-alpha + IL-1beta, 24 h	2	NCM460_siNCplusStim_B2	24.655	19.245	5.41	siNC	9.02833	-3.61833	12.2808	3	12.1542	0.126368	0.0729587	siNC vs siNC + Stim	2.57229e-05	***	siNC + Stim vs siJAK2 + Stim	0.0050166	**
NCM460	CCL2	siNC + Stim	siNC	TNF-alpha + IL-1beta, 24 h	3	NCM460_siNCplusStim_B3	24.555	19.13	5.425	siNC	9.02833	-3.60333	12.1538	3	12.1542	0.126368	0.0729587	siNC vs siNC + Stim	2.57229e-05	***	siNC + Stim vs siJAK2 + Stim	0.0050166	**
NCM460	CCL2	siJAK2 + Stim	siJAK2	TNF-alpha + IL-1beta, 24 h	1	NCM460_siJAK2plusStim_B1	25.82	19.2	6.62	siNC	9.02833	-2.40833	5.30861	3	5.78018	0.561391	0.324119	siNC vs siNC + Stim	2.57229e-05	***	siNC + Stim vs siJAK2 + Stim	0.0050166	**
NCM460	CCL2	siJAK2 + Stim	siJAK2	TNF-alpha + IL-1beta, 24 h	2	NCM460_siJAK2plusStim_B2	25.595	19.245	6.35	siNC	9.02833	-2.67833	6.40116	3	5.78018	0.561391	0.324119	siNC vs siNC + Stim	2.57229e-05	***	siNC + Stim vs siJAK2 + Stim	0.0050166	**
NCM460	CCL2	siJAK2 + Stim	siJAK2	TNF-alpha + IL-1beta, 24 h	3	NCM460_siJAK2plusStim_B3	25.745	19.21	6.535	siNC	9.02833	-2.49333	5.63077	3	5.78018	0.561391	0.324119	siNC vs siNC + Stim	2.57229e-05	***	siNC + Stim vs siJAK2 + Stim	0.0050166	**
NCM460	CXCL8	siNC	siNC	No stimulation	1	NCM460_siNC_B1	29.1	19.18	9.92	siNC	9.76	0.16	0.895025	3	1.00302	0.0936021	0.0540412	siNC vs siNC + Stim	1.69048e-05	***	siNC + Stim vs siJAK2 + Stim	0.00287477	**
NCM460	CXCL8	siNC	siNC	No stimulation	2	NCM460_siNC_B2	28.92	19.235	9.685	siNC	9.76	-0.075	1.05336	3	1.00302	0.0936021	0.0540412	siNC vs siNC + Stim	1.69048e-05	***	siNC + Stim vs siJAK2 + Stim	0.00287477	**
NCM460	CXCL8	siNC	siNC	No stimulation	3	NCM460_siNC_B3	28.97	19.295	9.675	siNC	9.76	-0.085	1.06069	3	1.00302	0.0936021	0.0540412	siNC vs siNC + Stim	1.69048e-05	***	siNC + Stim vs siJAK2 + Stim	0.00287477	**
NCM460	CXCL8	siJAK2	siJAK2	No stimulation	1	NCM460_siJAK2_B1	29.06	19.29	9.77	siNC	9.76	0.01	0.993092	3	0.93249	0.0851882	0.0491834	siNC vs siNC + Stim	1.69048e-05	***	siNC + Stim vs siJAK2 + Stim	0.00287477	**
NCM460	CXCL8	siJAK2	siJAK2	No stimulation	2	NCM460_siJAK2_B2	29.095	19.29	9.805	siNC	9.76	0.045	0.96929	3	0.93249	0.0851882	0.0491834	siNC vs siNC + Stim	1.69048e-05	***	siNC + Stim vs siJAK2 + Stim	0.00287477	**
NCM460	CXCL8	siJAK2	siJAK2	No stimulation	3	NCM460_siJAK2_B3	29.065	19.045	10.02	siNC	9.76	0.26	0.835088	3	0.93249	0.0851882	0.0491834	siNC vs siNC + Stim	1.69048e-05	***	siNC + Stim vs siJAK2 + Stim	0.00287477	**
NCM460	CXCL8	siNC + Stim	siNC	TNF-alpha + IL-1beta, 24 h	1	NCM460_siNCplusStim_B1	24.715	19.16	5.555	siNC	9.76	-4.205	18.443	3	17.7286	0.928214	0.535905	siNC vs siNC + Stim	1.69048e-05	***	siNC + Stim vs siJAK2 + Stim	0.00287477	**
NCM460	CXCL8	siNC + Stim	siNC	TNF-alpha + IL-1beta, 24 h	2	NCM460_siNCplusStim_B2	24.83	19.245	5.585	siNC	9.76	-4.175	18.0634	3	17.7286	0.928214	0.535905	siNC vs siNC + Stim	1.69048e-05	***	siNC + Stim vs siJAK2 + Stim	0.00287477	**
NCM460	CXCL8	siNC + Stim	siNC	TNF-alpha + IL-1beta, 24 h	3	NCM460_siNCplusStim_B3	24.83	19.13	5.7	siNC	9.76	-4.06	16.6795	3	17.7286	0.928214	0.535905	siNC vs siNC + Stim	1.69048e-05	***	siNC + Stim vs siJAK2 + Stim	0.00287477	**
NCM460	CXCL8	siJAK2 + Stim	siJAK2	TNF-alpha + IL-1beta, 24 h	1	NCM460_siJAK2plusStim_B1	25.455	19.2	6.255	siNC	9.76	-3.505	11.353	3	11.1844	0.14726	0.0850204	siNC vs siNC + Stim	1.69048e-05	***	siNC + Stim vs siJAK2 + Stim	0.00287477	**
NCM460	CXCL8	siJAK2 + Stim	siJAK2	TNF-alpha + IL-1beta, 24 h	2	NCM460_siJAK2plusStim_B2	25.53	19.245	6.285	siNC	9.76	-3.475	11.1193	3	11.1844	0.14726	0.0850204	siNC vs siNC + Stim	1.69048e-05	***	siNC + Stim vs siJAK2 + Stim	0.00287477	**
NCM460	CXCL8	siJAK2 + Stim	siJAK2	TNF-alpha + IL-1beta, 24 h	3	NCM460_siJAK2plusStim_B3	25.5	19.21	6.29	siNC	9.76	-3.47	11.0809	3	11.1844	0.14726	0.0850204	siNC vs siNC + Stim	1.69048e-05	***	siNC + Stim vs siJAK2 + Stim	0.00287477	**
NCM460	OCLN	siNC	siNC	No stimulation	1	NCM460_siNC_B1	24.01	19.18	4.83	siNC	4.805	0.025	0.982821	3	1.00061	0.0430632	0.0248626	siNC vs siNC + Stim	0.00360322	**	siNC + Stim vs siJAK2 + Stim	0.0380034	*
NCM460	OCLN	siNC	siNC	No stimulation	2	NCM460_siNC_B2	23.97	19.235	4.735	siNC	4.805	-0.07	1.04972	3	1.00061	0.0430632	0.0248626	siNC vs siNC + Stim	0.00360322	**	siNC + Stim vs siJAK2 + Stim	0.0380034	*
NCM460	OCLN	siNC	siNC	No stimulation	3	NCM460_siNC_B3	24.145	19.295	4.85	siNC	4.805	0.045	0.96929	3	1.00061	0.0430632	0.0248626	siNC vs siNC + Stim	0.00360322	**	siNC + Stim vs siJAK2 + Stim	0.0380034	*
NCM460	OCLN	siJAK2	siJAK2	No stimulation	1	NCM460_siJAK2_B1	24.125	19.29	4.835	siNC	4.805	0.03	0.97942	3	0.938299	0.150895	0.0871193	siNC vs siNC + Stim	0.00360322	**	siNC + Stim vs siJAK2 + Stim	0.0380034	*
NCM460	OCLN	siJAK2	siJAK2	No stimulation	2	NCM460_siJAK2_B2	24.005	19.29	4.715	siNC	4.805	-0.09	1.06437	3	0.938299	0.150895	0.0871193	siNC vs siNC + Stim	0.00360322	**	siNC + Stim vs siJAK2 + Stim	0.0380034	*
NCM460	OCLN	siJAK2	siJAK2	No stimulation	3	NCM460_siJAK2_B3	24.225	19.045	5.18	siNC	4.805	0.375	0.771105	3	0.938299	0.150895	0.0871193	siNC vs siNC + Stim	0.00360322	**	siNC + Stim vs siJAK2 + Stim	0.0380034	*
NCM460	OCLN	siNC + Stim	siNC	TNF-alpha + IL-1beta, 24 h	1	NCM460_siNCplusStim_B1	24.965	19.16	5.805	siNC	4.805	1	0.5	3	0.554023	0.0546118	0.0315301	siNC vs siNC + Stim	0.00360322	**	siNC + Stim vs siJAK2 + Stim	0.0380034	*
NCM460	OCLN	siNC + Stim	siNC	TNF-alpha + IL-1beta, 24 h	2	NCM460_siNCplusStim_B2	24.765	19.245	5.52	siNC	4.805	0.715	0.609205	3	0.554023	0.0546118	0.0315301	siNC vs siNC + Stim	0.00360322	**	siNC + Stim vs siJAK2 + Stim	0.0380034	*
NCM460	OCLN	siNC + Stim	siNC	TNF-alpha + IL-1beta, 24 h	3	NCM460_siNCplusStim_B3	24.79	19.13	5.66	siNC	4.805	0.855	0.552865	3	0.554023	0.0546118	0.0315301	siNC vs siNC + Stim	0.00360322	**	siNC + Stim vs siJAK2 + Stim	0.0380034	*
NCM460	OCLN	siJAK2 + Stim	siJAK2	TNF-alpha + IL-1beta, 24 h	1	NCM460_siJAK2plusStim_B1	24.51	19.2	5.31	siNC	4.805	0.505	0.70466	3	0.71794	0.017026	0.00982995	siNC vs siNC + Stim	0.00360322	**	siNC + Stim vs siJAK2 + Stim	0.0380034	*
NCM460	OCLN	siJAK2 + Stim	siJAK2	TNF-alpha + IL-1beta, 24 h	2	NCM460_siJAK2plusStim_B2	24.49	19.245	5.245	siNC	4.805	0.44	0.737135	3	0.71794	0.017026	0.00982995	siNC vs siNC + Stim	0.00360322	**	siNC + Stim vs siJAK2 + Stim	0.0380034	*
NCM460	OCLN	siJAK2 + Stim	siJAK2	TNF-alpha + IL-1beta, 24 h	3	NCM460_siJAK2plusStim_B3	24.505	19.21	5.295	siNC	4.805	0.49	0.712025	3	0.71794	0.017026	0.00982995	siNC vs siNC + Stim	0.00360322	**	siNC + Stim vs siJAK2 + Stim	0.0380034	*
THP-1 macrophage	CCL2	Control	Not applicable	No stimulation	1	THP1macrophage_Control_B1	27.585	19.01	8.575	Control	8.68667	-0.111667	1.08048	3	1.0033	0.0980582	0.0566139	Control vs LPS	5.20304e-06	***	Not applicable	Not applicable	Not applicable
THP-1 macrophage	CCL2	Control	Not applicable	No stimulation	2	THP1macrophage_Control_B2	27.58	18.945	8.635	Control	8.68667	-0.0516667	1.03646	3	1.0033	0.0980582	0.0566139	Control vs LPS	5.20304e-06	***	Not applicable	Not applicable	Not applicable
THP-1 macrophage	CCL2	Control	Not applicable	No stimulation	3	THP1macrophage_Control_B3	27.76	18.91	8.85	Control	8.68667	0.163333	0.89296	3	1.0033	0.0980582	0.0566139	Control vs LPS	5.20304e-06	***	Not applicable	Not applicable	Not applicable
THP-1 macrophage	CCL2	LPS	Not applicable	LPS, 24 h	1	THP1macrophage_LPS_B1	23.835	18.99	4.845	Control	8.68667	-3.84167	14.337	3	14.1844	1.37116	0.791638	Control vs LPS	5.20304e-06	***	Not applicable	Not applicable	Not applicable
THP-1 macrophage	CCL2	LPS	Not applicable	LPS, 24 h	2	THP1macrophage_LPS_B2	23.765	19.03	4.735	Control	8.68667	-3.95167	15.4728	3	14.1844	1.37116	0.791638	Control vs LPS	5.20304e-06	***	Not applicable	Not applicable	Not applicable
THP-1 macrophage	CCL2	LPS	Not applicable	LPS, 24 h	3	THP1macrophage_LPS_B3	23.705	18.69	5.015	Control	8.68667	-3.67167	12.7433	3	14.1844	1.37116	0.791638	Control vs LPS	5.20304e-06	***	Not applicable	Not applicable	Not applicable
THP-1 macrophage	IL1B	Control	Not applicable	No stimulation	1	THP1macrophage_Control_B1	30.355	19.01	11.345	Control	11.405	-0.06	1.04247	3	1.00044	0.0365539	0.0211044	Control vs LPS	2.85055e-06	***	Not applicable	Not applicable	Not applicable
THP-1 macrophage	IL1B	Control	Not applicable	No stimulation	2	THP1macrophage_Control_B2	30.375	18.945	11.43	Control	11.405	0.025	0.982821	3	1.00044	0.0365539	0.0211044	Control vs LPS	2.85055e-06	***	Not applicable	Not applicable	Not applicable
THP-1 macrophage	IL1B	Control	Not applicable	No stimulation	3	THP1macrophage_Control_B3	30.35	18.91	11.44	Control	11.405	0.035	0.976032	3	1.00044	0.0365539	0.0211044	Control vs LPS	2.85055e-06	***	Not applicable	Not applicable	Not applicable
THP-1 macrophage	IL1B	LPS	Not applicable	LPS, 24 h	1	THP1macrophage_LPS_B1	25.135	18.99	6.145	Control	11.405	-5.26	38.3193	3	36.347	2.37715	1.37245	Control vs LPS	2.85055e-06	***	Not applicable	Not applicable	Not applicable
THP-1 macrophage	IL1B	LPS	Not applicable	LPS, 24 h	2	THP1macrophage_LPS_B2	25.225	19.03	6.195	Control	11.405	-5.21	37.014	3	36.347	2.37715	1.37245	Control vs LPS	2.85055e-06	***	Not applicable	Not applicable	Not applicable
THP-1 macrophage	IL1B	LPS	Not applicable	LPS, 24 h	3	THP1macrophage_LPS_B3	25.02	18.69	6.33	Control	11.405	-5.075	33.7076	3	36.347	2.37715	1.37245	Control vs LPS	2.85055e-06	***	Not applicable	Not applicable	Not applicable
THP-1 macrophage	TNF	Control	Not applicable	No stimulation	1	THP1macrophage_Control_B1	28.605	19.01	9.595	Control	9.785	-0.19	1.14076	3	1.00625	0.136661	0.0789012	Control vs LPS	9.98872e-05	***	Not applicable	Not applicable	Not applicable
THP-1 macrophage	TNF	Control	Not applicable	No stimulation	2	THP1macrophage_Control_B2	28.935	18.945	9.99	Control	9.785	0.205	0.867539	3	1.00625	0.136661	0.0789012	Control vs LPS	9.98872e-05	***	Not applicable	Not applicable	Not applicable
THP-1 macrophage	TNF	Control	Not applicable	No stimulation	3	THP1macrophage_Control_B3	28.68	18.91	9.77	Control	9.785	-0.015	1.01045	3	1.00625	0.136661	0.0789012	Control vs LPS	9.98872e-05	***	Not applicable	Not applicable	Not applicable
THP-1 macrophage	TNF	LPS	Not applicable	LPS, 24 h	1	THP1macrophage_LPS_B1	24.17	18.99	5.18	Control	9.785	-4.605	24.3357	3	23.8616	1.37157	0.791875	Control vs LPS	9.98872e-05	***	Not applicable	Not applicable	Not applicable
THP-1 macrophage	TNF	LPS	Not applicable	LPS, 24 h	2	THP1macrophage_LPS_B2	24.175	19.03	5.145	Control	9.785	-4.64	24.9333	3	23.8616	1.37157	0.791875	Control vs LPS	9.98872e-05	***	Not applicable	Not applicable	Not applicable
THP-1 macrophage	TNF	LPS	Not applicable	LPS, 24 h	3	THP1macrophage_LPS_B3	23.995	18.69	5.305	Control	9.785	-4.48	22.3159	3	23.8616	1.37157	0.791875	Control vs LPS	9.98872e-05	***	Not applicable	Not applicable	Not applicable
THP-1 macrophage	PYCARD	Control	Not applicable	No stimulation	1	THP1macrophage_Control_B1	24.86	19.01	5.85	Control	5.87	-0.02	1.01396	3	1.00005	0.0120476	0.00695566	Control vs LPS	1.01115e-05	***	Not applicable	Not applicable	Not applicable
THP-1 macrophage	PYCARD	Control	Not applicable	No stimulation	2	THP1macrophage_Control_B2	24.825	18.945	5.88	Control	5.87	0.01	0.993092	3	1.00005	0.0120476	0.00695566	Control vs LPS	1.01115e-05	***	Not applicable	Not applicable	Not applicable
THP-1 macrophage	PYCARD	Control	Not applicable	No stimulation	3	THP1macrophage_Control_B3	24.79	18.91	5.88	Control	5.87	0.01	0.993092	3	1.00005	0.0120476	0.00695566	Control vs LPS	1.01115e-05	***	Not applicable	Not applicable	Not applicable
THP-1 macrophage	PYCARD	LPS	Not applicable	LPS, 24 h	1	THP1macrophage_LPS_B1	23.985	18.99	4.995	Control	5.87	-0.875	1.83401	3	1.84252	0.00976231	0.00563627	Control vs LPS	1.01115e-05	***	Not applicable	Not applicable	Not applicable
THP-1 macrophage	PYCARD	LPS	Not applicable	LPS, 24 h	2	THP1macrophage_LPS_B2	24.01	19.03	4.98	Control	5.87	-0.89	1.85318	3	1.84252	0.00976231	0.00563627	Control vs LPS	1.01115e-05	***	Not applicable	Not applicable	Not applicable
THP-1 macrophage	PYCARD	LPS	Not applicable	LPS, 24 h	3	THP1macrophage_LPS_B3	23.68	18.69	4.99	Control	5.87	-0.88	1.84038	3	1.84252	0.00976231	0.00563627	Control vs LPS	1.01115e-05	***	Not applicable	Not applicable	Not applicable
