# Supplementary material for: Spatial genetic mapping links shared inflammatory bowel disease liability to adult immune–epithelial lesion contexts
Source: Front Immunol. 2026 Jul 8;17:1853177. doi: 10.3389/fimmu.2026.1853177 (PMC13388401; doi:10.3389/fimmu.2026.1853177)
Supplement: Supplementary file 8 [file Table8.xlsx]

## Sheet: S8A_gene_set_mapping
trait	gene_set	n_genes_ENSG	n_mapped_to_symbol	n_unique_symbols	mapping_rate
CD	MAGMA_Bonferroni	16	16	16	1
CD	MAGMA_FDR_0.05	58	58	58	1
CD	MAGMA_top50	50	50	50	1
IBD	MAGMA_Bonferroni	124	124	124	1
IBD	MAGMA_FDR_0.05	507	506	506	0.998028
IBD	MAGMA_top50	50	50	50	1
UC	MAGMA_Bonferroni	21	21	21	1
UC	MAGMA_FDR_0.05	60	60	60	1
UC	MAGMA_top50	50	50	50	1

## Sheet: S8B_gene_matching
dataset	trait	gene_set	n_genes_in_set	n_genes_matched	matched_genes	sample_id
SCP2959_adult_CD	IBD	MAGMA_top50	50	48	IL23R;C1ORF141;JAK2;BSN;RNF123;IP6K1;MST1;NKX2-3;INSL6;AMIGO3;GMPPB;HLA-DRB1;RHOA;TRAIP;CARD9;NICN1;SNAPC4;APEH;CDHR4;DAG1;CCL2;CCL7;C4A;UBA7;CCND3;NELFE;TSBP1;INAVA;INKA1;DNLZ;CAMKV;AMT;TCTA;C4B;TNXB;INSL4;HLA-DRA;THADA;PRRT1;P4HA2;FOSL2;PUS10;DXO;STK19;PMPCA;HLA-DQB1;ENTR1;HLA-DQA1
SCP2959_adult_CD	IBD	MAGMA_Bonferroni	124	119	IL23R;C1ORF141;JAK2;BSN;RNF123;IP6K1;MST1;NKX2-3;INSL6;AMIGO3;GMPPB;HLA-DRB1;RHOA;TRAIP;CARD9;NICN1;SNAPC4;APEH;CDHR4;DAG1;CCL2;CCL7;C4A;UBA7;CCND3;NELFE;TSBP1;INAVA;INKA1;DNLZ;CAMKV;AMT;TCTA;C4B;TNXB;INSL4;HLA-DRA;THADA;PRRT1;P4HA2;FOSL2;PUS10;DXO;STK19;PMPCA;HLA-DQB1;ENTR1;HLA-DQA1;UBE2M;GPSM1;CHMP2A;CCL11;ZBTB45;ATF6B;TPST2;GSDMB;MON1A;MST1R;FCGR2A;TRIM28;ATG16L1;TNRC6B;MZF1;KRT25;ORMDL3;STAT3…
SCP2959_adult_CD	CD	MAGMA_top50	50	49	IL23R;C1ORF141;NOD2;HLA-B;ATG16L1;JAK2;NKD1;CYLD;SERBP1;NCR3;CUL2;RNASET2;LST1;ATF6B;CREM;C4B;EXOC6B;TNXB;INSL6;MICA;TSR1;NKX2-3;C2;LTB;C4A;ZBTB12;INSL4;KSR1;HLA-C;IL12RB2;NBPF3;DAND5;SAG;NELFE;SNX20;HLA-DOA;BTN1A1;EHMT2;HMGN4;DIPK1A;ASGR2;FKBPL;DVL3;TRIM31;RTN4RL1;DAP;AP2M1;EGR2;CFB
SCP2959_adult_CD	CD	MAGMA_Bonferroni	16	16	IL23R;C1ORF141;NOD2;HLA-B;ATG16L1;JAK2;NKD1;CYLD;SERBP1;NCR3;CUL2;RNASET2;LST1;ATF6B;CREM;C4B
SCP2959_adult_CD	UC	MAGMA_top50	50	49	HLA-DRB5;PRRT1;HLA-DRB1;PPT2;JAK2;NKX2-3;EGFL8;TSBP1;RNF5;AGPAT1;NELFE;DLD;AGER;PBX2;HLA-DQA1;C4A;NOTCH4;LAMB1;GPSM3;SNF8;UBE2Z;INSL6;DXO;RNF123;ATP5MC1;STK19;HLA-DRA;C4B;SMIM17;MST1;GIP;BSN;HLA-DQB1;NKD1;CAVIN3;IP6K1;REV3L;IL23R;GNAT3;OTUD3;GMPPB;AMIGO3;TMPPE;ATF6B;LRCH1;CCND3;TNXB;PELP1;YPEL4
SCP2959_adult_CD	UC	MAGMA_Bonferroni	21	20	HLA-DRB5;PRRT1;HLA-DRB1;PPT2;JAK2;NKX2-3;EGFL8;TSBP1;RNF5;AGPAT1;NELFE;DLD;AGER;PBX2;HLA-DQA1;C4A;NOTCH4;LAMB1;GPSM3;SNF8
GSE189184_adult_UC	IBD	MAGMA_top50	50	47	AMIGO3;AMT;APEH;BSN;C1ORF141;C4A;C4B;CAMKV;CARD9;CCL2;CCL7;CCND3;CDHR4;DAG1;DNLZ;DXO;ENTR1;FOSL2;GMPPB;HLA-DQA1;HLA-DQB1;HLA-DRA;HLA-DRB1;IL23R;INAVA;INKA1;INSL4;INSL6;IP6K1;JAK2;MST1;NELFE;NICN1;NKX2-3;P4HA2;PMPCA;PRRT1;PUS10;RHOA;RNF123;SNAPC4;STK19;TCTA;THADA;TNXB;TRAIP;UBA7	B4
GSE189184_adult_UC	IBD	MAGMA_Bonferroni	124	119	AMIGO3;AMT;APEH;ARFRP1;ATF6B;ATG16L1;BRD7;BSN;BTNL2;C1ORF141;C3ORF62;C4A;C4B;C9ORF163;CACNA1S;CAMKV;CARD9;CCDC88B;CCL11;CCL2;CCL7;CCND3;CDHR4;CEP350;CFB;CHMP2A;CSF2;CYP21A2;DAG1;DNLZ;DXO;EGFL8;EGR2;ENTR1;ERBB2;FAM83F;FCGR2A;FOSL2;GMPPB;GPSM1;GPSM3;GRB7;GSDMB;HLA-DQA1;HLA-DQB1;HLA-DRA;HLA-DRB1;HLA-DRB5;HSPA1A;HSPA1L;IL23R;INAVA;INKA1;INPP5E;INSL4;INSL6;IP6K1;IRF1;IRGM;JAK2;KRT25;KRT26;KRT27;LKAAEA…	B4
GSE189184_adult_UC	CD	MAGMA_top50	50	48	AP2M1;ASGR2;ATF6B;ATG16L1;BTN1A1;C1ORF141;C2;C4A;C4B;CFB;CREM;CUL2;CYLD;DAND5;DAP;DVL3;EGR2;EHMT2;EXOC6B;FKBPL;HLA-B;HLA-C;HLA-DOA;HMGN4;IL12RB2;IL23R;INSL4;INSL6;JAK2;KSR1;LST1;LTB;MICA;NBPF3;NCR3;NELFE;NKD1;NKX2-3;NOD2;RNASET2;RTN4RL1;SAG;SERBP1;SNX20;TNXB;TRIM31;TSR1;ZBTB12	B4
GSE189184_adult_UC	CD	MAGMA_Bonferroni	16	16	ATF6B;ATG16L1;C1ORF141;C4B;CREM;CUL2;CYLD;HLA-B;IL23R;JAK2;LST1;NCR3;NKD1;NOD2;RNASET2;SERBP1	B4
GSE189184_adult_UC	UC	MAGMA_top50	50	48	AGER;AGPAT1;AMIGO3;ATF6B;ATP5MC1;BSN;C4A;C4B;CAVIN3;CCND3;DLD;DXO;EGFL8;GIP;GMPPB;GNAT3;GPSM3;HLA-DQA1;HLA-DQB1;HLA-DRA;HLA-DRB1;HLA-DRB5;IL23R;INSL6;IP6K1;JAK2;LAMB1;LRCH1;MST1;NELFE;NKD1;NKX2-3;NOTCH4;OTUD3;PBX2;PELP1;PPT2;PRRT1;REV3L;RNF123;RNF5;SMIM17;SNF8;STK19;TMPPE;TNXB;UBE2Z;YPEL4	B4
GSE189184_adult_UC	UC	MAGMA_Bonferroni	21	19	AGER;AGPAT1;C4A;DLD;EGFL8;GPSM3;HLA-DQA1;HLA-DRB1;HLA-DRB5;JAK2;LAMB1;NELFE;NKX2-3;NOTCH4;PBX2;PPT2;PRRT1;RNF5;SNF8	B4
GSE189184_adult_UC	IBD	MAGMA_top50	50	47	AMIGO3;AMT;APEH;BSN;C1ORF141;C4A;C4B;CAMKV;CARD9;CCL2;CCL7;CCND3;CDHR4;DAG1;DNLZ;DXO;ENTR1;FOSL2;GMPPB;HLA-DQA1;HLA-DQB1;HLA-DRA;HLA-DRB1;IL23R;INAVA;INKA1;INSL4;INSL6;IP6K1;JAK2;MST1;NELFE;NICN1;NKX2-3;P4HA2;PMPCA;PRRT1;PUS10;RHOA;RNF123;SNAPC4;STK19;TCTA;THADA;TNXB;TRAIP;UBA7	B5
GSE189184_adult_UC	IBD	MAGMA_Bonferroni	124	119	AMIGO3;AMT;APEH;ARFRP1;ATF6B;ATG16L1;BRD7;BSN;BTNL2;C1ORF141;C3ORF62;C4A;C4B;C9ORF163;CACNA1S;CAMKV;CARD9;CCDC88B;CCL11;CCL2;CCL7;CCND3;CDHR4;CEP350;CFB;CHMP2A;CSF2;CYP21A2;DAG1;DNLZ;DXO;EGFL8;EGR2;ENTR1;ERBB2;FAM83F;FCGR2A;FOSL2;GMPPB;GPSM1;GPSM3;GRB7;GSDMB;HLA-DQA1;HLA-DQB1;HLA-DRA;HLA-DRB1;HLA-DRB5;HSPA1A;HSPA1L;IL23R;INAVA;INKA1;INPP5E;INSL4;INSL6;IP6K1;IRF1;IRGM;JAK2;KRT25;KRT26;KRT27;LKAAEA…	B5
GSE189184_adult_UC	CD	MAGMA_top50	50	48	AP2M1;ASGR2;ATF6B;ATG16L1;BTN1A1;C1ORF141;C2;C4A;C4B;CFB;CREM;CUL2;CYLD;DAND5;DAP;DVL3;EGR2;EHMT2;EXOC6B;FKBPL;HLA-B;HLA-C;HLA-DOA;HMGN4;IL12RB2;IL23R;INSL4;INSL6;JAK2;KSR1;LST1;LTB;MICA;NBPF3;NCR3;NELFE;NKD1;NKX2-3;NOD2;RNASET2;RTN4RL1;SAG;SERBP1;SNX20;TNXB;TRIM31;TSR1;ZBTB12	B5
GSE189184_adult_UC	CD	MAGMA_Bonferroni	16	16	ATF6B;ATG16L1;C1ORF141;C4B;CREM;CUL2;CYLD;HLA-B;IL23R;JAK2;LST1;NCR3;NKD1;NOD2;RNASET2;SERBP1	B5
GSE189184_adult_UC	UC	MAGMA_top50	50	48	AGER;AGPAT1;AMIGO3;ATF6B;ATP5MC1;BSN;C4A;C4B;CAVIN3;CCND3;DLD;DXO;EGFL8;GIP;GMPPB;GNAT3;GPSM3;HLA-DQA1;HLA-DQB1;HLA-DRA;HLA-DRB1;HLA-DRB5;IL23R;INSL6;IP6K1;JAK2;LAMB1;LRCH1;MST1;NELFE;NKD1;NKX2-3;NOTCH4;OTUD3;PBX2;PELP1;PPT2;PRRT1;REV3L;RNF123;RNF5;SMIM17;SNF8;STK19;TMPPE;TNXB;UBE2Z;YPEL4	B5
GSE189184_adult_UC	UC	MAGMA_Bonferroni	21	19	AGER;AGPAT1;C4A;DLD;EGFL8;GPSM3;HLA-DQA1;HLA-DRB1;HLA-DRB5;JAK2;LAMB1;NELFE;NKX2-3;NOTCH4;PBX2;PPT2;PRRT1;RNF5;SNF8	B5
GSE189184_adult_UC	IBD	MAGMA_top50	50	47	AMIGO3;AMT;APEH;BSN;C1ORF141;C4A;C4B;CAMKV;CARD9;CCL2;CCL7;CCND3;CDHR4;DAG1;DNLZ;DXO;ENTR1;FOSL2;GMPPB;HLA-DQA1;HLA-DQB1;HLA-DRA;HLA-DRB1;IL23R;INAVA;INKA1;INSL4;INSL6;IP6K1;JAK2;MST1;NELFE;NICN1;NKX2-3;P4HA2;PMPCA;PRRT1;PUS10;RHOA;RNF123;SNAPC4;STK19;TCTA;THADA;TNXB;TRAIP;UBA7	B8
GSE189184_adult_UC	IBD	MAGMA_Bonferroni	124	119	AMIGO3;AMT;APEH;ARFRP1;ATF6B;ATG16L1;BRD7;BSN;BTNL2;C1ORF141;C3ORF62;C4A;C4B;C9ORF163;CACNA1S;CAMKV;CARD9;CCDC88B;CCL11;CCL2;CCL7;CCND3;CDHR4;CEP350;CFB;CHMP2A;CSF2;CYP21A2;DAG1;DNLZ;DXO;EGFL8;EGR2;ENTR1;ERBB2;FAM83F;FCGR2A;FOSL2;GMPPB;GPSM1;GPSM3;GRB7;GSDMB;HLA-DQA1;HLA-DQB1;HLA-DRA;HLA-DRB1;HLA-DRB5;HSPA1A;HSPA1L;IL23R;INAVA;INKA1;INPP5E;INSL4;INSL6;IP6K1;IRF1;IRGM;JAK2;KRT25;KRT26;KRT27;LKAAEA…	B8
GSE189184_adult_UC	CD	MAGMA_top50	50	48	AP2M1;ASGR2;ATF6B;ATG16L1;BTN1A1;C1ORF141;C2;C4A;C4B;CFB;CREM;CUL2;CYLD;DAND5;DAP;DVL3;EGR2;EHMT2;EXOC6B;FKBPL;HLA-B;HLA-C;HLA-DOA;HMGN4;IL12RB2;IL23R;INSL4;INSL6;JAK2;KSR1;LST1;LTB;MICA;NBPF3;NCR3;NELFE;NKD1;NKX2-3;NOD2;RNASET2;RTN4RL1;SAG;SERBP1;SNX20;TNXB;TRIM31;TSR1;ZBTB12	B8
GSE189184_adult_UC	CD	MAGMA_Bonferroni	16	16	ATF6B;ATG16L1;C1ORF141;C4B;CREM;CUL2;CYLD;HLA-B;IL23R;JAK2;LST1;NCR3;NKD1;NOD2;RNASET2;SERBP1	B8
GSE189184_adult_UC	UC	MAGMA_top50	50	48	AGER;AGPAT1;AMIGO3;ATF6B;ATP5MC1;BSN;C4A;C4B;CAVIN3;CCND3;DLD;DXO;EGFL8;GIP;GMPPB;GNAT3;GPSM3;HLA-DQA1;HLA-DQB1;HLA-DRA;HLA-DRB1;HLA-DRB5;IL23R;INSL6;IP6K1;JAK2;LAMB1;LRCH1;MST1;NELFE;NKD1;NKX2-3;NOTCH4;OTUD3;PBX2;PELP1;PPT2;PRRT1;REV3L;RNF123;RNF5;SMIM17;SNF8;STK19;TMPPE;TNXB;UBE2Z;YPEL4	B8
GSE189184_adult_UC	UC	MAGMA_Bonferroni	21	19	AGER;AGPAT1;C4A;DLD;EGFL8;GPSM3;HLA-DQA1;HLA-DRB1;HLA-DRB5;JAK2;LAMB1;NELFE;NKX2-3;NOTCH4;PBX2;PPT2;PRRT1;RNF5;SNF8	B8
GSE189184_adult_UC	IBD	MAGMA_top50	50	47	AMIGO3;AMT;APEH;BSN;C1ORF141;C4A;C4B;CAMKV;CARD9;CCL2;CCL7;CCND3;CDHR4;DAG1;DNLZ;DXO;ENTR1;FOSL2;GMPPB;HLA-DQA1;HLA-DQB1;HLA-DRA;HLA-DRB1;IL23R;INAVA;INKA1;INSL4;INSL6;IP6K1;JAK2;MST1;NELFE;NICN1;NKX2-3;P4HA2;PMPCA;PRRT1;PUS10;RHOA;RNF123;SNAPC4;STK19;TCTA;THADA;TNXB;TRAIP;UBA7	B9
GSE189184_adult_UC	IBD	MAGMA_Bonferroni	124	119	AMIGO3;AMT;APEH;ARFRP1;ATF6B;ATG16L1;BRD7;BSN;BTNL2;C1ORF141;C3ORF62;C4A;C4B;C9ORF163;CACNA1S;CAMKV;CARD9;CCDC88B;CCL11;CCL2;CCL7;CCND3;CDHR4;CEP350;CFB;CHMP2A;CSF2;CYP21A2;DAG1;DNLZ;DXO;EGFL8;EGR2;ENTR1;ERBB2;FAM83F;FCGR2A;FOSL2;GMPPB;GPSM1;GPSM3;GRB7;GSDMB;HLA-DQA1;HLA-DQB1;HLA-DRA;HLA-DRB1;HLA-DRB5;HSPA1A;HSPA1L;IL23R;INAVA;INKA1;INPP5E;INSL4;INSL6;IP6K1;IRF1;IRGM;JAK2;KRT25;KRT26;KRT27;LKAAEA…	B9
GSE189184_adult_UC	CD	MAGMA_top50	50	48	AP2M1;ASGR2;ATF6B;ATG16L1;BTN1A1;C1ORF141;C2;C4A;C4B;CFB;CREM;CUL2;CYLD;DAND5;DAP;DVL3;EGR2;EHMT2;EXOC6B;FKBPL;HLA-B;HLA-C;HLA-DOA;HMGN4;IL12RB2;IL23R;INSL4;INSL6;JAK2;KSR1;LST1;LTB;MICA;NBPF3;NCR3;NELFE;NKD1;NKX2-3;NOD2;RNASET2;RTN4RL1;SAG;SERBP1;SNX20;TNXB;TRIM31;TSR1;ZBTB12	B9
GSE189184_adult_UC	CD	MAGMA_Bonferroni	16	16	ATF6B;ATG16L1;C1ORF141;C4B;CREM;CUL2;CYLD;HLA-B;IL23R;JAK2;LST1;NCR3;NKD1;NOD2;RNASET2;SERBP1	B9
GSE189184_adult_UC	UC	MAGMA_top50	50	48	AGER;AGPAT1;AMIGO3;ATF6B;ATP5MC1;BSN;C4A;C4B;CAVIN3;CCND3;DLD;DXO;EGFL8;GIP;GMPPB;GNAT3;GPSM3;HLA-DQA1;HLA-DQB1;HLA-DRA;HLA-DRB1;HLA-DRB5;IL23R;INSL6;IP6K1;JAK2;LAMB1;LRCH1;MST1;NELFE;NKD1;NKX2-3;NOTCH4;OTUD3;PBX2;PELP1;PPT2;PRRT1;REV3L;RNF123;RNF5;SMIM17;SNF8;STK19;TMPPE;TNXB;UBE2Z;YPEL4	B9
GSE189184_adult_UC	UC	MAGMA_Bonferroni	21	19	AGER;AGPAT1;C4A;DLD;EGFL8;GPSM3;HLA-DQA1;HLA-DRB1;HLA-DRB5;JAK2;LAMB1;NELFE;NKX2-3;NOTCH4;PBX2;PPT2;PRRT1;RNF5;SNF8	B9
GSE189184_adult_UC	IBD	MAGMA_top50	50	47	AMIGO3;AMT;APEH;BSN;C1ORF141;C4A;C4B;CAMKV;CARD9;CCL2;CCL7;CCND3;CDHR4;DAG1;DNLZ;DXO;ENTR1;FOSL2;GMPPB;HLA-DQA1;HLA-DQB1;HLA-DRA;HLA-DRB1;IL23R;INAVA;INKA1;INSL4;INSL6;IP6K1;JAK2;MST1;NELFE;NICN1;NKX2-3;P4HA2;PMPCA;PRRT1;PUS10;RHOA;RNF123;SNAPC4;STK19;TCTA;THADA;TNXB;TRAIP;UBA7	B12
GSE189184_adult_UC	IBD	MAGMA_Bonferroni	124	119	AMIGO3;AMT;APEH;ARFRP1;ATF6B;ATG16L1;BRD7;BSN;BTNL2;C1ORF141;C3ORF62;C4A;C4B;C9ORF163;CACNA1S;CAMKV;CARD9;CCDC88B;CCL11;CCL2;CCL7;CCND3;CDHR4;CEP350;CFB;CHMP2A;CSF2;CYP21A2;DAG1;DNLZ;DXO;EGFL8;EGR2;ENTR1;ERBB2;FAM83F;FCGR2A;FOSL2;GMPPB;GPSM1;GPSM3;GRB7;GSDMB;HLA-DQA1;HLA-DQB1;HLA-DRA;HLA-DRB1;HLA-DRB5;HSPA1A;HSPA1L;IL23R;INAVA;INKA1;INPP5E;INSL4;INSL6;IP6K1;IRF1;IRGM;JAK2;KRT25;KRT26;KRT27;LKAAEA…	B12
GSE189184_adult_UC	CD	MAGMA_top50	50	48	AP2M1;ASGR2;ATF6B;ATG16L1;BTN1A1;C1ORF141;C2;C4A;C4B;CFB;CREM;CUL2;CYLD;DAND5;DAP;DVL3;EGR2;EHMT2;EXOC6B;FKBPL;HLA-B;HLA-C;HLA-DOA;HMGN4;IL12RB2;IL23R;INSL4;INSL6;JAK2;KSR1;LST1;LTB;MICA;NBPF3;NCR3;NELFE;NKD1;NKX2-3;NOD2;RNASET2;RTN4RL1;SAG;SERBP1;SNX20;TNXB;TRIM31;TSR1;ZBTB12	B12
GSE189184_adult_UC	CD	MAGMA_Bonferroni	16	16	ATF6B;ATG16L1;C1ORF141;C4B;CREM;CUL2;CYLD;HLA-B;IL23R;JAK2;LST1;NCR3;NKD1;NOD2;RNASET2;SERBP1	B12
GSE189184_adult_UC	UC	MAGMA_top50	50	48	AGER;AGPAT1;AMIGO3;ATF6B;ATP5MC1;BSN;C4A;C4B;CAVIN3;CCND3;DLD;DXO;EGFL8;GIP;GMPPB;GNAT3;GPSM3;HLA-DQA1;HLA-DQB1;HLA-DRA;HLA-DRB1;HLA-DRB5;IL23R;INSL6;IP6K1;JAK2;LAMB1;LRCH1;MST1;NELFE;NKD1;NKX2-3;NOTCH4;OTUD3;PBX2;PELP1;PPT2;PRRT1;REV3L;RNF123;RNF5;SMIM17;SNF8;STK19;TMPPE;TNXB;UBE2Z;YPEL4	B12
GSE189184_adult_UC	UC	MAGMA_Bonferroni	21	19	AGER;AGPAT1;C4A;DLD;EGFL8;GPSM3;HLA-DQA1;HLA-DRB1;HLA-DRB5;JAK2;LAMB1;NELFE;NKX2-3;NOTCH4;PBX2;PPT2;PRRT1;RNF5;SNF8	B12
GSE189184_adult_UC	IBD	MAGMA_top50	50	47	AMIGO3;AMT;APEH;BSN;C1ORF141;C4A;C4B;CAMKV;CARD9;CCL2;CCL7;CCND3;CDHR4;DAG1;DNLZ;DXO;ENTR1;FOSL2;GMPPB;HLA-DQA1;HLA-DQB1;HLA-DRA;HLA-DRB1;IL23R;INAVA;INKA1;INSL4;INSL6;IP6K1;JAK2;MST1;NELFE;NICN1;NKX2-3;P4HA2;PMPCA;PRRT1;PUS10;RHOA;RNF123;SNAPC4;STK19;TCTA;THADA;TNXB;TRAIP;UBA7	B13
GSE189184_adult_UC	IBD	MAGMA_Bonferroni	124	119	AMIGO3;AMT;APEH;ARFRP1;ATF6B;ATG16L1;BRD7;BSN;BTNL2;C1ORF141;C3ORF62;C4A;C4B;C9ORF163;CACNA1S;CAMKV;CARD9;CCDC88B;CCL11;CCL2;CCL7;CCND3;CDHR4;CEP350;CFB;CHMP2A;CSF2;CYP21A2;DAG1;DNLZ;DXO;EGFL8;EGR2;ENTR1;ERBB2;FAM83F;FCGR2A;FOSL2;GMPPB;GPSM1;GPSM3;GRB7;GSDMB;HLA-DQA1;HLA-DQB1;HLA-DRA;HLA-DRB1;HLA-DRB5;HSPA1A;HSPA1L;IL23R;INAVA;INKA1;INPP5E;INSL4;INSL6;IP6K1;IRF1;IRGM;JAK2;KRT25;KRT26;KRT27;LKAAEA…	B13
GSE189184_adult_UC	CD	MAGMA_top50	50	48	AP2M1;ASGR2;ATF6B;ATG16L1;BTN1A1;C1ORF141;C2;C4A;C4B;CFB;CREM;CUL2;CYLD;DAND5;DAP;DVL3;EGR2;EHMT2;EXOC6B;FKBPL;HLA-B;HLA-C;HLA-DOA;HMGN4;IL12RB2;IL23R;INSL4;INSL6;JAK2;KSR1;LST1;LTB;MICA;NBPF3;NCR3;NELFE;NKD1;NKX2-3;NOD2;RNASET2;RTN4RL1;SAG;SERBP1;SNX20;TNXB;TRIM31;TSR1;ZBTB12	B13
GSE189184_adult_UC	CD	MAGMA_Bonferroni	16	16	ATF6B;ATG16L1;C1ORF141;C4B;CREM;CUL2;CYLD;HLA-B;IL23R;JAK2;LST1;NCR3;NKD1;NOD2;RNASET2;SERBP1	B13
GSE189184_adult_UC	UC	MAGMA_top50	50	48	AGER;AGPAT1;AMIGO3;ATF6B;ATP5MC1;BSN;C4A;C4B;CAVIN3;CCND3;DLD;DXO;EGFL8;GIP;GMPPB;GNAT3;GPSM3;HLA-DQA1;HLA-DQB1;HLA-DRA;HLA-DRB1;HLA-DRB5;IL23R;INSL6;IP6K1;JAK2;LAMB1;LRCH1;MST1;NELFE;NKD1;NKX2-3;NOTCH4;OTUD3;PBX2;PELP1;PPT2;PRRT1;REV3L;RNF123;RNF5;SMIM17;SNF8;STK19;TMPPE;TNXB;UBE2Z;YPEL4	B13
GSE189184_adult_UC	UC	MAGMA_Bonferroni	21	19	AGER;AGPAT1;C4A;DLD;EGFL8;GPSM3;HLA-DQA1;HLA-DRB1;HLA-DRB5;JAK2;LAMB1;NELFE;NKX2-3;NOTCH4;PBX2;PPT2;PRRT1;RNF5;SNF8	B13
GSE189184_adult_UC	IBD	MAGMA_top50	50	48	AMIGO3;AMT;APEH;BSN;C1ORF141;C4A;C4B;CAMKV;CARD9;CCL2;CCL7;CCND3;CDHR4;DAG1;DNLZ;DXO;ENTR1;FOSL2;GMPPB;HLA-DQA1;HLA-DQB1;HLA-DRA;HLA-DRB1;IL23R;INAVA;INKA1;INSL4;INSL6;IP6K1;JAK2;MST1;NELFE;NICN1;NKX2-3;P4HA2;PMPCA;PRRT1;PUS10;RHOA;RNF123;SNAPC4;STK19;TCTA;THADA;TNXB;TRAIP;TSBP1;UBA7	C2
GSE189184_adult_UC	IBD	MAGMA_Bonferroni	124	120	AMIGO3;AMT;APEH;ARFRP1;ATF6B;ATG16L1;BRD7;BSN;BTNL2;C1ORF141;C3ORF62;C4A;C4B;C9ORF163;CACNA1S;CAMKV;CARD9;CCDC88B;CCL11;CCL2;CCL7;CCND3;CDHR4;CEP350;CFB;CHMP2A;CSF2;CYP21A2;DAG1;DNLZ;DXO;EGFL8;EGR2;ENTR1;ERBB2;FAM83F;FCGR2A;FOSL2;GMPPB;GPSM1;GPSM3;GRB7;GSDMB;HLA-DQA1;HLA-DQB1;HLA-DRA;HLA-DRB1;HLA-DRB5;HSPA1A;HSPA1L;IL23R;INAVA;INKA1;INPP5E;INSL4;INSL6;IP6K1;IRF1;IRGM;JAK2;KRT25;KRT26;KRT27;LKAAEA…	C2
GSE189184_adult_UC	CD	MAGMA_top50	50	49	AP2M1;ASGR2;ATF6B;ATG16L1;BTN1A1;C1ORF141;C2;C4A;C4B;CFB;CREM;CUL2;CYLD;DAND5;DAP;DIPK1A;DVL3;EGR2;EHMT2;EXOC6B;FKBPL;HLA-B;HLA-C;HLA-DOA;HMGN4;IL12RB2;IL23R;INSL4;INSL6;JAK2;KSR1;LST1;LTB;MICA;NBPF3;NCR3;NELFE;NKD1;NKX2-3;NOD2;RNASET2;RTN4RL1;SAG;SERBP1;SNX20;TNXB;TRIM31;TSR1;ZBTB12	C2
GSE189184_adult_UC	CD	MAGMA_Bonferroni	16	16	ATF6B;ATG16L1;C1ORF141;C4B;CREM;CUL2;CYLD;HLA-B;IL23R;JAK2;LST1;NCR3;NKD1;NOD2;RNASET2;SERBP1	C2
GSE189184_adult_UC	UC	MAGMA_top50	50	49	AGER;AGPAT1;AMIGO3;ATF6B;ATP5MC1;BSN;C4A;C4B;CAVIN3;CCND3;DLD;DXO;EGFL8;GIP;GMPPB;GNAT3;GPSM3;HLA-DQA1;HLA-DQB1;HLA-DRA;HLA-DRB1;HLA-DRB5;IL23R;INSL6;IP6K1;JAK2;LAMB1;LRCH1;MST1;NELFE;NKD1;NKX2-3;NOTCH4;OTUD3;PBX2;PELP1;PPT2;PRRT1;REV3L;RNF123;RNF5;SMIM17;SNF8;STK19;TMPPE;TNXB;TSBP1;UBE2Z;YPEL4	C2
GSE189184_adult_UC	UC	MAGMA_Bonferroni	21	20	AGER;AGPAT1;C4A;DLD;EGFL8;GPSM3;HLA-DQA1;HLA-DRB1;HLA-DRB5;JAK2;LAMB1;NELFE;NKX2-3;NOTCH4;PBX2;PPT2;PRRT1;RNF5;SNF8;TSBP1	C2

## Sheet: S8C_primary_domains
dataset	trait	gene_set	domain_col	domain	n_sections	n_tests	min_p_display	median_p	ACAT_p_display	BH_FDR_display	median_diff_across_sections	effect_direction	interpretation_priority	median_n_genes_matched
GSE189184_adult_UC	IBD	MAGMA_top50	program_domain	adult_inflammation_repair	7	7	<1.0e-16	0.000438672	<1.0e-16	1.152e-16	0	no_median_shift	statistical_only_or_inverse	47
GSE189184_adult_UC	IBD	MAGMA_top50	program_domain	shared_immune_MAGMA_PoPS	7	7	<1.0e-16	0.0295642	<1.0e-16	1.152e-16	0.0212766	higher_in_domain	supportive	47
GSE189184_adult_UC	IBD	MAGMA_top50	program_domain	CD_structural_barrier	7	7	<1.0e-16	0.000211064	1.665e-16	2.567e-16	0.0212766	higher_in_domain	supportive	47
GSE189184_adult_UC	IBD	MAGMA_top50	program_domain	epithelial_mucosal	7	7	<1.0e-16	0.0413162	1.665e-16	2.567e-16	0	no_median_shift	statistical_only_or_inverse	47
GSE189184_adult_UC	IBD	MAGMA_top50	program_domain	stromal_fibrotic	7	7	6.807e-13	0.000228272	4.759e-12	6.178e-12	0	no_median_shift	statistical_only_or_inverse	47
GSE189184_adult_UC	IBD	MAGMA_top50	program_domain	UC_neural_synaptic	7	7	1.667e-10	3.4545e-06	1.160e-09	1.439e-09	0.0851064	higher_in_domain	supportive	47
GSE189184_adult_UC	IBD	MAGMA_top50	program_domain	immune_rich	7	7	8.109e-03	0.274341	5.259e-02	5.283e-02	0	no_median_shift	statistical_only_or_inverse	47
GSE189184_adult_UC	IBD	MAGMA_Bonferroni	program_domain	CD_structural_barrier	7	7	<1.0e-16	4.12476e-05	<1.0e-16	1.152e-16	0.0252101	higher_in_domain	supportive	119
GSE189184_adult_UC	IBD	MAGMA_Bonferroni	program_domain	epithelial_mucosal	7	7	<1.0e-16	0.000517736	<1.0e-16	1.152e-16	0.0400236	higher_in_domain	supportive	119
GSE189184_adult_UC	IBD	MAGMA_Bonferroni	program_domain	adult_inflammation_repair	7	7	<1.0e-16	0.0720447	1.665e-16	2.567e-16	-0.00840336	lower_in_domain	statistical_only_or_inverse	119
GSE189184_adult_UC	IBD	MAGMA_Bonferroni	program_domain	shared_immune_MAGMA_PoPS	7	7	<1.0e-16	0.00691845	1.665e-16	2.567e-16	-0.00840336	lower_in_domain	statistical_only_or_inverse	119
GSE189184_adult_UC	IBD	MAGMA_Bonferroni	program_domain	stromal_fibrotic	7	7	<1.0e-16	0.000584301	1.665e-16	2.567e-16	-0.00840336	lower_in_domain	statistical_only_or_inverse	119
GSE189184_adult_UC	IBD	MAGMA_Bonferroni	program_domain	UC_neural_synaptic	7	7	7.814e-13	3.69249e-06	5.448e-12	7.031e-12	0.0504202	higher_in_domain	supportive	119
GSE189184_adult_UC	IBD	MAGMA_Bonferroni	program_domain	immune_rich	7	7	6.779e-04	0.640983	4.758e-03	5.030e-03	0	no_median_shift	statistical_only_or_inverse	119
GSE189184_adult_UC	CD	MAGMA_top50	program_domain	CD_structural_barrier	7	7	<1.0e-16	1.05968e-05	<1.0e-16	1.152e-16	0.0416667	higher_in_domain	supportive	48
GSE189184_adult_UC	CD	MAGMA_top50	program_domain	adult_inflammation_repair	7	7	<1.0e-16	0.081837	<1.0e-16	1.152e-16	0.000842915	higher_in_domain	supportive	48
GSE189184_adult_UC	CD	MAGMA_top50	program_domain	epithelial_mucosal	7	7	<1.0e-16	0.00991065	1.665e-16	2.567e-16	0.00582128	higher_in_domain	supportive	48
GSE189184_adult_UC	CD	MAGMA_top50	program_domain	stromal_fibrotic	7	7	<1.0e-16	1.98707e-07	1.665e-16	2.567e-16	-0.00454332	lower_in_domain	statistical_only_or_inverse	48
GSE189184_adult_UC	CD	MAGMA_top50	program_domain	UC_neural_synaptic	7	7	6.299e-16	2.44963e-05	4.607e-15	6.199e-15	0.149737	higher_in_domain	supportive	48
GSE189184_adult_UC	CD	MAGMA_top50	program_domain	shared_immune_MAGMA_PoPS	7	7	5.388e-05	0.0835373	3.236e-04	3.487e-04	-0.101728	lower_in_domain	statistical_only_or_inverse	48
GSE189184_adult_UC	CD	MAGMA_top50	program_domain	immune_rich	7	7	1.536e-03	0.0313517	7.263e-03	7.570e-03	0.00533296	higher_in_domain	supportive	48
GSE189184_adult_UC	CD	MAGMA_Bonferroni	program_domain	CD_structural_barrier	7	7	<1.0e-16	0.0218058	1.665e-16	2.567e-16	0	no_median_shift	statistical_only_or_inverse	16
GSE189184_adult_UC	CD	MAGMA_Bonferroni	program_domain	stromal_fibrotic	7	7	<1.0e-16	0.0061198	1.665e-16	2.567e-16	0	no_median_shift	statistical_only_or_inverse	16
GSE189184_adult_UC	CD	MAGMA_Bonferroni	program_domain	epithelial_mucosal	7	7	1.815e-16	0.131499	1.110e-15	1.512e-15	0.0140915	higher_in_domain	supportive	16
GSE189184_adult_UC	CD	MAGMA_Bonferroni	program_domain	adult_inflammation_repair	7	7	3.122e-09	0.164108	2.185e-08	2.650e-08	0	no_median_shift	statistical_only_or_inverse	16
GSE189184_adult_UC	CD	MAGMA_Bonferroni	program_domain	UC_neural_synaptic	7	7	4.023e-07	0.00312764	2.756e-06	3.171e-06	0.0461436	higher_in_domain	supportive	16
GSE189184_adult_UC	CD	MAGMA_Bonferroni	program_domain	immune_rich	7	7	3.879e-04	0.298815	3.069e-03	3.276e-03	0.0134219	higher_in_domain	supportive	16
GSE189184_adult_UC	CD	MAGMA_Bonferroni	program_domain	shared_immune_MAGMA_PoPS	7	7	1.502e-03	0.0161137	7.627e-03	7.912e-03	-0.365286	lower_in_domain	statistical_only_or_inverse	16
GSE189184_adult_UC	UC	MAGMA_top50	program_domain	adult_inflammation_repair	7	7	<1.0e-16	0.000120548	<1.0e-16	1.152e-16	0	no_median_shift	statistical_only_or_inverse	48
GSE189184_adult_UC	UC	MAGMA_top50	program_domain	CD_structural_barrier	7	7	<1.0e-16	0.000341978	1.665e-16	2.567e-16	0.0208333	higher_in_domain	supportive	48
GSE189184_adult_UC	UC	MAGMA_top50	program_domain	epithelial_mucosal	7	7	<1.0e-16	1.31242e-05	1.665e-16	2.567e-16	0	no_median_shift	statistical_only_or_inverse	48
GSE189184_adult_UC	UC	MAGMA_top50	program_domain	shared_immune_MAGMA_PoPS	7	7	<1.0e-16	0.0213912	1.665e-16	2.567e-16	0.0116186	higher_in_domain	supportive	48
GSE189184_adult_UC	UC	MAGMA_top50	program_domain	stromal_fibrotic	7	7	<1.0e-16	7.08925e-06	1.665e-16	2.567e-16	0	no_median_shift	statistical_only_or_inverse	48
GSE189184_adult_UC	UC	MAGMA_top50	program_domain	UC_neural_synaptic	7	7	1.480e-16	2.34016e-05	1.110e-15	1.512e-15	0.0520833	higher_in_domain	supportive	48
GSE189184_adult_UC	UC	MAGMA_top50	program_domain	immune_rich	7	7	1.411e-02	0.0905157	6.703e-02	6.703e-02	0	no_median_shift	statistical_only_or_inverse	48
GSE189184_adult_UC	UC	MAGMA_Bonferroni	program_domain	adult_inflammation_repair	7	7	<1.0e-16	0.0159656	<1.0e-16	1.152e-16	0	no_median_shift	statistical_only_or_inverse	19
GSE189184_adult_UC	UC	MAGMA_Bonferroni	program_domain	UC_neural_synaptic	7	7	<1.0e-16	3.91299e-05	6.106e-16	8.420e-16	0.0526316	higher_in_domain	supportive	19
GSE189184_adult_UC	UC	MAGMA_Bonferroni	program_domain	epithelial_mucosal	7	7	<1.0e-16	0.00012665	6.106e-16	8.420e-16	0	no_median_shift	statistical_only_or_inverse	19
GSE189184_adult_UC	UC	MAGMA_Bonferroni	program_domain	stromal_fibrotic	7	7	7.085e-15	0.000541407	4.996e-14	6.641e-14	-0.0526316	lower_in_domain	statistical_only_or_inverse	19
GSE189184_adult_UC	UC	MAGMA_Bonferroni	program_domain	CD_structural_barrier	7	7	6.433e-13	0.000187621	4.503e-12	5.880e-12	0.0526316	higher_in_domain	supportive	19
GSE189184_adult_UC	UC	MAGMA_Bonferroni	program_domain	shared_immune_MAGMA_PoPS	7	7	2.848e-05	0.0284839	1.750e-04	1.923e-04	0	no_median_shift	statistical_only_or_inverse	19
GSE189184_adult_UC	UC	MAGMA_Bonferroni	program_domain	immune_rich	7	7	1.452e-03	0.119644	5.826e-03	6.101e-03	0	no_median_shift	statistical_only_or_inverse	19
SCP2959_adult_CD	IBD	MAGMA_top50	cluster	Follicle	19	18	<1.0e-16	0.000516532	<1.0e-16	1.152e-16	0.013474	higher_in_domain	supportive	48
SCP2959_adult_CD	IBD	MAGMA_top50	cluster	Myeloid	20	20	<1.0e-16	8.29149e-07	<1.0e-16	1.152e-16	0.0364566	higher_in_domain	supportive	48
SCP2959_adult_CD	IBD	MAGMA_top50	cluster	ICC	20	20	<1.0e-16	0.00357391	1.665e-16	2.567e-16	-0.00268515	lower_in_domain	statistical_only_or_inverse	48
SCP2959_adult_CD	IBD	MAGMA_top50	cluster	Mature	20	20	<1.0e-16	0.00195678	1.665e-16	2.567e-16	-0.0164652	lower_in_domain	statistical_only_or_inverse	48
SCP2959_adult_CD	IBD	MAGMA_top50	cluster	Muscle	20	20	<1.0e-16	9.58814e-08	1.665e-16	2.567e-16	-0.0240947	lower_in_domain	statistical_only_or_inverse	48
SCP2959_adult_CD	IBD	MAGMA_top50	cluster	Plasma cell	20	20	<1.0e-16	0.0790776	1.665e-16	2.567e-16	0.00309335	higher_in_domain	supportive	48
SCP2959_adult_CD	IBD	MAGMA_top50	cluster	TA	20	20	<1.0e-16	0.000487393	1.665e-16	2.567e-16	-0.020306	lower_in_domain	statistical_only_or_inverse	48
SCP2959_adult_CD	IBD	MAGMA_top50	cluster	Inflammatory	19	19	1.005e-11	0.010371	1.877e-10	2.354e-10	-0.0125865	lower_in_domain	statistical_only_or_inverse	48
SCP2959_adult_CD	IBD	MAGMA_top50	cluster	Endothelium	20	20	4.865e-10	0.00567417	8.449e-09	1.042e-08	0.0269626	higher_in_domain	supportive	48
SCP2959_adult_CD	IBD	MAGMA_top50	region	Muscle	20	20	<1.0e-16	3.44316e-11	<1.0e-16	<1.0e-16	-0.0220466	lower_in_domain	statistical_only_or_inverse	48
SCP2959_adult_CD	IBD	MAGMA_top50	region	Epithelial	20	20	<1.0e-16	9.56074e-06	<1.0e-16	1.152e-16	-0.0149658	lower_in_domain	statistical_only_or_inverse	48
SCP2959_adult_CD	IBD	MAGMA_top50	region	Immune	19	18	<1.0e-16	0.000516532	<1.0e-16	1.152e-16	0.013474	higher_in_domain	supportive	48
SCP2959_adult_CD	IBD	MAGMA_top50	region	LP	20	20	<1.0e-16	0.00868718	<1.0e-16	1.152e-16	0.00148228	higher_in_domain	supportive	48
SCP2959_adult_CD	IBD	MAGMA_Bonferroni	cluster	Follicle	19	18	<1.0e-16	0.000775643	<1.0e-16	1.152e-16	0.00496572	higher_in_domain	supportive	119
SCP2959_adult_CD	IBD	MAGMA_Bonferroni	cluster	Myeloid	20	20	<1.0e-16	4.95665e-05	<1.0e-16	1.152e-16	0.0171276	higher_in_domain	supportive	119
SCP2959_adult_CD	IBD	MAGMA_Bonferroni	cluster	ICC	20	20	<1.0e-16	0.0158895	1.665e-16	2.567e-16	0.00505754	higher_in_domain	supportive	119
SCP2959_adult_CD	IBD	MAGMA_Bonferroni	cluster	Mature	20	20	<1.0e-16	0.0021638	1.665e-16	2.567e-16	-0.00523958	lower_in_domain	statistical_only_or_inverse	119
SCP2959_adult_CD	IBD	MAGMA_Bonferroni	cluster	Plasma cell	20	20	<1.0e-16	0.041628	1.665e-16	2.567e-16	-0.00823022	lower_in_domain	statistical_only_or_inverse	119
SCP2959_adult_CD	IBD	MAGMA_Bonferroni	cluster	TA	20	20	<1.0e-16	0.00242169	1.665e-16	2.567e-16	-0.00977256	lower_in_domain	statistical_only_or_inverse	119
SCP2959_adult_CD	IBD	MAGMA_Bonferroni	cluster	Muscle	20	20	<1.0e-16	0.00135726	2.776e-16	4.108e-16	-0.0035403	lower_in_domain	statistical_only_or_inverse	119
SCP2959_adult_CD	IBD	MAGMA_Bonferroni	cluster	Inflammatory	19	19	<1.0e-16	0.00606938	3.331e-16	4.650e-16	-0.00025703	lower_in_domain	statistical_only_or_inverse	119
SCP2959_adult_CD	IBD	MAGMA_Bonferroni	cluster	Endothelium	20	20	4.403e-09	0.0446337	8.718e-08	1.035e-07	0.0154981	higher_in_domain	supportive	119
SCP2959_adult_CD	IBD	MAGMA_Bonferroni	region	Epithelial	20	20	<1.0e-16	3.39707e-05	<1.0e-16	1.152e-16	-0.00640872	lower_in_domain	statistical_only_or_inverse	119
SCP2959_adult_CD	IBD	MAGMA_Bonferroni	region	Immune	19	18	<1.0e-16	0.000775643	<1.0e-16	1.152e-16	0.00496572	higher_in_domain	supportive	119
SCP2959_adult_CD	IBD	MAGMA_Bonferroni	region	Muscle	20	20	<1.0e-16	0.000166492	<1.0e-16	1.152e-16	-0.00489218	lower_in_domain	statistical_only_or_inverse	119
SCP2959_adult_CD	IBD	MAGMA_Bonferroni	region	LP	20	20	<1.0e-16	2.04238e-05	1.665e-16	2.567e-16	-0.00888238	lower_in_domain	statistical_only_or_inverse	119
SCP2959_adult_CD	CD	MAGMA_top50	cluster	Follicle	19	18	<1.0e-16	0.00616177	<1.0e-16	1.152e-16	0.00377016	higher_in_domain	supportive	49
SCP2959_adult_CD	CD	MAGMA_top50	cluster	Myeloid	20	20	<1.0e-16	3.52928e-07	<1.0e-16	1.152e-16	0.0332716	higher_in_domain	supportive	49
SCP2959_adult_CD	CD	MAGMA_top50	cluster	Plasma cell	20	20	<1.0e-16	0.0179213	1.665e-16	2.567e-16	0.0104003	higher_in_domain	supportive	49
SCP2959_adult_CD	CD	MAGMA_top50	cluster	ICC	20	20	<1.0e-16	0.0109369	3.331e-16	4.650e-16	-0.00291047	lower_in_domain	statistical_only_or_inverse	49
SCP2959_adult_CD	CD	MAGMA_top50	cluster	Mature	20	20	<1.0e-16	0.00082015	3.331e-16	4.650e-16	-0.00655707	lower_in_domain	statistical_only_or_inverse	49
SCP2959_adult_CD	CD	MAGMA_top50	cluster	Muscle	20	20	<1.0e-16	2.80675e-05	3.331e-16	4.650e-16	-0.0148076	lower_in_domain	statistical_only_or_inverse	49
SCP2959_adult_CD	CD	MAGMA_top50	cluster	TA	20	20	<1.0e-16	0.000115522	3.331e-16	4.650e-16	-0.0274283	lower_in_domain	statistical_only_or_inverse	49
SCP2959_adult_CD	CD	MAGMA_top50	cluster	Endothelium	20	20	1.362e-12	0.000465439	2.719e-11	3.489e-11	0.0215052	higher_in_domain	supportive	49
SCP2959_adult_CD	CD	MAGMA_top50	cluster	Inflammatory	19	19	4.450e-11	0.00618852	8.280e-10	1.033e-09	0.00577444	higher_in_domain	supportive	49
SCP2959_adult_CD	CD	MAGMA_top50	region	Epithelial	20	20	<1.0e-16	9.085e-08	<1.0e-16	1.152e-16	-0.0185993	lower_in_domain	statistical_only_or_inverse	49
SCP2959_adult_CD	CD	MAGMA_top50	region	Immune	19	18	<1.0e-16	0.00616177	<1.0e-16	1.152e-16	0.00377016	higher_in_domain	supportive	49
SCP2959_adult_CD	CD	MAGMA_top50	region	LP	20	20	<1.0e-16	0.0052765	<1.0e-16	1.152e-16	0.00873422	higher_in_domain	supportive	49
SCP2959_adult_CD	CD	MAGMA_top50	region	Muscle	20	20	<1.0e-16	3.48182e-10	<1.0e-16	1.152e-16	-0.0165518	lower_in_domain	statistical_only_or_inverse	49
SCP2959_adult_CD	CD	MAGMA_Bonferroni	cluster	Follicle	19	18	<1.0e-16	0.00049021	<1.0e-16	1.152e-16	0.047982	higher_in_domain	supportive	16
SCP2959_adult_CD	CD	MAGMA_Bonferroni	cluster	Myeloid	20	20	<1.0e-16	5.63689e-06	<1.0e-16	1.152e-16	0.0541925	higher_in_domain	supportive	16
SCP2959_adult_CD	CD	MAGMA_Bonferroni	cluster	Mature	20	20	<1.0e-16	0.000499599	1.665e-16	2.567e-16	0.0134766	higher_in_domain	supportive	16
SCP2959_adult_CD	CD	MAGMA_Bonferroni	cluster	Muscle	20	20	<1.0e-16	1.16871e-06	1.665e-16	2.567e-16	-0.0356409	lower_in_domain	statistical_only_or_inverse	16
SCP2959_adult_CD	CD	MAGMA_Bonferroni	cluster	Plasma cell	20	20	<1.0e-16	0.138142	1.665e-16	2.567e-16	0.00494276	higher_in_domain	supportive	16
SCP2959_adult_CD	CD	MAGMA_Bonferroni	cluster	TA	20	20	<1.0e-16	0.0111831	3.331e-16	4.650e-16	0.0122422	higher_in_domain	supportive	16
SCP2959_adult_CD	CD	MAGMA_Bonferroni	cluster	ICC	20	20	9.992e-14	0.000751795	1.994e-12	2.620e-12	-0.0283552	lower_in_domain	statistical_only_or_inverse	16
SCP2959_adult_CD	CD	MAGMA_Bonferroni	cluster	Inflammatory	19	19	3.177e-12	0.0938043	6.036e-11	7.614e-11	-0.00361008	lower_in_domain	statistical_only_or_inverse	16
SCP2959_adult_CD	CD	MAGMA_Bonferroni	cluster	Endothelium	20	20	2.481e-08	0.0141811	4.149e-07	4.873e-07	0.0256184	higher_in_domain	supportive	16
SCP2959_adult_CD	CD	MAGMA_Bonferroni	region	Muscle	20	20	<1.0e-16	6.55393e-12	<1.0e-16	<1.0e-16	-0.0407378	lower_in_domain	statistical_only_or_inverse	16
SCP2959_adult_CD	CD	MAGMA_Bonferroni	region	Epithelial	20	20	<1.0e-16	8.41596e-06	<1.0e-16	1.152e-16	0.0054213	higher_in_domain	supportive	16
SCP2959_adult_CD	CD	MAGMA_Bonferroni	region	Immune	19	18	<1.0e-16	0.00049021	<1.0e-16	1.152e-16	0.047982	higher_in_domain	supportive	16
SCP2959_adult_CD	CD	MAGMA_Bonferroni	region	LP	20	20	<1.0e-16	0.0100184	1.665e-16	2.567e-16	0.0103573	higher_in_domain	supportive	16
SCP2959_adult_CD	UC	MAGMA_top50	cluster	Follicle	19	18	<1.0e-16	0.000932897	<1.0e-16	1.152e-16	0.0027068	higher_in_domain	supportive	49
SCP2959_adult_CD	UC	MAGMA_top50	cluster	ICC	20	20	<1.0e-16	0.000774164	<1.0e-16	1.152e-16	0.0143922	higher_in_domain	supportive	49
SCP2959_adult_CD	UC	MAGMA_top50	cluster	Mature	20	20	<1.0e-16	5.09291e-06	<1.0e-16	1.152e-16	-0.0275024	lower_in_domain	statistical_only_or_inverse	49
SCP2959_adult_CD	UC	MAGMA_top50	cluster	Myeloid	20	20	<1.0e-16	4.9668e-06	<1.0e-16	1.152e-16	0.0359651	higher_in_domain	supportive	49
SCP2959_adult_CD	UC	MAGMA_top50	cluster	TA	20	20	<1.0e-16	6.08742e-06	<1.0e-16	1.152e-16	-0.0433587	lower_in_domain	statistical_only_or_inverse	49
SCP2959_adult_CD	UC	MAGMA_top50	cluster	Muscle	20	20	<1.0e-16	0.000592612	1.665e-16	2.567e-16	0.00276619	higher_in_domain	supportive	49
SCP2959_adult_CD	UC	MAGMA_top50	cluster	Plasma cell	20	20	<1.0e-16	0.0341022	1.665e-16	2.567e-16	-0.0023309	lower_in_domain	statistical_only_or_inverse	49
SCP2959_adult_CD	UC	MAGMA_top50	cluster	Endothelium	20	20	<1.0e-16	0.00414621	3.331e-16	4.650e-16	0.0330194	higher_in_domain	supportive	49
SCP2959_adult_CD	UC	MAGMA_top50	cluster	Inflammatory	19	19	5.875e-14	0.00150499	1.115e-12	1.473e-12	-0.0299666	lower_in_domain	statistical_only_or_inverse	49
SCP2959_adult_CD	UC	MAGMA_top50	region	Epithelial	20	20	<1.0e-16	1.39513e-10	<1.0e-16	<1.0e-16	-0.0432022	lower_in_domain	statistical_only_or_inverse	49
SCP2959_adult_CD	UC	MAGMA_top50	region	Immune	19	18	<1.0e-16	0.000932897	<1.0e-16	1.152e-16	0.0027068	higher_in_domain	supportive	49
SCP2959_adult_CD	UC	MAGMA_top50	region	LP	20	20	<1.0e-16	0.0511913	<1.0e-16	1.152e-16	0.00253972	higher_in_domain	supportive	49
SCP2959_adult_CD	UC	MAGMA_top50	region	Muscle	20	20	<1.0e-16	2.2113e-08	<1.0e-16	1.152e-16	0.0108749	higher_in_domain	supportive	49
SCP2959_adult_CD	UC	MAGMA_Bonferroni	cluster	Follicle	19	18	<1.0e-16	0.00502473	<1.0e-16	1.152e-16	0.00908856	higher_in_domain	supportive	20
SCP2959_adult_CD	UC	MAGMA_Bonferroni	cluster	ICC	20	20	<1.0e-16	0.00277816	<1.0e-16	1.152e-16	0.033209	higher_in_domain	supportive	20
SCP2959_adult_CD	UC	MAGMA_Bonferroni	cluster	Muscle	20	20	<1.0e-16	0.00100569	<1.0e-16	1.152e-16	0.0111643	higher_in_domain	supportive	20
SCP2959_adult_CD	UC	MAGMA_Bonferroni	cluster	Myeloid	20	20	<1.0e-16	0.000258386	<1.0e-16	1.152e-16	0.059384	higher_in_domain	supportive	20
SCP2959_adult_CD	UC	MAGMA_Bonferroni	cluster	TA	20	20	<1.0e-16	2.34329e-06	<1.0e-16	1.152e-16	-0.0702318	lower_in_domain	statistical_only_or_inverse	20
SCP2959_adult_CD	UC	MAGMA_Bonferroni	cluster	Plasma cell	20	20	<1.0e-16	0.0554992	1.665e-16	2.567e-16	-0.016948	lower_in_domain	statistical_only_or_inverse	20
SCP2959_adult_CD	UC	MAGMA_Bonferroni	cluster	Mature	20	20	<1.0e-16	2.60774e-05	3.331e-16	4.650e-16	-0.0462909	lower_in_domain	statistical_only_or_inverse	20
SCP2959_adult_CD	UC	MAGMA_Bonferroni	cluster	Inflammatory	19	19	1.808e-09	0.00584249	3.047e-08	3.676e-08	-0.0510735	lower_in_domain	statistical_only_or_inverse	20
SCP2959_adult_CD	UC	MAGMA_Bonferroni	cluster	Endothelium	20	20	2.832e-07	0.0697169	4.854e-06	5.498e-06	0.0298731	higher_in_domain	supportive	20
SCP2959_adult_CD	UC	MAGMA_Bonferroni	region	Epithelial	20	20	<1.0e-16	1.30381e-09	<1.0e-16	1.152e-16	-0.0600791	lower_in_domain	statistical_only_or_inverse	20
SCP2959_adult_CD	UC	MAGMA_Bonferroni	region	Immune	19	18	<1.0e-16	0.00502473	<1.0e-16	1.152e-16	0.00908856	higher_in_domain	supportive	20
SCP2959_adult_CD	UC	MAGMA_Bonferroni	region	Muscle	20	20	<1.0e-16	2.40199e-05	<1.0e-16	1.152e-16	0.0229085	higher_in_domain	supportive	20
SCP2959_adult_CD	UC	MAGMA_Bonferroni	region	LP	20	20	<1.0e-16	0.0019607	1.665e-16	2.567e-16	-0.0065608	lower_in_domain	statistical_only_or_inverse	20

## Sheet: S8D_all_ACAT_results
dataset	trait	gene_set	domain_col	domain	n_sections	n_tests	min_p	median_p	ACAT_p	BH_FDR	ACAT_p_display	BH_FDR_display	median_diff_across_sections	median_n_genes_matched
GSE189184_adult_UC	CD	MAGMA_Bonferroni	kmeans10	K01	7	7	1.99478e-32	6.4451e-12	0	0	<1.0e-16	<1.0e-16	0.00947428	16
GSE189184_adult_UC	CD	MAGMA_Bonferroni	kmeans10	K02	7	7	2.42608e-60	6.27656e-12	0	0	<1.0e-16	<1.0e-16	0	16
GSE189184_adult_UC	CD	MAGMA_Bonferroni	kmeans10	K03	7	7	8.16239e-56	6.4748e-34	0	0	<1.0e-16	<1.0e-16	0.1875	16
GSE189184_adult_UC	CD	MAGMA_Bonferroni	kmeans10	K04	5	5	1.49893e-102	2.51126e-23	0	0	<1.0e-16	<1.0e-16	0.0192244	16
GSE189184_adult_UC	CD	MAGMA_Bonferroni	kmeans10	K05	4	4	3.28836e-42	6.55558e-13	0	0	<1.0e-16	<1.0e-16	0.102244	16
GSE189184_adult_UC	CD	MAGMA_Bonferroni	kmeans10	K06	4	4	2.45062e-52	3.84284e-15	0	0	<1.0e-16	<1.0e-16	0.24212	16
GSE189184_adult_UC	CD	MAGMA_Bonferroni	kmeans10	K07	4	4	1.07846e-31	2.97617e-23	0	0	<1.0e-16	<1.0e-16	-0.238738	16
GSE189184_adult_UC	CD	MAGMA_Bonferroni	kmeans10	K08	2	2	2.06248e-17	0.117446	0	0	<1.0e-16	<1.0e-16	0.226152	16
GSE189184_adult_UC	CD	MAGMA_Bonferroni	program_domain	low_signal	7	7	4.39408e-69	0.00619293	5.55112e-17	1.15173e-16	<1.0e-16	1.152e-16	-0.363178	16
GSE189184_adult_UC	CD	MAGMA_Bonferroni	kmeans10	K00	7	7	4.10748e-56	5.18769e-05	1.66533e-16	2.56739e-16	1.665e-16	2.567e-16	0.058091	16
GSE189184_adult_UC	CD	MAGMA_Bonferroni	program_domain	CD_structural_barrier	7	7	9.63681e-27	0.0218058	1.66533e-16	2.56739e-16	1.665e-16	2.567e-16	0	16
GSE189184_adult_UC	CD	MAGMA_Bonferroni	program_domain	stromal_fibrotic	7	7	5.11473e-19	0.0061198	1.66533e-16	2.56739e-16	1.665e-16	2.567e-16	0	16
GSE189184_adult_UC	CD	MAGMA_Bonferroni	program_domain	epithelial_mucosal	7	7	1.81475e-16	0.131499	1.11022e-15	1.51208e-15	1.110e-15	1.512e-15	0.0140915	16
GSE189184_adult_UC	CD	MAGMA_Bonferroni	kmeans10	K09	1	1	2.81935e-15	2.81935e-15	2.83107e-15	3.8323e-15	2.831e-15	3.832e-15	0	16
GSE189184_adult_UC	CD	MAGMA_Bonferroni	program_domain	adult_inflammation_repair	7	7	3.12223e-09	0.164108	2.18468e-08	2.65027e-08	2.185e-08	2.650e-08	0	16
GSE189184_adult_UC	CD	MAGMA_Bonferroni	program_domain	UC_neural_synaptic	7	7	4.02297e-07	0.00312764	2.7564e-06	3.17057e-06	2.756e-06	3.171e-06	0.0461436	16
GSE189184_adult_UC	CD	MAGMA_Bonferroni	program_domain	immune_rich	7	7	0.000387852	0.298815	0.00306906	0.00327563	3.069e-03	3.276e-03	0.0134219	16
GSE189184_adult_UC	CD	MAGMA_Bonferroni	program_domain	shared_immune_MAGMA_PoPS	7	7	0.00150193	0.0161137	0.00762681	0.00791192	7.627e-03	7.912e-03	-0.365286	16
GSE189184_adult_UC	IBD	MAGMA_Bonferroni	kmeans10	K01	7	7	6.03452e-77	4.292e-37	0	0	<1.0e-16	<1.0e-16	0.04937	119
GSE189184_adult_UC	IBD	MAGMA_Bonferroni	kmeans10	K02	7	7	4.43682e-160	1.56531e-40	0	0	<1.0e-16	<1.0e-16	0.00840336	119
GSE189184_adult_UC	IBD	MAGMA_Bonferroni	kmeans10	K03	7	7	4.23374e-129	7.37003e-94	0	0	<1.0e-16	<1.0e-16	0.0588235	119
GSE189184_adult_UC	IBD	MAGMA_Bonferroni	kmeans10	K04	5	5	6.69193e-154	1.48223e-34	0	0	<1.0e-16	<1.0e-16	0.0336134	119
GSE189184_adult_UC	IBD	MAGMA_Bonferroni	kmeans10	K05	4	4	1.08485e-73	0.00112942	0	0	<1.0e-16	<1.0e-16	0.036718	119
GSE189184_adult_UC	IBD	MAGMA_Bonferroni	kmeans10	K06	4	4	1.90746e-94	7.08154e-37	0	0	<1.0e-16	<1.0e-16	0.0546218	119
GSE189184_adult_UC	IBD	MAGMA_Bonferroni	kmeans10	K07	4	4	8.11406e-78	2.72706e-38	0	0	<1.0e-16	<1.0e-16	-0.0336134	119
GSE189184_adult_UC	IBD	MAGMA_Bonferroni	kmeans10	K08	2	2	3.73861e-57	2.35295e-08	0	0	<1.0e-16	<1.0e-16	0.14791	119
GSE189184_adult_UC	IBD	MAGMA_Bonferroni	kmeans10	K09	1	1	1.51208e-63	1.51208e-63	0	0	<1.0e-16	<1.0e-16	-0.0336134	119
GSE189184_adult_UC	IBD	MAGMA_Bonferroni	program_domain	CD_structural_barrier	7	7	3.13981e-32	4.12476e-05	5.55112e-17	1.15173e-16	<1.0e-16	1.152e-16	0.0252101	119
GSE189184_adult_UC	IBD	MAGMA_Bonferroni	program_domain	epithelial_mucosal	7	7	1.04129e-19	0.000517736	5.55112e-17	1.15173e-16	<1.0e-16	1.152e-16	0.0400236	119
GSE189184_adult_UC	IBD	MAGMA_Bonferroni	program_domain	low_signal	7	7	8.62552e-120	4.90946e-07	5.55112e-17	1.15173e-16	<1.0e-16	1.152e-16	-0.0504202	119
GSE189184_adult_UC	IBD	MAGMA_Bonferroni	kmeans10	K00	7	7	2.01978e-109	1.05134e-08	1.66533e-16	2.56739e-16	1.665e-16	2.567e-16	0.0168067	119
GSE189184_adult_UC	IBD	MAGMA_Bonferroni	program_domain	adult_inflammation_repair	7	7	1.05122e-21	0.0720447	1.66533e-16	2.56739e-16	1.665e-16	2.567e-16	-0.00840336	119
GSE189184_adult_UC	IBD	MAGMA_Bonferroni	program_domain	shared_immune_MAGMA_PoPS	7	7	1.36483e-20	0.00691845	1.66533e-16	2.56739e-16	1.665e-16	2.567e-16	-0.00840336	119
GSE189184_adult_UC	IBD	MAGMA_Bonferroni	program_domain	stromal_fibrotic	7	7	6.15106e-19	0.000584301	1.66533e-16	2.56739e-16	1.665e-16	2.567e-16	-0.00840336	119
GSE189184_adult_UC	IBD	MAGMA_Bonferroni	program_domain	UC_neural_synaptic	7	7	7.81443e-13	3.69249e-06	5.44764e-12	7.03126e-12	5.448e-12	7.031e-12	0.0504202	119
GSE189184_adult_UC	IBD	MAGMA_Bonferroni	program_domain	immune_rich	7	7	0.000677933	0.640983	0.00475809	0.00502998	4.758e-03	5.030e-03	0	119
GSE189184_adult_UC	UC	MAGMA_Bonferroni	kmeans10	K01	7	7	5.21777e-40	1.25885e-32	0	0	<1.0e-16	<1.0e-16	0.0526316	19
GSE189184_adult_UC	UC	MAGMA_Bonferroni	kmeans10	K02	7	7	2.90327e-128	8.43414e-39	0	0	<1.0e-16	<1.0e-16	0	19
GSE189184_adult_UC	UC	MAGMA_Bonferroni	kmeans10	K03	7	7	5.80449e-85	1.80299e-57	0	0	<1.0e-16	<1.0e-16	0.105263	19
GSE189184_adult_UC	UC	MAGMA_Bonferroni	kmeans10	K04	5	5	6.60172e-106	4.13514e-12	0	0	<1.0e-16	<1.0e-16	0	19
GSE189184_adult_UC	UC	MAGMA_Bonferroni	kmeans10	K06	4	4	2.66965e-33	1.57743e-11	0	0	<1.0e-16	<1.0e-16	0.0789474	19
GSE189184_adult_UC	UC	MAGMA_Bonferroni	kmeans10	K07	4	4	3.34365e-43	5.65917e-27	0	0	<1.0e-16	<1.0e-16	-0.0526316	19
GSE189184_adult_UC	UC	MAGMA_Bonferroni	kmeans10	K08	2	2	2.44466e-92	4.05892e-06	0	0	<1.0e-16	<1.0e-16	0.105263	19
GSE189184_adult_UC	UC	MAGMA_Bonferroni	kmeans10	K09	1	1	7.54331e-23	7.54331e-23	0	0	<1.0e-16	<1.0e-16	-0.0526316	19
GSE189184_adult_UC	UC	MAGMA_Bonferroni	kmeans10	K00	7	7	1.98115e-68	2.84486e-05	5.55112e-17	1.15173e-16	<1.0e-16	1.152e-16	0.0526316	19
GSE189184_adult_UC	UC	MAGMA_Bonferroni	kmeans10	K05	4	4	3.46515e-52	1.25545e-05	5.55112e-17	1.15173e-16	<1.0e-16	1.152e-16	0.0526316	19
GSE189184_adult_UC	UC	MAGMA_Bonferroni	program_domain	adult_inflammation_repair	7	7	2.73742e-31	0.0159656	5.55112e-17	1.15173e-16	<1.0e-16	1.152e-16	0	19
GSE189184_adult_UC	UC	MAGMA_Bonferroni	program_domain	low_signal	7	7	8.44514e-39	4.53807e-06	1.66533e-16	2.56739e-16	1.665e-16	2.567e-16	-0.0526316	19
GSE189184_adult_UC	UC	MAGMA_Bonferroni	program_domain	UC_neural_synaptic	7	7	4.00653e-17	3.91299e-05	6.10623e-16	8.41977e-16	6.106e-16	8.420e-16	0.0526316	19
GSE189184_adult_UC	UC	MAGMA_Bonferroni	program_domain	epithelial_mucosal	7	7	5.31266e-17	0.00012665	6.10623e-16	8.41977e-16	6.106e-16	8.420e-16	0	19
GSE189184_adult_UC	UC	MAGMA_Bonferroni	program_domain	stromal_fibrotic	7	7	7.08515e-15	0.000541407	4.996e-14	6.64139e-14	4.996e-14	6.641e-14	-0.0526316	19
GSE189184_adult_UC	UC	MAGMA_Bonferroni	program_domain	CD_structural_barrier	7	7	6.43326e-13	0.000187621	4.50295e-12	5.88033e-12	4.503e-12	5.880e-12	0.0526316	19
GSE189184_adult_UC	UC	MAGMA_Bonferroni	program_domain	shared_immune_MAGMA_PoPS	7	7	2.84847e-05	0.0284839	0.000175007	0.000192334	1.750e-04	1.923e-04	0	19
GSE189184_adult_UC	UC	MAGMA_Bonferroni	program_domain	immune_rich	7	7	0.00145218	0.119644	0.00582613	0.00610094	5.826e-03	6.101e-03	0	19
GSE189184_adult_UC	CD	MAGMA_top50	kmeans10	K01	7	7	2.10016e-74	1.13572e-36	0	0	<1.0e-16	<1.0e-16	0.121513	48
GSE189184_adult_UC	CD	MAGMA_top50	kmeans10	K02	7	7	2.4276e-117	3.25125e-43	0	0	<1.0e-16	<1.0e-16	0.0208333	48
GSE189184_adult_UC	CD	MAGMA_top50	kmeans10	K03	7	7	4.45344e-99	1.82792e-69	0	0	<1.0e-16	<1.0e-16	0.125	48
GSE189184_adult_UC	CD	MAGMA_top50	kmeans10	K04	5	5	5.13716e-128	1.19733e-25	0	0	<1.0e-16	<1.0e-16	0.0237407	48
GSE189184_adult_UC	CD	MAGMA_top50	kmeans10	K05	4	4	3.41548e-96	0.00162665	0	0	<1.0e-16	<1.0e-16	0.0694079	48
GSE189184_adult_UC	CD	MAGMA_top50	kmeans10	K06	4	4	4.52972e-64	5.83064e-20	0	0	<1.0e-16	<1.0e-16	0.225814	48
GSE189184_adult_UC	CD	MAGMA_top50	kmeans10	K07	4	4	3.5435e-46	1.7965e-31	0	0	<1.0e-16	<1.0e-16	-0.144306	48
GSE189184_adult_UC	CD	MAGMA_top50	kmeans10	K08	2	2	7.8473e-51	0.000188109	0	0	<1.0e-16	<1.0e-16	0.0891166	48
GSE189184_adult_UC	CD	MAGMA_top50	kmeans10	K09	1	1	4.09812e-29	4.09812e-29	0	0	<1.0e-16	<1.0e-16	-0.140132	48
GSE189184_adult_UC	CD	MAGMA_top50	kmeans10	K00	7	7	3.4358e-94	2.50004e-09	5.55112e-17	1.15173e-16	<1.0e-16	1.152e-16	0.0339533	48
GSE189184_adult_UC	CD	MAGMA_top50	program_domain	CD_structural_barrier	7	7	9.81232e-33	1.05968e-05	5.55112e-17	1.15173e-16	<1.0e-16	1.152e-16	0.0416667	48
GSE189184_adult_UC	CD	MAGMA_top50	program_domain	adult_inflammation_repair	7	7	1.14682e-29	0.081837	5.55112e-17	1.15173e-16	<1.0e-16	1.152e-16	0.000842915	48
GSE189184_adult_UC	CD	MAGMA_top50	program_domain	low_signal	7	7	3.21328e-89	0.000870603	5.55112e-17	1.15173e-16	<1.0e-16	1.152e-16	-0.145868	48
GSE189184_adult_UC	CD	MAGMA_top50	program_domain	epithelial_mucosal	7	7	4.38829e-18	0.00991065	1.66533e-16	2.56739e-16	1.665e-16	2.567e-16	0.00582128	48
GSE189184_adult_UC	CD	MAGMA_top50	program_domain	stromal_fibrotic	7	7	1.67132e-22	1.98707e-07	1.66533e-16	2.56739e-16	1.665e-16	2.567e-16	-0.00454332	48
GSE189184_adult_UC	CD	MAGMA_top50	program_domain	UC_neural_synaptic	7	7	6.29912e-16	2.44963e-05	4.60743e-15	6.19908e-15	4.607e-15	6.199e-15	0.149737	48
GSE189184_adult_UC	CD	MAGMA_top50	program_domain	shared_immune_MAGMA_PoPS	7	7	5.38763e-05	0.0835373	0.000323561	0.000348691	3.236e-04	3.487e-04	-0.101728	48
GSE189184_adult_UC	CD	MAGMA_top50	program_domain	immune_rich	7	7	0.00153609	0.0313517	0.00726271	0.00756958	7.263e-03	7.570e-03	0.00533296	48
GSE189184_adult_UC	IBD	MAGMA_top50	kmeans10	K01	7	7	4.29391e-70	7.35431e-31	0	0	<1.0e-16	<1.0e-16	0.0638298	47
GSE189184_adult_UC	IBD	MAGMA_top50	kmeans10	K02	7	7	6.62887e-135	9.60663e-51	0	0	<1.0e-16	<1.0e-16	0	47
GSE189184_adult_UC	IBD	MAGMA_top50	kmeans10	K03	7	7	6.17791e-116	8.16078e-80	0	0	<1.0e-16	<1.0e-16	0.0851064	47
GSE189184_adult_UC	IBD	MAGMA_top50	kmeans10	K04	5	5	3.79264e-137	3.31323e-23	0	0	<1.0e-16	<1.0e-16	0.0425532	47
GSE189184_adult_UC	IBD	MAGMA_top50	kmeans10	K05	4	4	7.5925e-53	0.0180983	0	0	<1.0e-16	<1.0e-16	0.0801897	47
GSE189184_adult_UC	IBD	MAGMA_top50	kmeans10	K06	4	4	3.13362e-70	3.43208e-28	0	0	<1.0e-16	<1.0e-16	0.0638298	47
GSE189184_adult_UC	IBD	MAGMA_top50	kmeans10	K07	4	4	7.75319e-66	2.53155e-33	0	0	<1.0e-16	<1.0e-16	-0.0531915	47
GSE189184_adult_UC	IBD	MAGMA_top50	kmeans10	K08	2	2	4.0524e-62	9.46992e-08	0	0	<1.0e-16	<1.0e-16	0.206136	47
GSE189184_adult_UC	IBD	MAGMA_top50	kmeans10	K09	1	1	2.07278e-49	2.07278e-49	0	0	<1.0e-16	<1.0e-16	-0.0425532	47
GSE189184_adult_UC	IBD	MAGMA_top50	program_domain	adult_inflammation_repair	7	7	3.75175e-26	0.000438672	5.55112e-17	1.15173e-16	<1.0e-16	1.152e-16	0	47
GSE189184_adult_UC	IBD	MAGMA_top50	program_domain	low_signal	7	7	5.95143e-98	1.12337e-08	5.55112e-17	1.15173e-16	<1.0e-16	1.152e-16	-0.0851064	47
GSE189184_adult_UC	IBD	MAGMA_top50	program_domain	shared_immune_MAGMA_PoPS	7	7	3.41766e-39	0.0295642	5.55112e-17	1.15173e-16	<1.0e-16	1.152e-16	0.0212766	47
GSE189184_adult_UC	IBD	MAGMA_top50	kmeans10	K00	7	7	2.13806e-100	2.9521e-08	1.66533e-16	2.56739e-16	1.665e-16	2.567e-16	0.0212766	47
GSE189184_adult_UC	IBD	MAGMA_top50	program_domain	CD_structural_barrier	7	7	1.30695e-21	0.000211064	1.66533e-16	2.56739e-16	1.665e-16	2.567e-16	0.0212766	47
GSE189184_adult_UC	IBD	MAGMA_top50	program_domain	epithelial_mucosal	7	7	2.71935e-18	0.0413162	1.66533e-16	2.56739e-16	1.665e-16	2.567e-16	0	47
GSE189184_adult_UC	IBD	MAGMA_top50	program_domain	stromal_fibrotic	7	7	6.80725e-13	0.000228272	4.75886e-12	6.17817e-12	4.759e-12	6.178e-12	0	47
GSE189184_adult_UC	IBD	MAGMA_top50	program_domain	UC_neural_synaptic	7	7	1.66699e-10	3.4545e-06	1.16021e-09	1.43892e-09	1.160e-09	1.439e-09	0.0851064	47
GSE189184_adult_UC	IBD	MAGMA_top50	program_domain	immune_rich	7	7	0.00810921	0.274341	0.0525908	0.0528288	5.259e-02	5.283e-02	0	47
GSE189184_adult_UC	UC	MAGMA_top50	kmeans10	K01	7	7	7.8212e-61	1.49076e-36	0	0	<1.0e-16	<1.0e-16	0.0344856	48
GSE189184_adult_UC	UC	MAGMA_top50	kmeans10	K02	7	7	1.50536e-145	4.69432e-48	0	0	<1.0e-16	<1.0e-16	0	48
GSE189184_adult_UC	UC	MAGMA_top50	kmeans10	K03	7	7	3.37597e-111	4.02589e-64	0	0	<1.0e-16	<1.0e-16	0.0833333	48
GSE189184_adult_UC	UC	MAGMA_top50	kmeans10	K04	5	5	1.45579e-136	1.00642e-33	0	0	<1.0e-16	<1.0e-16	-0.00816579	48
GSE189184_adult_UC	UC	MAGMA_top50	kmeans10	K05	4	4	1.82756e-79	0.00599073	0	0	<1.0e-16	<1.0e-16	0.0152581	48
GSE189184_adult_UC	UC	MAGMA_top50	kmeans10	K06	4	4	1.08238e-66	7.6906e-15	0	0	<1.0e-16	<1.0e-16	0.0625	48
GSE189184_adult_UC	UC	MAGMA_top50	kmeans10	K07	4	4	4.25052e-59	2.98465e-31	0	0	<1.0e-16	<1.0e-16	-0.0520833	48
GSE189184_adult_UC	UC	MAGMA_top50	kmeans10	K08	2	2	5.18733e-84	2.51515e-07	0	0	<1.0e-16	<1.0e-16	0.309301	48
GSE189184_adult_UC	UC	MAGMA_top50	kmeans10	K09	1	1	3.26845e-45	3.26845e-45	0	0	<1.0e-16	<1.0e-16	-0.0208333	48
GSE189184_adult_UC	UC	MAGMA_top50	program_domain	adult_inflammation_repair	7	7	1.14864e-34	0.000120548	5.55112e-17	1.15173e-16	<1.0e-16	1.152e-16	0	48
GSE189184_adult_UC	UC	MAGMA_top50	program_domain	low_signal	7	7	3.36528e-88	4.82055e-07	5.55112e-17	1.15173e-16	<1.0e-16	1.152e-16	-0.0833333	48
GSE189184_adult_UC	UC	MAGMA_top50	kmeans10	K00	7	7	1.04504e-99	1.6601e-07	1.66533e-16	2.56739e-16	1.665e-16	2.567e-16	0.0208333	48
GSE189184_adult_UC	UC	MAGMA_top50	program_domain	CD_structural_barrier	7	7	6.48805e-19	0.000341978	1.66533e-16	2.56739e-16	1.665e-16	2.567e-16	0.0208333	48
GSE189184_adult_UC	UC	MAGMA_top50	program_domain	epithelial_mucosal	7	7	1.26164e-17	1.31242e-05	1.66533e-16	2.56739e-16	1.665e-16	2.567e-16	0	48
GSE189184_adult_UC	UC	MAGMA_top50	program_domain	shared_immune_MAGMA_PoPS	7	7	1.65691e-29	0.0213912	1.66533e-16	2.56739e-16	1.665e-16	2.567e-16	0.0116186	48
GSE189184_adult_UC	UC	MAGMA_top50	program_domain	stromal_fibrotic	7	7	5.67207e-18	7.08925e-06	1.66533e-16	2.56739e-16	1.665e-16	2.567e-16	0	48
GSE189184_adult_UC	UC	MAGMA_top50	program_domain	UC_neural_synaptic	7	7	1.47977e-16	2.34016e-05	1.11022e-15	1.51208e-15	1.110e-15	1.512e-15	0.0520833	48
GSE189184_adult_UC	UC	MAGMA_top50	program_domain	immune_rich	7	7	0.0141092	0.0905157	0.0670331	0.0670331	6.703e-02	6.703e-02	0	48
SCP2959_adult_CD	CD	MAGMA_Bonferroni	region	Muscle	20	20	1.25041e-35	6.55393e-12	0	0	<1.0e-16	<1.0e-16	-0.0407378	16
SCP2959_adult_CD	CD	MAGMA_Bonferroni	cluster	Follicle	19	18	5.22423e-37	0.00049021	5.55112e-17	1.15173e-16	<1.0e-16	1.152e-16	0.047982	16
SCP2959_adult_CD	CD	MAGMA_Bonferroni	cluster	Myeloid	20	20	7.23743e-76	5.63689e-06	5.55112e-17	1.15173e-16	<1.0e-16	1.152e-16	0.0541925	16
SCP2959_adult_CD	CD	MAGMA_Bonferroni	region	Epithelial	20	20	9.6834e-42	8.41596e-06	5.55112e-17	1.15173e-16	<1.0e-16	1.152e-16	0.0054213	16
SCP2959_adult_CD	CD	MAGMA_Bonferroni	region	Immune	19	18	5.22423e-37	0.00049021	5.55112e-17	1.15173e-16	<1.0e-16	1.152e-16	0.047982	16
SCP2959_adult_CD	CD	MAGMA_Bonferroni	cluster	Mature	20	20	1.24516e-29	0.000499599	1.66533e-16	2.56739e-16	1.665e-16	2.567e-16	0.0134766	16
SCP2959_adult_CD	CD	MAGMA_Bonferroni	cluster	Muscle	20	20	3.21808e-27	1.16871e-06	1.66533e-16	2.56739e-16	1.665e-16	2.567e-16	-0.0356409	16
SCP2959_adult_CD	CD	MAGMA_Bonferroni	cluster	Plasma cell	20	20	4.21539e-103	0.138142	1.66533e-16	2.56739e-16	1.665e-16	2.567e-16	0.00494276	16
SCP2959_adult_CD	CD	MAGMA_Bonferroni	region	LP	20	20	1.02584e-19	0.0100184	1.66533e-16	2.56739e-16	1.665e-16	2.567e-16	0.0103573	16
SCP2959_adult_CD	CD	MAGMA_Bonferroni	cluster	TA	20	20	1.06349e-22	0.0111831	3.33067e-16	4.65037e-16	3.331e-16	4.650e-16	0.0122422	16
SCP2959_adult_CD	CD	MAGMA_Bonferroni	cluster	ICC	20	20	9.99185e-14	0.000751795	1.99429e-12	2.61972e-12	1.994e-12	2.620e-12	-0.0283552	16
SCP2959_adult_CD	CD	MAGMA_Bonferroni	cluster	Inflammatory	19	19	3.17682e-12	0.0938043	6.03597e-11	7.61355e-11	6.036e-11	7.614e-11	-0.00361008	16
SCP2959_adult_CD	CD	MAGMA_Bonferroni	cluster	Endothelium	20	20	2.48086e-08	0.0141811	4.14882e-07	4.87322e-07	4.149e-07	4.873e-07	0.0256184	16
SCP2959_adult_CD	CD	MAGMA_Bonferroni	cluster	Blood vessel	20	20	9.75203e-08	0.0704962	1.02471e-06	1.19102e-06	1.025e-06	1.191e-06	-0.00195606	16
SCP2959_adult_CD	CD	MAGMA_Bonferroni	cluster	Stem	17	16	2.45573e-07	0.152188	3.92138e-06	4.46434e-06	3.921e-06	4.464e-06	-0.0033749	16
SCP2959_adult_CD	CD	MAGMA_Bonferroni	cluster	Adipose	20	19	4.87604e-07	0.0556995	6.91887e-06	7.75752e-06	6.919e-06	7.758e-06	-0.0275268	16
SCP2959_adult_CD	CD	MAGMA_Bonferroni	cluster	Neuron	20	20	1.10592e-05	0.0508421	0.000209885	0.00022729	2.099e-04	2.273e-04	-0.0155747	16
SCP2959_adult_CD	CD	MAGMA_Bonferroni	cluster	Myenteric plexus	20	17	0.00162209	0.287891	0.0145123	0.0149848	1.451e-02	1.498e-02	-0.027453	16
SCP2959_adult_CD	CD	MAGMA_Bonferroni	cluster	Glia	20	20	0.00174652	0.170583	0.0166777	0.0171409	1.668e-02	1.714e-02	-0.0168845	16
SCP2959_adult_CD	IBD	MAGMA_Bonferroni	cluster	Follicle	19	18	5.17663e-49	0.000775643	5.55112e-17	1.15173e-16	<1.0e-16	1.152e-16	0.00496572	119
SCP2959_adult_CD	IBD	MAGMA_Bonferroni	cluster	Myeloid	20	20	1.06787e-66	4.95665e-05	5.55112e-17	1.15173e-16	<1.0e-16	1.152e-16	0.0171276	119
SCP2959_adult_CD	IBD	MAGMA_Bonferroni	region	Epithelial	20	20	6.73963e-57	3.39707e-05	5.55112e-17	1.15173e-16	<1.0e-16	1.152e-16	-0.00640872	119
SCP2959_adult_CD	IBD	MAGMA_Bonferroni	region	Immune	19	18	5.17663e-49	0.000775643	5.55112e-17	1.15173e-16	<1.0e-16	1.152e-16	0.00496572	119
SCP2959_adult_CD	IBD	MAGMA_Bonferroni	region	Muscle	20	20	1.21818e-56	0.000166492	5.55112e-17	1.15173e-16	<1.0e-16	1.152e-16	-0.00489218	119
SCP2959_adult_CD	IBD	MAGMA_Bonferroni	cluster	ICC	20	20	1.11128e-34	0.0158895	1.66533e-16	2.56739e-16	1.665e-16	2.567e-16	0.00505754	119
SCP2959_adult_CD	IBD	MAGMA_Bonferroni	cluster	Mature	20	20	7.73666e-32	0.0021638	1.66533e-16	2.56739e-16	1.665e-16	2.567e-16	-0.00523958	119
SCP2959_adult_CD	IBD	MAGMA_Bonferroni	cluster	Plasma cell	20	20	2.52744e-194	0.041628	1.66533e-16	2.56739e-16	1.665e-16	2.567e-16	-0.00823022	119
SCP2959_adult_CD	IBD	MAGMA_Bonferroni	cluster	TA	20	20	1.78284e-28	0.00242169	1.66533e-16	2.56739e-16	1.665e-16	2.567e-16	-0.00977256	119
SCP2959_adult_CD	IBD	MAGMA_Bonferroni	region	LP	20	20	7.14606e-58	2.04238e-05	1.66533e-16	2.56739e-16	1.665e-16	2.567e-16	-0.00888238	119
SCP2959_adult_CD	IBD	MAGMA_Bonferroni	cluster	Muscle	20	20	2.15601e-24	0.00135726	2.77556e-16	4.10783e-16	2.776e-16	4.108e-16	-0.0035403	119
SCP2959_adult_CD	IBD	MAGMA_Bonferroni	cluster	Stem	17	16	2.47374e-23	0.000617363	2.77556e-16	4.10783e-16	2.776e-16	4.108e-16	-0.0606124	119
SCP2959_adult_CD	IBD	MAGMA_Bonferroni	cluster	Adipose	20	19	2.24945e-25	0.000143961	3.33067e-16	4.65037e-16	3.331e-16	4.650e-16	-0.0424294	119
SCP2959_adult_CD	IBD	MAGMA_Bonferroni	cluster	Inflammatory	19	19	5.2814e-25	0.00606938	3.33067e-16	4.65037e-16	3.331e-16	4.650e-16	-0.00025703	119
SCP2959_adult_CD	IBD	MAGMA_Bonferroni	cluster	Blood vessel	20	20	1.07224e-09	0.181277	2.1441e-08	2.61533e-08	2.144e-08	2.615e-08	-0.00445092	119
SCP2959_adult_CD	IBD	MAGMA_Bonferroni	cluster	Endothelium	20	20	4.40255e-09	0.0446337	8.7183e-08	1.03501e-07	8.718e-08	1.035e-07	0.0154981	119
SCP2959_adult_CD	IBD	MAGMA_Bonferroni	cluster	Myenteric plexus	20	17	7.68703e-06	0.126391	0.000121628	0.000134335	1.216e-04	1.343e-04	-0.00610945	119
SCP2959_adult_CD	IBD	MAGMA_Bonferroni	cluster	Neuron	20	20	1.01026e-05	0.0822256	0.000195907	0.000214243	1.959e-04	2.142e-04	-0.00678954	119
SCP2959_adult_CD	IBD	MAGMA_Bonferroni	cluster	Glia	20	20	1.20915e-05	0.0181406	0.000208439	0.000226831	2.084e-04	2.268e-04	-0.0100467	119
SCP2959_adult_CD	UC	MAGMA_Bonferroni	cluster	Follicle	19	18	2.05e-25	0.00502473	5.55112e-17	1.15173e-16	<1.0e-16	1.152e-16	0.00908856	20
SCP2959_adult_CD	UC	MAGMA_Bonferroni	cluster	ICC	20	20	3.04518e-48	0.00277816	5.55112e-17	1.15173e-16	<1.0e-16	1.152e-16	0.033209	20
SCP2959_adult_CD	UC	MAGMA_Bonferroni	cluster	Muscle	20	20	4.53789e-46	0.00100569	5.55112e-17	1.15173e-16	<1.0e-16	1.152e-16	0.0111643	20
SCP2959_adult_CD	UC	MAGMA_Bonferroni	cluster	Myeloid	20	20	1.17189e-66	0.000258386	5.55112e-17	1.15173e-16	<1.0e-16	1.152e-16	0.059384	20
SCP2959_adult_CD	UC	MAGMA_Bonferroni	cluster	TA	20	20	9.07355e-38	2.34329e-06	5.55112e-17	1.15173e-16	<1.0e-16	1.152e-16	-0.0702318	20
SCP2959_adult_CD	UC	MAGMA_Bonferroni	region	Epithelial	20	20	3.7992e-84	1.30381e-09	5.55112e-17	1.15173e-16	<1.0e-16	1.152e-16	-0.0600791	20
SCP2959_adult_CD	UC	MAGMA_Bonferroni	region	Immune	19	18	2.05e-25	0.00502473	5.55112e-17	1.15173e-16	<1.0e-16	1.152e-16	0.00908856	20
SCP2959_adult_CD	UC	MAGMA_Bonferroni	region	Muscle	20	20	8.88964e-95	2.40199e-05	5.55112e-17	1.15173e-16	<1.0e-16	1.152e-16	0.0229085	20
SCP2959_adult_CD	UC	MAGMA_Bonferroni	cluster	Plasma cell	20	20	7.89568e-209	0.0554992	1.66533e-16	2.56739e-16	1.665e-16	2.567e-16	-0.016948	20
SCP2959_adult_CD	UC	MAGMA_Bonferroni	region	LP	20	20	5.56025e-38	0.0019607	1.66533e-16	2.56739e-16	1.665e-16	2.567e-16	-0.0065608	20
SCP2959_adult_CD	UC	MAGMA_Bonferroni	cluster	Stem	17	16	3.22628e-18	0.00812932	2.77556e-16	4.10783e-16	2.776e-16	4.108e-16	-0.10644	20
SCP2959_adult_CD	UC	MAGMA_Bonferroni	cluster	Mature	20	20	2.68365e-31	2.60774e-05	3.33067e-16	4.65037e-16	3.331e-16	4.650e-16	-0.0462909	20
SCP2959_adult_CD	UC	MAGMA_Bonferroni	cluster	Adipose	20	19	1.29151e-09	0.00180764	2.09058e-08	2.56414e-08	2.091e-08	2.564e-08	-0.0827643	20
SCP2959_adult_CD	UC	MAGMA_Bonferroni	cluster	Inflammatory	19	19	1.80814e-09	0.00584249	3.04674e-08	3.67596e-08	3.047e-08	3.676e-08	-0.0510735	20
SCP2959_adult_CD	UC	MAGMA_Bonferroni	cluster	Blood vessel	20	20	1.37148e-07	0.143758	1.74204e-06	2.01423e-06	1.742e-06	2.014e-06	-0.0165183	20
SCP2959_adult_CD	UC	MAGMA_Bonferroni	cluster	Glia	20	20	1.51371e-07	0.250968	3.0182e-06	3.45381e-06	3.018e-06	3.454e-06	0.00850022	20
SCP2959_adult_CD	UC	MAGMA_Bonferroni	cluster	Endothelium	20	20	2.83215e-07	0.0697169	4.8542e-06	5.49812e-06	4.854e-06	5.498e-06	0.0298731	20
SCP2959_adult_CD	UC	MAGMA_Bonferroni	cluster	Neuron	20	20	2.0786e-06	0.0368394	2.96384e-05	3.30639e-05	2.964e-05	3.306e-05	-0.0144299	20
SCP2959_adult_CD	UC	MAGMA_Bonferroni	cluster	Myenteric plexus	20	17	0.00370153	0.162541	0.0422634	0.0426476	4.226e-02	4.265e-02	0.0214737	20
SCP2959_adult_CD	CD	MAGMA_top50	cluster	Follicle	19	18	1.51883e-33	0.00616177	5.55112e-17	1.15173e-16	<1.0e-16	1.152e-16	0.00377016	49
SCP2959_adult_CD	CD	MAGMA_top50	cluster	Myeloid	20	20	3.84881e-87	3.52928e-07	5.55112e-17	1.15173e-16	<1.0e-16	1.152e-16	0.0332716	49
SCP2959_adult_CD	CD	MAGMA_top50	region	Epithelial	20	20	2.81111e-34	9.085e-08	5.55112e-17	1.15173e-16	<1.0e-16	1.152e-16	-0.0185993	49
SCP2959_adult_CD	CD	MAGMA_top50	region	Immune	19	18	1.51883e-33	0.00616177	5.55112e-17	1.15173e-16	<1.0e-16	1.152e-16	0.00377016	49
SCP2959_adult_CD	CD	MAGMA_top50	region	LP	20	20	2.6924e-33	0.0052765	5.55112e-17	1.15173e-16	<1.0e-16	1.152e-16	0.00873422	49
SCP2959_adult_CD	CD	MAGMA_top50	region	Muscle	20	20	2.17584e-33	3.48182e-10	5.55112e-17	1.15173e-16	<1.0e-16	1.152e-16	-0.0165518	49
SCP2959_adult_CD	CD	MAGMA_top50	cluster	Plasma cell	20	20	3.51093e-129	0.0179213	1.66533e-16	2.56739e-16	1.665e-16	2.567e-16	0.0104003	49
SCP2959_adult_CD	CD	MAGMA_top50	cluster	Stem	17	16	1.41255e-18	0.00174983	2.77556e-16	4.10783e-16	2.776e-16	4.108e-16	-0.0632677	49
SCP2959_adult_CD	CD	MAGMA_top50	cluster	ICC	20	20	5.84655e-20	0.0109369	3.33067e-16	4.65037e-16	3.331e-16	4.650e-16	-0.00291047	49
SCP2959_adult_CD	CD	MAGMA_top50	cluster	Mature	20	20	2.58077e-20	0.00082015	3.33067e-16	4.65037e-16	3.331e-16	4.650e-16	-0.00655707	49
SCP2959_adult_CD	CD	MAGMA_top50	cluster	Muscle	20	20	4.29496e-21	2.80675e-05	3.33067e-16	4.65037e-16	3.331e-16	4.650e-16	-0.0148076	49
SCP2959_adult_CD	CD	MAGMA_top50	cluster	TA	20	20	1.05457e-19	0.000115522	3.33067e-16	4.65037e-16	3.331e-16	4.650e-16	-0.0274283	49
SCP2959_adult_CD	CD	MAGMA_top50	cluster	Endothelium	20	20	1.36219e-12	0.000465439	2.71927e-11	3.48947e-11	2.719e-11	3.489e-11	0.0215052	49
SCP2959_adult_CD	CD	MAGMA_top50	cluster	Inflammatory	19	19	4.44987e-11	0.00618852	8.28039e-10	1.03272e-09	8.280e-10	1.033e-09	0.00577444	49
SCP2959_adult_CD	CD	MAGMA_top50	cluster	Blood vessel	20	20	4.30363e-09	0.140764	8.60311e-08	1.02682e-07	8.603e-08	1.027e-07	0.00283974	49
SCP2959_adult_CD	CD	MAGMA_top50	cluster	Adipose	20	19	5.53299e-07	0.0695226	6.8125e-06	7.67703e-06	6.812e-06	7.677e-06	-0.0160414	49
SCP2959_adult_CD	CD	MAGMA_top50	cluster	Glia	20	20	5.06978e-06	0.207479	9.39194e-05	0.000104251	9.392e-05	1.043e-04	-0.00322836	49
SCP2959_adult_CD	CD	MAGMA_top50	cluster	Neuron	20	20	0.000287091	0.148608	0.00470639	0.00499914	4.706e-03	4.999e-03	-0.00453119	49
SCP2959_adult_CD	CD	MAGMA_top50	cluster	Myenteric plexus	20	17	0.00231129	0.245158	0.0202293	0.0206005	2.023e-02	2.060e-02	-0.014963	49
SCP2959_adult_CD	IBD	MAGMA_top50	region	Muscle	20	20	5.72002e-31	3.44316e-11	0	0	<1.0e-16	<1.0e-16	-0.0220466	48
SCP2959_adult_CD	IBD	MAGMA_top50	cluster	Follicle	19	18	2.99121e-35	0.000516532	5.55112e-17	1.15173e-16	<1.0e-16	1.152e-16	0.013474	48
SCP2959_adult_CD	IBD	MAGMA_top50	cluster	Myeloid	20	20	2.94011e-90	8.29149e-07	5.55112e-17	1.15173e-16	<1.0e-16	1.152e-16	0.0364566	48
SCP2959_adult_CD	IBD	MAGMA_top50	region	Epithelial	20	20	3.18708e-55	9.56074e-06	5.55112e-17	1.15173e-16	<1.0e-16	1.152e-16	-0.0149658	48
SCP2959_adult_CD	IBD	MAGMA_top50	region	Immune	19	18	2.99121e-35	0.000516532	5.55112e-17	1.15173e-16	<1.0e-16	1.152e-16	0.013474	48
SCP2959_adult_CD	IBD	MAGMA_top50	region	LP	20	20	7.64055e-23	0.00868718	5.55112e-17	1.15173e-16	<1.0e-16	1.152e-16	0.00148228	48
SCP2959_adult_CD	IBD	MAGMA_top50	cluster	ICC	20	20	8.51404e-22	0.00357391	1.66533e-16	2.56739e-16	1.665e-16	2.567e-16	-0.00268515	48
SCP2959_adult_CD	IBD	MAGMA_top50	cluster	Mature	20	20	6.18932e-29	0.00195678	1.66533e-16	2.56739e-16	1.665e-16	2.567e-16	-0.0164652	48
SCP2959_adult_CD	IBD	MAGMA_top50	cluster	Muscle	20	20	1.41633e-20	9.58814e-08	1.66533e-16	2.56739e-16	1.665e-16	2.567e-16	-0.0240947	48
SCP2959_adult_CD	IBD	MAGMA_top50	cluster	Plasma cell	20	20	1.06008e-171	0.0790776	1.66533e-16	2.56739e-16	1.665e-16	2.567e-16	0.00309335	48
SCP2959_adult_CD	IBD	MAGMA_top50	cluster	TA	20	20	1.87983e-25	0.000487393	1.66533e-16	2.56739e-16	1.665e-16	2.567e-16	-0.020306	48
SCP2959_adult_CD	IBD	MAGMA_top50	cluster	Stem	17	16	2.65648e-18	0.0086175	2.77556e-16	4.10783e-16	2.776e-16	4.108e-16	-0.0624151	48
SCP2959_adult_CD	IBD	MAGMA_top50	cluster	Adipose	20	19	1.52644e-12	0.0431394	2.90015e-11	3.70019e-11	2.900e-11	3.700e-11	-0.0257115	48
SCP2959_adult_CD	IBD	MAGMA_top50	cluster	Inflammatory	19	19	1.00464e-11	0.010371	1.87661e-10	2.35372e-10	1.877e-10	2.354e-10	-0.0125865	48
SCP2959_adult_CD	IBD	MAGMA_top50	cluster	Endothelium	20	20	4.86481e-10	0.00567417	8.44883e-09	1.04202e-08	8.449e-09	1.042e-08	0.0269626	48
SCP2959_adult_CD	IBD	MAGMA_top50	cluster	Blood vessel	20	20	2.81461e-09	0.316653	5.61317e-08	6.73581e-08	5.613e-08	6.736e-08	-0.00665785	48
SCP2959_adult_CD	IBD	MAGMA_top50	cluster	Glia	20	20	3.15738e-08	0.237956	6.31341e-07	7.37672e-07	6.313e-07	7.377e-07	-0.0104478	48
SCP2959_adult_CD	IBD	MAGMA_top50	cluster	Myenteric plexus	20	17	0.000362677	0.335054	0.00550294	0.00578983	5.503e-03	5.790e-03	-0.0184612	48
SCP2959_adult_CD	IBD	MAGMA_top50	cluster	Neuron	20	20	0.00196974	0.0826783	0.0195222	0.019972	1.952e-02	1.997e-02	-0.0092616	48
SCP2959_adult_CD	UC	MAGMA_top50	region	Epithelial	20	20	4.06667e-107	1.39513e-10	0	0	<1.0e-16	<1.0e-16	-0.0432022	49
SCP2959_adult_CD	UC	MAGMA_top50	cluster	Follicle	19	18	2.20309e-32	0.000932897	5.55112e-17	1.15173e-16	<1.0e-16	1.152e-16	0.0027068	49
SCP2959_adult_CD	UC	MAGMA_top50	cluster	ICC	20	20	1.00397e-39	0.000774164	5.55112e-17	1.15173e-16	<1.0e-16	1.152e-16	0.0143922	49
SCP2959_adult_CD	UC	MAGMA_top50	cluster	Mature	20	20	3.93462e-34	5.09291e-06	5.55112e-17	1.15173e-16	<1.0e-16	1.152e-16	-0.0275024	49
SCP2959_adult_CD	UC	MAGMA_top50	cluster	Myeloid	20	20	9.42776e-79	4.9668e-06	5.55112e-17	1.15173e-16	<1.0e-16	1.152e-16	0.0359651	49
SCP2959_adult_CD	UC	MAGMA_top50	cluster	TA	20	20	8.80231e-54	6.08742e-06	5.55112e-17	1.15173e-16	<1.0e-16	1.152e-16	-0.0433587	49
SCP2959_adult_CD	UC	MAGMA_top50	region	Immune	19	18	2.20309e-32	0.000932897	5.55112e-17	1.15173e-16	<1.0e-16	1.152e-16	0.0027068	49
SCP2959_adult_CD	UC	MAGMA_top50	region	LP	20	20	1.78311e-61	0.0511913	5.55112e-17	1.15173e-16	<1.0e-16	1.152e-16	0.00253972	49
SCP2959_adult_CD	UC	MAGMA_top50	region	Muscle	20	20	2.04452e-75	2.2113e-08	5.55112e-17	1.15173e-16	<1.0e-16	1.152e-16	0.0108749	49
SCP2959_adult_CD	UC	MAGMA_top50	cluster	Muscle	20	20	2.34768e-44	0.000592612	1.66533e-16	2.56739e-16	1.665e-16	2.567e-16	0.00276619	49
SCP2959_adult_CD	UC	MAGMA_top50	cluster	Plasma cell	20	20	8.63027e-222	0.0341022	1.66533e-16	2.56739e-16	1.665e-16	2.567e-16	-0.0023309	49
SCP2959_adult_CD	UC	MAGMA_top50	cluster	Stem	17	16	1.23213e-20	0.000451335	2.77556e-16	4.10783e-16	2.776e-16	4.108e-16	-0.0750049	49
SCP2959_adult_CD	UC	MAGMA_top50	cluster	Endothelium	20	20	3.21001e-18	0.00414621	3.33067e-16	4.65037e-16	3.331e-16	4.650e-16	0.0330194	49
SCP2959_adult_CD	UC	MAGMA_top50	cluster	Adipose	20	19	2.68797e-16	0.0122155	5.71765e-15	7.64649e-15	5.718e-15	7.646e-15	-0.0378168	49
SCP2959_adult_CD	UC	MAGMA_top50	cluster	Inflammatory	19	19	5.87463e-14	0.00150499	1.11489e-12	1.47324e-12	1.115e-12	1.473e-12	-0.0299666	49
SCP2959_adult_CD	UC	MAGMA_top50	cluster	Glia	20	20	2.39886e-12	0.272791	4.79772e-11	6.08625e-11	4.798e-11	6.086e-11	0.000440155	49
SCP2959_adult_CD	UC	MAGMA_top50	cluster	Blood vessel	20	20	9.2282e-09	0.163246	1.84458e-07	2.17818e-07	1.845e-07	2.178e-07	-0.00409251	49
SCP2959_adult_CD	UC	MAGMA_top50	cluster	Neuron	20	20	2.98892e-05	0.1434	0.000339091	0.000363663	3.391e-04	3.637e-04	-0.00569995	49
SCP2959_adult_CD	UC	MAGMA_top50	cluster	Myenteric plexus	20	17	0.00183242	0.220377	0.0247502	0.0250893	2.475e-02	2.509e-02	-0.0033187	49
