# Supplementary material for: Spatial genetic mapping links shared inflammatory bowel disease liability to adult immune–epithelial lesion contexts
Source: Front Immunol. 2026 Jul 8;17:1853177. doi: 10.3389/fimmu.2026.1853177 (PMC13388401; doi:10.3389/fimmu.2026.1853177)
Supplement: Supplementary file 9 [file Table9.xlsx]

## Sheet: S9A_summary_counts
trait	tissue	n_tested	min_TWAS_P	n_nominal_P_lt_0_05	n_FDR_within_trait_tissue_lt_0_05	n_FDR_within_trait_all_4_tissues_lt_0_05
CD	Colon_Sigmoid	7120	9.32e-15	415	1	1
CD	Colon_Transverse	7635	1.11e-06	459	2	2
CD	Small_Intestine_Terminal_Ileum	4160	2.92e-05	261	0	0
CD	Whole_Blood	8615	3.78e-11	505	2	2
IBD	Colon_Sigmoid	7102	7.91e-11	623	30	32
IBD	Colon_Transverse	7623	9.52e-13	636	38	38
IBD	Small_Intestine_Terminal_Ileum	4132	4.02e-12	345	30	23
IBD	Whole_Blood	8595	4.55e-09	825	52	49
UC	Colon_Sigmoid	7101	5.37e-06	385	1	1
UC	Colon_Transverse	7624	1.62e-06	395	2	1
UC	Small_Intestine_Terminal_Ileum	4132	1.01e-06	222	3	3
UC	Whole_Blood	8595	6.03e-05	449	0	0

## Sheet: S9B_FDR_trait_tissue
PANEL	FILE	ID	CHR	P0	P1	HSQ	BEST.GWAS.ID	BEST.GWAS.Z	EQTL.ID	EQTL.R2	EQTL.Z	EQTL.GWAS.Z	NSNP	NWGT	MODEL	MODELCV.R2	MODELCV.PV	TWAS.Z	TWAS.P	trait	tissue	chr	source_file	FDR_within_trait_tissue	FDR_within_trait_all_4_tissues	FDR_global_all_traits_tissues
GTExv8.ALL.Colon_Sigmoid	/home/asset/IBD/FUSION_TWAS_sensitivity_20260614/04_weights/GTExv8.ALL.Colon_Sigmoid/ENSG00000261644.2.wgt.RDat	ENSG00000261644.2	16	50742758	50742759	0.1285	rs2076756	8.03	rs17313265	0.010214	4.38	7.65	432	432	susie	0.015	0.016	7.7482	9.32e-15	CD	Colon_Sigmoid	16	/home/asset/IBD/FUSION_TWAS_sensitivity_20260614/05_results/CD/Colon_Sigmoid/CD.Colon_Sigmoid.chr16.dat	6.63584e-11	2.5658e-10	7.68285e-10
GTExv8.ALL.Colon_Transverse	/home/asset/IBD/FUSION_TWAS_sensitivity_20260614/04_weights/GTExv8.ALL.Colon_Transverse/ENSG00000085978.21.wgt.RDat	ENSG00000085978.21	2	233210050	233210051	0.0667	rs12994997	-4.932	rs12994997	0.0439	-4.86	-4.93177	515	515	susie	0.055	3.5e-06	4.87	1.11e-06	CD	Colon_Transverse	2	/home/asset/IBD/FUSION_TWAS_sensitivity_20260614/05_results/CD/Colon_Transverse/CD.Colon_Transverse.chr2.dat	0.00847485	0.0101861	0.00212795
GTExv8.ALL.Colon_Transverse	/home/asset/IBD/FUSION_TWAS_sensitivity_20260614/04_weights/GTExv8.ALL.Colon_Transverse/ENSG00000260249.2.wgt.RDat	ENSG00000260249.2	16	50666210	50666211	0.1193	rs2076756	8.03	rs8060598	0.01502	4.12	-4.62545	421	421	susie	0.022	0.0025	-4.6273	3.7e-06	CD	Colon_Transverse	16	/home/asset/IBD/FUSION_TWAS_sensitivity_20260614/05_results/CD/Colon_Transverse/CD.Colon_Transverse.chr16.dat	0.0141248	0.0203722	0.00554556
GTExv8.ALL.Whole_Blood	/home/asset/IBD/FUSION_TWAS_sensitivity_20260614/04_weights/GTExv8.ALL.Whole_Blood/ENSG00000167208.14.wgt.RDat	ENSG00000167208.14	16	50681352	50681353	0.0761	rs2076756	8.03	rs6596	0.0122	4.41	6.47052	424	4	lasso	0.019	0.00024	6.61243	3.78e-11	CD	Whole_Blood	16	/home/asset/IBD/FUSION_TWAS_sensitivity_20260614/05_results/CD/Whole_Blood/CD.Whole_Blood.chr16.dat	3.25647e-07	5.20317e-07	7.79001e-07
GTExv8.ALL.Whole_Blood	/home/asset/IBD/FUSION_TWAS_sensitivity_20260614/04_weights/GTExv8.ALL.Whole_Blood/ENSG00000085978.21.wgt.RDat	ENSG00000085978.21	2	233210050	233210051	0.0424	rs12994997	-4.932	rs1045100	0.0259	-5.01	-4.65604	515	1	top1	0.026	1.7e-05	4.65604	3.22e-06	CD	Whole_Blood	2	/home/asset/IBD/FUSION_TWAS_sensitivity_20260614/05_results/CD/Whole_Blood/CD.Whole_Blood.chr2.dat	0.0138701	0.0203722	0.00500825
GTExv8.ALL.Colon_Sigmoid	/home/asset/IBD/FUSION_TWAS_sensitivity_20260614/04_weights/GTExv8.ALL.Colon_Sigmoid/ENSG00000235908.1.wgt.RDat	ENSG00000235908.1	3	49367005	49367006	0.0394	rs9822268	6.77	rs9814873	0.0309	4.28	6.50228	281	1	top1	0.031	0.00097	6.5023	7.91e-11	IBD	Colon_Sigmoid	3	/home/asset/IBD/FUSION_TWAS_sensitivity_20260614/05_results/IBD/Colon_Sigmoid/IBD.Colon_Sigmoid.chr3.dat	5.61768e-07	7.23818e-07	1.30411e-06
GTExv8.ALL.Colon_Sigmoid	/home/asset/IBD/FUSION_TWAS_sensitivity_20260614/04_weights/GTExv8.ALL.Colon_Sigmoid/ENSG00000187492.8.wgt.RDat	ENSG00000187492.8	3	49799834	49799835	0.0642	rs9822268	6.77	rs6802890	0.0295	4.69	-5.93932	327	327	susie	0.041	0.00016	-6.1113	9.88e-10	IBD	Colon_Sigmoid	3	/home/asset/IBD/FUSION_TWAS_sensitivity_20260614/05_results/IBD/Colon_Sigmoid/IBD.Colon_Sigmoid.chr3.dat	3.50839e-06	5.42452e-06	1.1635e-05
GTExv8.ALL.Colon_Sigmoid	/home/asset/IBD/FUSION_TWAS_sensitivity_20260614/04_weights/GTExv8.ALL.Colon_Sigmoid/ENSG00000182179.12.wgt.RDat	ENSG00000182179.12	3	49813945	49813946	0.0921	rs9822268	6.77	rs7372966	0.0624	-4.65	-6.01817	329	1	top1	0.062	3.9e-06	6.0182	1.76e-09	IBD	Colon_Sigmoid	3	/home/asset/IBD/FUSION_TWAS_sensitivity_20260614/05_results/IBD/Colon_Sigmoid/IBD.Colon_Sigmoid.chr3.dat	4.16651e-06	6.90222e-06	1.61204e-05
GTExv8.ALL.Colon_Sigmoid	/home/asset/IBD/FUSION_TWAS_sensitivity_20260614/04_weights/GTExv8.ALL.Colon_Sigmoid/ENSG00000164068.15.wgt.RDat	ENSG00000164068.15	3	49689501	49689502	0.2242	rs9822268	6.77	rs7645061	0.181	7.89	-6.03294	316	316	susie	0.21	7.4e-18	-5.9659	2.43e-09	IBD	Colon_Sigmoid	3	/home/asset/IBD/FUSION_TWAS_sensitivity_20260614/05_results/IBD/Colon_Sigmoid/IBD.Colon_Sigmoid.chr3.dat	4.31447e-06	8.33854e-06	2.00315e-05
GTExv8.ALL.Colon_Sigmoid	/home/asset/IBD/FUSION_TWAS_sensitivity_20260614/04_weights/GTExv8.ALL.Colon_Sigmoid/ENSG00000164078.12.wgt.RDat	ENSG00000164078.12	3	49903843	49903844	0.0566	rs9822268	6.77	rs2271961	0.0125	4.05	-6.08499	339	339	susie	0.031	0.00098	-5.8206	5.86e-09	IBD	Colon_Sigmoid	3	/home/asset/IBD/FUSION_TWAS_sensitivity_20260614/05_results/IBD/Colon_Sigmoid/IBD.Colon_Sigmoid.chr3.dat	8.32354e-06	1.46244e-05	3.71587e-05
GTExv8.ALL.Colon_Sigmoid	/home/asset/IBD/FUSION_TWAS_sensitivity_20260614/04_weights/GTExv8.ALL.Colon_Sigmoid/ENSG00000197375.12.wgt.RDat	ENSG00000197375.12	5	132369751	132369752	0.1125	rs17622656	6.02	rs2631360	0.045584	-5.22	5.46674	406	406	susie	0.054	1.7e-05	-5.6284	1.82e-08	IBD	Colon_Sigmoid	5	/home/asset/IBD/FUSION_TWAS_sensitivity_20260614/05_results/IBD/Colon_Sigmoid/IBD.Colon_Sigmoid.chr5.dat	2.15427e-05	3.84328e-05	0.00010002
GTExv8.ALL.Colon_Sigmoid	/home/asset/IBD/FUSION_TWAS_sensitivity_20260614/04_weights/GTExv8.ALL.Colon_Sigmoid/ENSG00000257582.5.wgt.RDat	ENSG00000257582.5	10	99531176	99531177	0.4919	rs4409764	6.53	rs10883367	0.341947	10.56	6.3364	436	28	enet	0.36	1.1e-32	5.34	9.28e-08	IBD	Colon_Sigmoid	10	/home/asset/IBD/FUSION_TWAS_sensitivity_20260614/05_results/IBD/Colon_Sigmoid/IBD.Colon_Sigmoid.chr10.dat	8.28567e-05	0.000115798	0.000318745
GTExv8.ALL.Colon_Sigmoid	/home/asset/IBD/FUSION_TWAS_sensitivity_20260614/04_weights/GTExv8.ALL.Colon_Sigmoid/ENSG00000072682.18.wgt.RDat	ENSG00000072682.18	5	132295314	132295315	0.1287	rs17622656	6.02	rs11955347	0.074637	5.52	5.31733	399	1	top1	0.075	4.5e-07	5.31733	1.05e-07	IBD	Colon_Sigmoid	5	/home/asset/IBD/FUSION_TWAS_sensitivity_20260614/05_results/IBD/Colon_Sigmoid/IBD.Colon_Sigmoid.chr5.dat	8.28567e-05	0.000120103	0.000332907
GTExv8.ALL.Colon_Sigmoid	/home/asset/IBD/FUSION_TWAS_sensitivity_20260614/04_weights/GTExv8.ALL.Colon_Sigmoid/ENSG00000148384.12.wgt.RDat	ENSG00000148384.12	9	136439822	136439823	0.1752	rs4266763	5.64	rs3087886	0.098661	-5.92	5.3177	369	1	top1	0.099	6.2e-09	-5.31768	1.05e-07	IBD	Colon_Sigmoid	9	/home/asset/IBD/FUSION_TWAS_sensitivity_20260614/05_results/IBD/Colon_Sigmoid/IBD.Colon_Sigmoid.chr9.dat	8.28567e-05	0.000120103	0.000332907
GTExv8.ALL.Colon_Sigmoid	/home/asset/IBD/FUSION_TWAS_sensitivity_20260614/04_weights/GTExv8.ALL.Colon_Sigmoid/ENSG00000160360.12.wgt.RDat	ENSG00000160360.12	9	136327475	136327476	0.1062	rs4266763	5.64	rs11145750	0.040539	-4.38	4.9035	367	14	enet	0.045	8.9e-05	-4.86625	1.14e-06	IBD	Colon_Sigmoid	9	/home/asset/IBD/FUSION_TWAS_sensitivity_20260614/05_results/IBD/Colon_Sigmoid/IBD.Colon_Sigmoid.chr9.dat	0.000809628	0.000782382	0.00213579
GTExv8.ALL.Colon_Sigmoid	/home/asset/IBD/FUSION_TWAS_sensitivity_20260614/04_weights/GTExv8.ALL.Colon_Sigmoid/ENSG00000260302.1.wgt.RDat	ENSG00000260302.1	18	12775922	12775923	0.3023	rs7234029	4.93	rs2542151	0.222353	8.48	4.83597	383	1	top1	0.22	3.1e-19	4.83597	1.33e-06	IBD	Colon_Sigmoid	18	/home/asset/IBD/FUSION_TWAS_sensitivity_20260614/05_results/IBD/Colon_Sigmoid/IBD.Colon_Sigmoid.chr18.dat	0.000858696	0.000849097	0.00233271
GTExv8.ALL.Colon_Sigmoid	/home/asset/IBD/FUSION_TWAS_sensitivity_20260614/04_weights/GTExv8.ALL.Colon_Sigmoid/ENSG00000267858.5.wgt.RDat	ENSG00000267858.5	19	58559128	58559129	0.1355	rs3794966	-4.85	rs11669345	0.0972	-5.67	-4.8107	242	1	top1	0.097	8.1e-09	4.8107	1.5e-06	IBD	Colon_Sigmoid	19	/home/asset/IBD/FUSION_TWAS_sensitivity_20260614/05_results/IBD/Colon_Sigmoid/IBD.Colon_Sigmoid.chr19.dat	0.00088775	0.000915067	0.00252349
GTExv8.ALL.Colon_Sigmoid	/home/asset/IBD/FUSION_TWAS_sensitivity_20260614/04_weights/GTExv8.ALL.Colon_Sigmoid/ENSG00000225783.6.wgt.RDat	ENSG00000225783.6	22	26646427	26646428	0.2155	rs11913541	4.61	rs11913541	0.033994	5.11	4.6133	864	1	top1	0.034	0.00056	4.61331	3.96e-06	IBD	Colon_Sigmoid	22	/home/asset/IBD/FUSION_TWAS_sensitivity_20260614/05_results/IBD/Colon_Sigmoid/IBD.Colon_Sigmoid.chr22.dat	0.00216338	0.00231298	0.00582926
GTExv8.ALL.Colon_Sigmoid	/home/asset/IBD/FUSION_TWAS_sensitivity_20260614/04_weights/GTExv8.ALL.Colon_Sigmoid/ENSG00000145908.12.wgt.RDat	ENSG00000145908.12	5	150904982	150904983	0.2363	rs10875560	5.14	rs11741861	0.114761	6.99	4.64341	524	5	lasso	0.13	3.4e-11	4.50927	6.51e-06	IBD	Colon_Sigmoid	5	/home/asset/IBD/FUSION_TWAS_sensitivity_20260614/05_results/IBD/Colon_Sigmoid/IBD.Colon_Sigmoid.chr5.dat	0.00330243	0.00337193	0.00851818
GTExv8.ALL.Colon_Sigmoid	/home/asset/IBD/FUSION_TWAS_sensitivity_20260614/04_weights/GTExv8.ALL.Colon_Sigmoid/ENSG00000168071.21.wgt.RDat	ENSG00000168071.21	11	64340222	64340223	0.281	rs574087	-4.42	rs499425	0.213	-8.46	-4.42024	354	1	top1	0.21	2.1e-18	4.42024	9.86e-06	IBD	Colon_Sigmoid	11	/home/asset/IBD/FUSION_TWAS_sensitivity_20260614/05_results/IBD/Colon_Sigmoid/IBD.Colon_Sigmoid.chr11.dat	0.00466838	0.00474871	0.0121313
GTExv8.ALL.Colon_Sigmoid	/home/asset/IBD/FUSION_TWAS_sensitivity_20260614/04_weights/GTExv8.ALL.Colon_Sigmoid/ENSG00000182173.12.wgt.RDat	ENSG00000182173.12	17	75516059	75516060	0.2985	rs11868796	4.29	rs8079373	0.0921	5.8	4.1443	342	342	susie	0.093	1.7e-08	4.34654	1.38e-05	IBD	Colon_Sigmoid	17	/home/asset/IBD/FUSION_TWAS_sensitivity_20260614/05_results/IBD/Colon_Sigmoid/IBD.Colon_Sigmoid.chr17.dat	0.00609936	0.00619884	0.0157999
GTExv8.ALL.Colon_Sigmoid	/home/asset/IBD/FUSION_TWAS_sensitivity_20260614/04_weights/GTExv8.ALL.Colon_Sigmoid/ENSG00000213066.11.wgt.RDat	ENSG00000213066.11	6	166999181	166999182	0.0933	rs6921588	4.33	rs6921588	0.0769	5.06	4.3342	623	1	top1	0.077	3e-07	4.33419	1.46e-05	IBD	Colon_Sigmoid	6	/home/asset/IBD/FUSION_TWAS_sensitivity_20260614/05_results/IBD/Colon_Sigmoid/IBD.Colon_Sigmoid.chr6.dat	0.00609936	0.00620838	0.0159445
GTExv8.ALL.Colon_Sigmoid	/home/asset/IBD/FUSION_TWAS_sensitivity_20260614/04_weights/GTExv8.ALL.Colon_Sigmoid/ENSG00000177303.9.wgt.RDat	ENSG00000177303.9	17	75515582	75515583	0.1337	rs11868796	4.29	rs11868796	0.0363	3.6	4.2932	342	1	top1	0.036	0.00037	4.29322	1.76e-05	IBD	Colon_Sigmoid	17	/home/asset/IBD/FUSION_TWAS_sensitivity_20260614/05_results/IBD/Colon_Sigmoid/IBD.Colon_Sigmoid.chr17.dat	0.00694418	0.00700225	0.0181355
GTExv8.ALL.Colon_Sigmoid	/home/asset/IBD/FUSION_TWAS_sensitivity_20260614/04_weights/GTExv8.ALL.Colon_Sigmoid/ENSG00000145029.13.wgt.RDat	ENSG00000145029.13	3	49429325	49429326	0.2045	rs9822268	6.77	rs6778080	0.152	-7.66	-2.41721	288	288	susie	0.18	9.7e-16	4.1865	2.83e-05	IBD	Colon_Sigmoid	3	/home/asset/IBD/FUSION_TWAS_sensitivity_20260614/05_results/IBD/Colon_Sigmoid/IBD.Colon_Sigmoid.chr3.dat	0.0105782	0.0109421	0.0277724
GTExv8.ALL.Colon_Sigmoid	/home/asset/IBD/FUSION_TWAS_sensitivity_20260614/04_weights/GTExv8.ALL.Colon_Sigmoid/ENSG00000125245.12.wgt.RDat	ENSG00000125245.12	13	99261743	99261744	0.086	rs9557217	4.52	rs3181718	0.011	-4.46	-3.9373	493	493	susie	0.029	0.0014	4.1393	3.48e-05	IBD	Colon_Sigmoid	13	/home/asset/IBD/FUSION_TWAS_sensitivity_20260614/05_results/IBD/Colon_Sigmoid/IBD.Colon_Sigmoid.chr13.dat	0.0123575	0.0125701	0.0315242
GTExv8.ALL.Colon_Sigmoid	/home/asset/IBD/FUSION_TWAS_sensitivity_20260614/04_weights/GTExv8.ALL.Colon_Sigmoid/ENSG00000004534.14.wgt.RDat	ENSG00000004534.14	3	49940006	49940007	0.4407	rs9822268	6.77	rs2013208	0.395	11.37	4.01257	340	340	susie	0.4	1.4e-37	4.1108	3.94e-05	IBD	Colon_Sigmoid	3	/home/asset/IBD/FUSION_TWAS_sensitivity_20260614/05_results/IBD/Colon_Sigmoid/IBD.Colon_Sigmoid.chr3.dat	0.0133247	0.0140469	0.0349237
GTExv8.ALL.Colon_Sigmoid	/home/asset/IBD/FUSION_TWAS_sensitivity_20260614/04_weights/GTExv8.ALL.Colon_Sigmoid/ENSG00000197083.11.wgt.RDat	ENSG00000197083.11	5	150946288	150946289	0.8095	rs10875560	5.14	rs11741861	0.470584	12.81	4.64341	525	525	susie	0.65	1.2e-74	4.05831	4.94e-05	IBD	Colon_Sigmoid	5	/home/asset/IBD/FUSION_TWAS_sensitivity_20260614/05_results/IBD/Colon_Sigmoid/IBD.Colon_Sigmoid.chr5.dat	0.0159472	0.0161444	0.0407224
GTExv8.ALL.Colon_Sigmoid	/home/asset/IBD/FUSION_TWAS_sensitivity_20260614/04_weights/GTExv8.ALL.Colon_Sigmoid/ENSG00000204856.11.wgt.RDat	ENSG00000204856.11	12	110468375	110468376	0.0758	rs17187412	-4.16	rs7974047	0.050719	-4.57	-4.0599	245	245	susie	0.052	2.3e-05	4.04737	5.18e-05	IBD	Colon_Sigmoid	12	/home/asset/IBD/FUSION_TWAS_sensitivity_20260614/05_results/IBD/Colon_Sigmoid/IBD.Colon_Sigmoid.chr12.dat	0.0159949	0.016284	0.0413755
GTExv8.ALL.Colon_Sigmoid	/home/asset/IBD/FUSION_TWAS_sensitivity_20260614/04_weights/GTExv8.ALL.Colon_Sigmoid/ENSG00000233006.6.wgt.RDat	ENSG00000233006.6	5	132369647	132369648	0.1462	rs17622656	6.02	rs274559	0.131114	-6.92	-3.90661	406	406	susie	0.14	2.9e-12	4.01945	5.83e-05	IBD	Colon_Sigmoid	5	/home/asset/IBD/FUSION_TWAS_sensitivity_20260614/05_results/IBD/Colon_Sigmoid/IBD.Colon_Sigmoid.chr5.dat	0.0172519	0.0172092	0.0432964
GTExv8.ALL.Colon_Sigmoid	/home/asset/IBD/FUSION_TWAS_sensitivity_20260614/04_weights/GTExv8.ALL.Colon_Sigmoid/ENSG00000181915.4.wgt.RDat	ENSG00000181915.4	10	62804856	62804857	0.0481	rs10761659	5.92	rs7905229	0.018209	4.31	4.4005	468	468	susie	0.036	0.00039	3.94	8.16e-05	IBD	Colon_Sigmoid	10	/home/asset/IBD/FUSION_TWAS_sensitivity_20260614/05_results/IBD/Colon_Sigmoid/IBD.Colon_Sigmoid.chr10.dat	0.0231809	0.0210382	0.0503564
GTExv8.ALL.Colon_Sigmoid	/home/asset/IBD/FUSION_TWAS_sensitivity_20260614/04_weights/GTExv8.ALL.Colon_Sigmoid/ENSG00000161180.10.wgt.RDat	ENSG00000161180.10	22	21632715	21632716	0.2252	rs464694	4.43	rs4820091	0.238049	-8.98	3.9192	298	5	lasso	0.24	4.2e-21	-3.92172	8.79e-05	IBD	Colon_Sigmoid	22	/home/asset/IBD/FUSION_TWAS_sensitivity_20260614/05_results/IBD/Colon_Sigmoid/IBD.Colon_Sigmoid.chr22.dat	0.0240102	0.021739	0.051682
GTExv8.ALL.Colon_Sigmoid	/home/asset/IBD/FUSION_TWAS_sensitivity_20260614/04_weights/GTExv8.ALL.Colon_Sigmoid/ENSG00000228778.2.wgt.RDat	ENSG00000228778.2	10	99526947	99526948	0.4022	rs4409764	6.53	rs11596008	0.198645	-8.41	-0.97291	436	16	enet	0.27	2.1e-23	3.89	0.000102	IBD	Colon_Sigmoid	10	/home/asset/IBD/FUSION_TWAS_sensitivity_20260614/05_results/IBD/Colon_Sigmoid/IBD.Colon_Sigmoid.chr10.dat	0.0268298	0.0245623	0.0579881
GTExv8.ALL.Colon_Sigmoid	/home/asset/IBD/FUSION_TWAS_sensitivity_20260614/04_weights/GTExv8.ALL.Colon_Sigmoid/ENSG00000173457.10.wgt.RDat	ENSG00000173457.10	11	64246937	64246938	0.1083	rs574087	-4.42	rs647152	0.0362	-4.98	-4.15839	343	20	enet	0.069	1.1e-06	3.77923	0.000157	IBD	Colon_Sigmoid	11	/home/asset/IBD/FUSION_TWAS_sensitivity_20260614/05_results/IBD/Colon_Sigmoid/IBD.Colon_Sigmoid.chr11.dat	0.0398219	0.0347578	0.0765807
GTExv8.ALL.Colon_Sigmoid	/home/asset/IBD/FUSION_TWAS_sensitivity_20260614/04_weights/GTExv8.ALL.Colon_Sigmoid/ENSG00000168152.12.wgt.RDat	ENSG00000168152.12	4	82901075	82901076	0.0617	rs6535413	-4.2	rs3214024	0.013863	-3.8	-4.00113	472	472	susie	0.026	0.0024	3.7581	0.000171	IBD	Colon_Sigmoid	4	/home/asset/IBD/FUSION_TWAS_sensitivity_20260614/05_results/IBD/Colon_Sigmoid/IBD.Colon_Sigmoid.chr4.dat	0.0418773	0.0366742	0.0805498
GTExv8.ALL.Colon_Sigmoid	/home/asset/IBD/FUSION_TWAS_sensitivity_20260614/04_weights/GTExv8.ALL.Colon_Sigmoid/ENSG00000205560.12.wgt.RDat	ENSG00000205560.12	22	50578454	50578455	0.456	rs131734	-3.7	rs5770911	0.233493	-8.69	3.3189	295	295	susie	0.3	6.3e-27	-3.72169	0.000198	IBD	Colon_Sigmoid	22	/home/asset/IBD/FUSION_TWAS_sensitivity_20260614/05_results/IBD/Colon_Sigmoid/IBD.Colon_Sigmoid.chr22.dat	0.0468732	0.0414923	0.091184
GTExv8.ALL.Colon_Transverse	/home/asset/IBD/FUSION_TWAS_sensitivity_20260614/04_weights/GTExv8.ALL.Colon_Transverse/ENSG00000235908.1.wgt.RDat	ENSG00000235908.1	3	49367005	49367006	0.1067	rs9822268	6.77	rs9858542	0.048	4.53	6.73871	281	5	lasso	0.055	3.1e-06	7.13723	9.52e-13	IBD	Colon_Transverse	3	/home/asset/IBD/FUSION_TWAS_sensitivity_20260614/05_results/IBD/Colon_Transverse/IBD.Colon_Transverse.chr3.dat	7.2571e-09	2.61343e-08	3.92386e-08
GTExv8.ALL.Colon_Transverse	/home/asset/IBD/FUSION_TWAS_sensitivity_20260614/04_weights/GTExv8.ALL.Colon_Transverse/ENSG00000182179.12.wgt.RDat	ENSG00000182179.12	3	49813945	49813946	0.2683	rs9822268	6.77	rs6802890	0.272	-10.22	-5.93932	323	1	top1	0.27	2.7e-27	5.93932	2.86e-09	IBD	Colon_Transverse	3	/home/asset/IBD/FUSION_TWAS_sensitivity_20260614/05_results/IBD/Colon_Transverse/IBD.Colon_Transverse.chr3.dat	1.09009e-05	8.72364e-06	2.14328e-05
GTExv8.ALL.Colon_Transverse	/home/asset/IBD/FUSION_TWAS_sensitivity_20260614/04_weights/GTExv8.ALL.Colon_Transverse/ENSG00000257582.5.wgt.RDat	ENSG00000257582.5	10	99531176	99531177	0.4409	rs4409764	6.53	rs10883367	0.320743	11.2	6.3364	436	11	enet	0.34	2.9e-35	5.7986	6.69e-09	IBD	Colon_Transverse	10	/home/asset/IBD/FUSION_TWAS_sensitivity_20260614/05_results/IBD/Colon_Transverse/IBD.Colon_Transverse.chr10.dat	1.69993e-05	1.53045e-05	3.93917e-05
GTExv8.ALL.Colon_Transverse	/home/asset/IBD/FUSION_TWAS_sensitivity_20260614/04_weights/GTExv8.ALL.Colon_Transverse/ENSG00000164068.15.wgt.RDat	ENSG00000164068.15	3	49689501	49689502	0.1935	rs9822268	6.77	rs2271961	0.0949	7.58	-6.08499	316	316	susie	0.15	6.1e-15	-5.57814	2.43e-08	IBD	Colon_Transverse	3	/home/asset/IBD/FUSION_TWAS_sensitivity_20260614/05_results/IBD/Colon_Transverse/IBD.Colon_Transverse.chr3.dat	4.63097e-05	4.76488e-05	0.000125197
GTExv8.ALL.Colon_Transverse	/home/asset/IBD/FUSION_TWAS_sensitivity_20260614/04_weights/GTExv8.ALL.Colon_Transverse/ENSG00000197208.5.wgt.RDat	ENSG00000197208.5	5	132294442	132294443	0.0509	rs17622656	6.02	rs11950562	0.045217	-4.66	5.53797	398	1	top1	0.045	2.3e-05	-5.53797	3.06e-08	IBD	Colon_Transverse	5	/home/asset/IBD/FUSION_TWAS_sensitivity_20260614/05_results/IBD/Colon_Transverse/IBD.Colon_Transverse.chr5.dat	4.66528e-05	5.2502e-05	0.000140138
GTExv8.ALL.Colon_Transverse	/home/asset/IBD/FUSION_TWAS_sensitivity_20260614/04_weights/GTExv8.ALL.Colon_Transverse/ENSG00000197375.12.wgt.RDat	ENSG00000197375.12	5	132369751	132369752	0.142	rs17622656	6.02	rs2073643	0.085865	6.83	-5.04807	406	406	susie	0.1	2.2e-10	-5.4049	6.48e-08	IBD	Colon_Transverse	5	/home/asset/IBD/FUSION_TWAS_sensitivity_20260614/05_results/IBD/Colon_Transverse/IBD.Colon_Transverse.chr5.dat	8.23284e-05	8.89445e-05	0.000242806
GTExv8.ALL.Colon_Transverse	/home/asset/IBD/FUSION_TWAS_sensitivity_20260614/04_weights/GTExv8.ALL.Colon_Transverse/ENSG00000160360.12.wgt.RDat	ENSG00000160360.12	9	136327475	136327476	0.104	rs4266763	5.64	rs3812550	0.02281	-4.47	5.37156	365	1	top1	0.023	0.0021	-5.37156	7.81e-08	IBD	Colon_Transverse	9	/home/asset/IBD/FUSION_TWAS_sensitivity_20260614/05_results/IBD/Colon_Transverse/IBD.Colon_Transverse.chr9.dat	8.50509e-05	0.000102095	0.000279917
GTExv8.ALL.Colon_Transverse	/home/asset/IBD/FUSION_TWAS_sensitivity_20260614/04_weights/GTExv8.ALL.Colon_Transverse/ENSG00000072682.18.wgt.RDat	ENSG00000072682.18	5	132295314	132295315	0.0553	rs17622656	6.02	rs4705928	0.044149	4.81	5.19584	398	1	top1	0.044	2.9e-05	5.19584	2.04e-07	IBD	Colon_Transverse	5	/home/asset/IBD/FUSION_TWAS_sensitivity_20260614/05_results/IBD/Colon_Transverse/IBD.Colon_Transverse.chr5.dat	0.000194387	0.000207415	0.000579881
GTExv8.ALL.Colon_Transverse	/home/asset/IBD/FUSION_TWAS_sensitivity_20260614/04_weights/GTExv8.ALL.Colon_Transverse/ENSG00000085978.21.wgt.RDat	ENSG00000085978.21	2	233210050	233210051	0.0667	rs3792106	-5.174	rs12994997	0.0439	-4.86	-4.93911	515	515	susie	0.055	3.5e-06	5.00328	5.64e-07	IBD	Colon_Transverse	2	/home/asset/IBD/FUSION_TWAS_sensitivity_20260614/05_results/IBD/Colon_Transverse/IBD.Colon_Transverse.chr2.dat	0.000477708	0.000483841	0.00136743
GTExv8.ALL.Colon_Transverse	/home/asset/IBD/FUSION_TWAS_sensitivity_20260614/04_weights/GTExv8.ALL.Colon_Transverse/ENSG00000270210.1.wgt.RDat	ENSG00000270210.1	2	28425944	28425945	0.1332	rs906805	-5.648	rs9309662	0.0829	-6.25	-4.97883	423	1	top1	0.083	1.1e-08	4.97883	6.4e-07	IBD	Colon_Transverse	2	/home/asset/IBD/FUSION_TWAS_sensitivity_20260614/05_results/IBD/Colon_Transverse/IBD.Colon_Transverse.chr2.dat	0.000487872	0.000516744	0.00146549
GTExv8.ALL.Colon_Transverse	/home/asset/IBD/FUSION_TWAS_sensitivity_20260614/04_weights/GTExv8.ALL.Colon_Transverse/ENSG00000086589.11.wgt.RDat	ENSG00000086589.11	5	150701106	150701107	0.1651	rs10875560	5.14	rs11167515	0.052146	-4.64	4.89581	524	1	top1	0.052	5.7e-06	-4.89581	9.79e-07	IBD	Colon_Transverse	5	/home/asset/IBD/FUSION_TWAS_sensitivity_20260614/05_results/IBD/Colon_Transverse/IBD.Colon_Transverse.chr5.dat	0.000678447	0.000689116	0.00196836
GTExv8.ALL.Colon_Transverse	/home/asset/IBD/FUSION_TWAS_sensitivity_20260614/04_weights/GTExv8.ALL.Colon_Transverse/ENSG00000260302.1.wgt.RDat	ENSG00000260302.1	18	12775922	12775923	0.3338	rs7234029	4.93	rs2542151	0.189	8.49	4.836	383	383	susie	0.19	9e-19	4.836	1.32e-06	IBD	Colon_Transverse	18	/home/asset/IBD/FUSION_TWAS_sensitivity_20260614/05_results/IBD/Colon_Transverse/IBD.Colon_Transverse.chr18.dat	0.000809211	0.000849097	0.00233271
GTExv8.ALL.Colon_Transverse	/home/asset/IBD/FUSION_TWAS_sensitivity_20260614/04_weights/GTExv8.ALL.Colon_Transverse/ENSG00000073605.18.wgt.RDat	ENSG00000073605.18	17	39918649	39918650	0.1483	rs12946510	5.53	rs8069176	0.191	-8.51	4.82758	290	1	top1	0.19	8.8e-19	-4.82758	1.38e-06	IBD	Colon_Transverse	17	/home/asset/IBD/FUSION_TWAS_sensitivity_20260614/05_results/IBD/Colon_Transverse/IBD.Colon_Transverse.chr17.dat	0.000809211	0.000860995	0.00236998
GTExv8.ALL.Colon_Transverse	/home/asset/IBD/FUSION_TWAS_sensitivity_20260614/04_weights/GTExv8.ALL.Colon_Transverse/ENSG00000146535.13.wgt.RDat	ENSG00000146535.13	7	2844323	2844324	0.2049	rs798492	-4.33	rs798502	0.051331	6.23	-3.37874	561	19	enet	0.1	1.2e-10	-4.59404	4.35e-06	IBD	Colon_Transverse	7	/home/asset/IBD/FUSION_TWAS_sensitivity_20260614/05_results/IBD/Colon_Transverse/IBD.Colon_Transverse.chr7.dat	0.00236857	0.00248784	0.00629102
GTExv8.ALL.Colon_Transverse	/home/asset/IBD/FUSION_TWAS_sensitivity_20260614/04_weights/GTExv8.ALL.Colon_Transverse/ENSG00000115970.18.wgt.RDat	ENSG00000115970.18	2	43596045	43596046	0.0878	rs6725688	4.941	rs17031092	0.0326	-4.36	4.53235	477	1	top1	0.033	0.0003	-4.53235	5.83e-06	IBD	Colon_Transverse	2	/home/asset/IBD/FUSION_TWAS_sensitivity_20260614/05_results/IBD/Colon_Transverse/IBD.Colon_Transverse.chr2.dat	0.00282948	0.00326623	0.0081456
GTExv8.ALL.Colon_Transverse	/home/asset/IBD/FUSION_TWAS_sensitivity_20260614/04_weights/GTExv8.ALL.Colon_Transverse/ENSG00000148384.12.wgt.RDat	ENSG00000148384.12	9	136439822	136439823	0.1162	rs4266763	5.64	rs10870194	0.127813	-7.05	4.52055	367	1	top1	0.13	9.3e-13	-4.52055	6.17e-06	IBD	Colon_Transverse	9	/home/asset/IBD/FUSION_TWAS_sensitivity_20260614/05_results/IBD/Colon_Transverse/IBD.Colon_Transverse.chr9.dat	0.00282948	0.00332115	0.008338
GTExv8.ALL.Colon_Transverse	/home/asset/IBD/FUSION_TWAS_sensitivity_20260614/04_weights/GTExv8.ALL.Colon_Transverse/ENSG00000133678.13.wgt.RDat	ENSG00000133678.13	10	80078645	80078646	0.436	rs10887949	3.21	rs11201799	0.013718	5.56	2.38671	346	35	enet	0.066	3.3e-07	4.5156	6.31e-06	IBD	Colon_Transverse	10	/home/asset/IBD/FUSION_TWAS_sensitivity_20260614/05_results/IBD/Colon_Transverse/IBD.Colon_Transverse.chr10.dat	0.00282948	0.00333119	0.00838965
GTExv8.ALL.Colon_Transverse	/home/asset/IBD/FUSION_TWAS_sensitivity_20260614/04_weights/GTExv8.ALL.Colon_Transverse/ENSG00000228778.2.wgt.RDat	ENSG00000228778.2	10	99526947	99526948	0.3969	rs4409764	6.53	rs10883365	0.248615	9.96	6.34405	436	20	enet	0.29	1.3e-29	4.4541	8.42e-06	IBD	Colon_Transverse	10	/home/asset/IBD/FUSION_TWAS_sensitivity_20260614/05_results/IBD/Colon_Transverse/IBD.Colon_Transverse.chr10.dat	0.00356587	0.00420265	0.0106784
GTExv8.ALL.Colon_Transverse	/home/asset/IBD/FUSION_TWAS_sensitivity_20260614/04_weights/GTExv8.ALL.Colon_Transverse/ENSG00000064201.15.wgt.RDat	ENSG00000064201.15	11	2302060	2302061	0.2259	rs2074023	-3.97	rs2074021	0.075794	6.53	3.00145	425	10	enet	0.13	8.4e-13	4.38122	1.18e-05	IBD	Colon_Transverse	11	/home/asset/IBD/FUSION_TWAS_sensitivity_20260614/05_results/IBD/Colon_Transverse/IBD.Colon_Transverse.chr11.dat	0.00473428	0.0054904	0.0140974
GTExv8.ALL.Colon_Transverse	/home/asset/IBD/FUSION_TWAS_sensitivity_20260614/04_weights/GTExv8.ALL.Colon_Transverse/ENSG00000004534.14.wgt.RDat	ENSG00000004534.14	3	49940006	49940007	0.4662	rs9822268	6.77	rs4688755	0.469	13.59	3.95542	333	49	enet	0.5	1e-57	4.3655	1.27e-05	IBD	Colon_Transverse	3	/home/asset/IBD/FUSION_TWAS_sensitivity_20260614/05_results/IBD/Colon_Transverse/IBD.Colon_Transverse.chr3.dat	0.00484061	0.00581067	0.0147452
GTExv8.ALL.Colon_Transverse	/home/asset/IBD/FUSION_TWAS_sensitivity_20260614/04_weights/GTExv8.ALL.Colon_Transverse/ENSG00000110665.11.wgt.RDat	ENSG00000110665.11	11	2303048	2303049	0.2229	rs2074023	-3.97	rs10831733	0.082998	-6.79	-3.94842	424	6	enet	0.12	6.8e-12	4.33942	1.43e-05	IBD	Colon_Transverse	11	/home/asset/IBD/FUSION_TWAS_sensitivity_20260614/05_results/IBD/Colon_Transverse/IBD.Colon_Transverse.chr11.dat	0.00509355	0.00620838	0.0159298
GTExv8.ALL.Colon_Transverse	/home/asset/IBD/FUSION_TWAS_sensitivity_20260614/04_weights/GTExv8.ALL.Colon_Transverse/ENSG00000170190.15.wgt.RDat	ENSG00000170190.15	17	75087726	75087727	0.0672	rs11868796	4.29	rs35643020	-0.00131	-3.51	2.75451	396	5	lasso	0.0038	0.12	-4.33321	1.47e-05	IBD	Colon_Transverse	17	/home/asset/IBD/FUSION_TWAS_sensitivity_20260614/05_results/IBD/Colon_Transverse/IBD.Colon_Transverse.chr17.dat	0.00509355	0.00620838	0.0159445
GTExv8.ALL.Colon_Transverse	/home/asset/IBD/FUSION_TWAS_sensitivity_20260614/04_weights/GTExv8.ALL.Colon_Transverse/ENSG00000168071.21.wgt.RDat	ENSG00000168071.21	11	64340222	64340223	0.2289	rs574087	-4.42	rs694739	0.115533	-6.78	-4.17985	348	7	lasso	0.12	2.2e-12	4.16581	3.1e-05	IBD	Colon_Transverse	11	/home/asset/IBD/FUSION_TWAS_sensitivity_20260614/05_results/IBD/Colon_Transverse/IBD.Colon_Transverse.chr11.dat	0.0102745	0.0118196	0.0296013
GTExv8.ALL.Colon_Transverse	/home/asset/IBD/FUSION_TWAS_sensitivity_20260614/04_weights/GTExv8.ALL.Colon_Transverse/ENSG00000162552.14.wgt.RDat	ENSG00000162552.14	1	22143968	22143969	0.1428	rs12723796	-4.45	rs12568930	0.028146	3.89	-4.15345	483	1	top1	0.028	0.00072	-4.15345	3.27e-05	IBD	Colon_Transverse	1	/home/asset/IBD/FUSION_TWAS_sensitivity_20260614/05_results/IBD/Colon_Transverse/IBD.Colon_Transverse.chr1.dat	0.0103863	0.0120423	0.0301342
GTExv8.ALL.Colon_Transverse	/home/asset/IBD/FUSION_TWAS_sensitivity_20260614/04_weights/GTExv8.ALL.Colon_Transverse/ENSG00000233276.3.wgt.RDat	ENSG00000233276.3	3	49358599	49358600	0.0999	rs9822268	6.77	rs17595772	0.0687	-5.57	-4.06682	277	1	top1	0.069	2e-07	4.06682	4.77e-05	IBD	Colon_Transverse	3	/home/asset/IBD/FUSION_TWAS_sensitivity_20260614/05_results/IBD/Colon_Transverse/IBD.Colon_Transverse.chr3.dat	0.0145447	0.015969	0.0401235
GTExv8.ALL.Colon_Transverse	/home/asset/IBD/FUSION_TWAS_sensitivity_20260614/04_weights/GTExv8.ALL.Colon_Transverse/ENSG00000197083.11.wgt.RDat	ENSG00000197083.11	5	150946288	150946289	0.7844	rs10875560	5.14	rs11741861	0.422722	13.37	4.64341	527	12	lasso	0.57	5.6e-70	4.03615	5.43e-05	IBD	Colon_Transverse	5	/home/asset/IBD/FUSION_TWAS_sensitivity_20260614/05_results/IBD/Colon_Transverse/IBD.Colon_Transverse.chr5.dat	0.0159203	0.0167488	0.0426302
GTExv8.ALL.Colon_Transverse	/home/asset/IBD/FUSION_TWAS_sensitivity_20260614/04_weights/GTExv8.ALL.Colon_Transverse/ENSG00000174437.16.wgt.RDat	ENSG00000174437.16	12	110280755	110280756	0.0459	rs17187412	-4.16	rs7974047	0.026427	-4.14	-4.05992	245	245	susie	0.027	0.00086	4.02514	5.69e-05	IBD	Colon_Transverse	12	/home/asset/IBD/FUSION_TWAS_sensitivity_20260614/05_results/IBD/Colon_Transverse/IBD.Colon_Transverse.chr12.dat	0.0160648	0.0169785	0.0426409
GTExv8.ALL.Colon_Transverse	/home/asset/IBD/FUSION_TWAS_sensitivity_20260614/04_weights/GTExv8.ALL.Colon_Transverse/ENSG00000233006.6.wgt.RDat	ENSG00000233006.6	5	132369647	132369648	0.2439	rs17622656	6.02	rs2631370	0.245739	-9.58	-4.00671	406	1	top1	0.25	1.9e-24	4.00671	6.16e-05	IBD	Colon_Transverse	5	/home/asset/IBD/FUSION_TWAS_sensitivity_20260614/05_results/IBD/Colon_Transverse/IBD.Colon_Transverse.chr5.dat	0.0163763	0.0178005	0.0442727
GTExv8.ALL.Colon_Transverse	/home/asset/IBD/FUSION_TWAS_sensitivity_20260614/04_weights/GTExv8.ALL.Colon_Transverse/ENSG00000164078.12.wgt.RDat	ENSG00000164078.12	3	49903843	49903844	0.0723	rs9822268	6.77	rs6446193	0.0547	-5.01	3.81226	333	333	susie	0.059	1.6e-06	-4.00377	6.23e-05	IBD	Colon_Transverse	3	/home/asset/IBD/FUSION_TWAS_sensitivity_20260614/05_results/IBD/Colon_Transverse/IBD.Colon_Transverse.chr3.dat	0.0163763	0.0178152	0.0442727
GTExv8.ALL.Colon_Transverse	/home/asset/IBD/FUSION_TWAS_sensitivity_20260614/04_weights/GTExv8.ALL.Colon_Transverse/ENSG00000128604.19.wgt.RDat	ENSG00000128604.19	7	128937611	128937612	0.3917	rs4728142	3.99	rs4728142	0.307503	10.69	3.99214	333	1	top1	0.31	2.8e-31	3.99214	6.55e-05	IBD	Colon_Transverse	7	/home/asset/IBD/FUSION_TWAS_sensitivity_20260614/05_results/IBD/Colon_Transverse/IBD.Colon_Transverse.chr7.dat	0.0166436	0.018348	0.0451003
GTExv8.ALL.Colon_Transverse	/home/asset/IBD/FUSION_TWAS_sensitivity_20260614/04_weights/GTExv8.ALL.Colon_Transverse/ENSG00000205560.12.wgt.RDat	ENSG00000205560.12	22	50578454	50578455	0.3947	rs131734	-3.7	rs131750	0.124305	7.18	-2.8226	295	7	lasso	0.16	4.2e-16	-3.9469	7.92e-05	IBD	Colon_Transverse	22	/home/asset/IBD/FUSION_TWAS_sensitivity_20260614/05_results/IBD/Colon_Transverse/IBD.Colon_Transverse.chr22.dat	0.0194755	0.0210382	0.0503564
GTExv8.ALL.Colon_Transverse	/home/asset/IBD/FUSION_TWAS_sensitivity_20260614/04_weights/GTExv8.ALL.Colon_Transverse/ENSG00000204856.11.wgt.RDat	ENSG00000204856.11	12	110468375	110468376	0.1026	rs17187412	-4.16	rs3825390	0.074035	-5.99	-3.47958	249	2	lasso	0.075	6e-08	3.87939	0.000105	IBD	Colon_Transverse	12	/home/asset/IBD/FUSION_TWAS_sensitivity_20260614/05_results/IBD/Colon_Transverse/IBD.Colon_Transverse.chr12.dat	0.025013	0.0248488	0.0588814
GTExv8.ALL.Colon_Transverse	/home/asset/IBD/FUSION_TWAS_sensitivity_20260614/04_weights/GTExv8.ALL.Colon_Transverse/ENSG00000279873.2.wgt.RDat	ENSG00000279873.2	2	43227209	43227210	0.0691	rs6725688	4.941	rs1549723	0.01	3.99	3.2077	496	496	susie	0.018	0.0063	3.86692	0.00011	IBD	Colon_Transverse	2	/home/asset/IBD/FUSION_TWAS_sensitivity_20260614/05_results/IBD/Colon_Transverse/IBD.Colon_Transverse.chr2.dat	0.02541	0.0258096	0.0601985
GTExv8.ALL.Colon_Transverse	/home/asset/IBD/FUSION_TWAS_sensitivity_20260614/04_weights/GTExv8.ALL.Colon_Transverse/ENSG00000161180.10.wgt.RDat	ENSG00000161180.10	22	21632715	21632716	0.1156	rs464694	4.43	rs131665	0.037695	-4.94	3.6652	298	298	susie	0.051	6.7e-06	-3.7679	0.000165	IBD	Colon_Transverse	22	/home/asset/IBD/FUSION_TWAS_sensitivity_20260614/05_results/IBD/Colon_Transverse/IBD.Colon_Transverse.chr22.dat	0.0368082	0.035949	0.078622
GTExv8.ALL.Colon_Transverse	/home/asset/IBD/FUSION_TWAS_sensitivity_20260614/04_weights/GTExv8.ALL.Colon_Transverse/ENSG00000139133.6.wgt.RDat	ENSG00000139133.6	12	34024134	34024135	0.0416	rs10844655	-3.93	rs12367881	0.053515	-4.62	-3.76194	226	1	top1	0.054	4.4e-06	3.76194	0.000169	IBD	Colon_Transverse	12	/home/asset/IBD/FUSION_TWAS_sensitivity_20260614/05_results/IBD/Colon_Transverse/IBD.Colon_Transverse.chr12.dat	0.0368082	0.0365306	0.0800652
GTExv8.ALL.Colon_Transverse	/home/asset/IBD/FUSION_TWAS_sensitivity_20260614/04_weights/GTExv8.ALL.Colon_Transverse/ENSG00000117791.15.wgt.RDat	ENSG00000117791.15	1	220748224	220748225	0.1671	rs10863595	3.94	rs6697965	-0.002596	-3.54	2.62764	403	403	susie	0.0038	0.12	-3.72353	0.000196	IBD	Colon_Transverse	1	/home/asset/IBD/FUSION_TWAS_sensitivity_20260614/05_results/IBD/Colon_Transverse/IBD.Colon_Transverse.chr1.dat	0.041503	0.0413892	0.09077
GTExv8.ALL.Colon_Transverse	/home/asset/IBD/FUSION_TWAS_sensitivity_20260614/04_weights/GTExv8.ALL.Colon_Transverse/ENSG00000115216.13.wgt.RDat	ENSG00000115216.13	2	27427789	27427790	0.1585	rs780110	-3.681	rs780110	0.109	-7.08	-3.68069	297	1	top1	0.11	5.3e-11	3.68069	0.000233	IBD	Colon_Transverse	2	/home/asset/IBD/FUSION_TWAS_sensitivity_20260614/05_results/IBD/Colon_Transverse/IBD.Colon_Transverse.chr2.dat	0.0480043	0.0466884	0.102712
GTExv8.ALL.Colon_Transverse	/home/asset/IBD/FUSION_TWAS_sensitivity_20260614/04_weights/GTExv8.ALL.Colon_Transverse/ENSG00000236801.1.wgt.RDat	ENSG00000236801.1	9	70217194	70217195	0.0818	rs2975863	-3.94	rs3015233	0.024958	4.33	-3.44536	439	439	susie	0.026	0.0011	-3.66921	0.000243	IBD	Colon_Transverse	9	/home/asset/IBD/FUSION_TWAS_sensitivity_20260614/05_results/IBD/Colon_Transverse/IBD.Colon_Transverse.chr9.dat	0.0487471	0.0479916	0.10574
GTExv8.ALL.Small_Intestine_Terminal_Ileum	/home/asset/IBD/FUSION_TWAS_sensitivity_20260614/04_weights/GTExv8.ALL.Small_Intestine_Terminal_Ileum/ENSG00000164068.15.wgt.RDat	ENSG00000164068.15	3	49689501	49689502	0.1169	rs9822268	6.77	rs11718165	0.01864	-3.92	6.7318	317	317	susie	0.056	0.00099	-6.93635	4.02e-12	IBD	Small_Intestine_Terminal_Ileum	3	/home/asset/IBD/FUSION_TWAS_sensitivity_20260614/05_results/IBD/Small_Intestine_Terminal_Ileum/IBD.Small_Intestine_Terminal_Ileum.chr3.dat	1.66106e-08	5.51785e-08	1.10462e-07
GTExv8.ALL.Small_Intestine_Terminal_Ileum	/home/asset/IBD/FUSION_TWAS_sensitivity_20260614/04_weights/GTExv8.ALL.Small_Intestine_Terminal_Ileum/ENSG00000257582.5.wgt.RDat	ENSG00000257582.5	10	99531176	99531177	0.3355	rs4409764	6.53	rs10883367	0.24384	6.7	6.3364	436	1	top1	0.24	2.6e-12	6.3364	2.35e-10	IBD	Small_Intestine_Terminal_Ileum	10	/home/asset/IBD/FUSION_TWAS_sensitivity_20260614/05_results/IBD/Small_Intestine_Terminal_Ileum/IBD.Small_Intestine_Terminal_Ileum.chr10.dat	4.8551e-07	1.6128e-06	3.22867e-06
GTExv8.ALL.Small_Intestine_Terminal_Ileum	/home/asset/IBD/FUSION_TWAS_sensitivity_20260614/04_weights/GTExv8.ALL.Small_Intestine_Terminal_Ileum/ENSG00000182179.12.wgt.RDat	ENSG00000182179.12	3	49813945	49813946	0.34	rs9822268	6.77	rs7645061	0.20333	-6.44	-6.0329	328	1	top1	0.2	2.6e-10	6.03294	1.61e-09	IBD	Small_Intestine_Terminal_Ileum	3	/home/asset/IBD/FUSION_TWAS_sensitivity_20260614/05_results/IBD/Small_Intestine_Terminal_Ileum/IBD.Small_Intestine_Terminal_Ileum.chr3.dat	2.21751e-06	6.90222e-06	1.61204e-05
GTExv8.ALL.Small_Intestine_Terminal_Ileum	/home/asset/IBD/FUSION_TWAS_sensitivity_20260614/04_weights/GTExv8.ALL.Small_Intestine_Terminal_Ileum/ENSG00000228778.2.wgt.RDat	ENSG00000228778.2	10	99526947	99526948	0.3841	rs4409764	6.53	rs10883365	0.119899	6.15	6.3441	436	13	enet	0.15	7.1e-08	5.44231	5.26e-08	IBD	Small_Intestine_Terminal_Ileum	10	/home/asset/IBD/FUSION_TWAS_sensitivity_20260614/05_results/IBD/Small_Intestine_Terminal_Ileum/IBD.Small_Intestine_Terminal_Ileum.chr10.dat	5.43358e-05	7.59987e-05	0.000206478
GTExv8.ALL.Small_Intestine_Terminal_Ileum	/home/asset/IBD/FUSION_TWAS_sensitivity_20260614/04_weights/GTExv8.ALL.Small_Intestine_Terminal_Ileum/ENSG00000160360.12.wgt.RDat	ENSG00000160360.12	9	136327475	136327476	0.2852	rs4266763	5.64	rs28539249	0.0539	-4.14	4.98131	366	366	susie	0.058	0.0008	-5.24843	1.53e-07	IBD	Small_Intestine_Terminal_Ileum	9	/home/asset/IBD/FUSION_TWAS_sensitivity_20260614/05_results/IBD/Small_Intestine_Terminal_Ileum/IBD.Small_Intestine_Terminal_Ileum.chr9.dat	0.000126439	0.000161544	0.000450443
GTExv8.ALL.Small_Intestine_Terminal_Ileum	/home/asset/IBD/FUSION_TWAS_sensitivity_20260614/04_weights/GTExv8.ALL.Small_Intestine_Terminal_Ileum/ENSG00000197375.12.wgt.RDat	ENSG00000197375.12	5	132369751	132369752	0.1385	rs17622656	6.02	rs2073643	0.0762	4.6	-5.0481	413	1	top1	0.076	0.00013	-5.0481	4.46e-07	IBD	Small_Intestine_Terminal_Ileum	5	/home/asset/IBD/FUSION_TWAS_sensitivity_20260614/05_results/IBD/Small_Intestine_Terminal_Ileum/IBD.Small_Intestine_Terminal_Ileum.chr5.dat	0.000307145	0.000398497	0.0011241
GTExv8.ALL.Small_Intestine_Terminal_Ileum	/home/asset/IBD/FUSION_TWAS_sensitivity_20260614/04_weights/GTExv8.ALL.Small_Intestine_Terminal_Ileum/ENSG00000164076.16.wgt.RDat	ENSG00000164076.16	3	49870221	49870222	0.0825	rs9822268	6.77	rs11712056	0.06789	4.15	-4.9875	335	6	lasso	0.073	0.00019	-4.98409	6.23e-07	IBD	Small_Intestine_Terminal_Ileum	3	/home/asset/IBD/FUSION_TWAS_sensitivity_20260614/05_results/IBD/Small_Intestine_Terminal_Ileum/IBD.Small_Intestine_Terminal_Ileum.chr3.dat	0.000363616	0.000516744	0.00146549
GTExv8.ALL.Small_Intestine_Terminal_Ileum	/home/asset/IBD/FUSION_TWAS_sensitivity_20260614/04_weights/GTExv8.ALL.Small_Intestine_Terminal_Ileum/ENSG00000225953.2.wgt.RDat	ENSG00000225953.2	2	199459642	199459643	0.15	rs11692189	5	rs16831114	0.0173	3.24	-4.5686	254	254	susie	0.024	0.024	-4.96024	7.04e-07	IBD	Small_Intestine_Terminal_Ileum	2	/home/asset/IBD/FUSION_TWAS_sensitivity_20260614/05_results/IBD/Small_Intestine_Terminal_Ileum/IBD.Small_Intestine_Terminal_Ileum.chr2.dat	0.000363616	0.000552177	0.00156847
GTExv8.ALL.Small_Intestine_Terminal_Ileum	/home/asset/IBD/FUSION_TWAS_sensitivity_20260614/04_weights/GTExv8.ALL.Small_Intestine_Terminal_Ileum/ENSG00000073605.18.wgt.RDat	ENSG00000073605.18	17	39918649	39918650	0.3994	rs12946510	5.53	rs7216389	0.197226	6.94	-3.98969	291	291	susie	0.23	9.7e-12	-4.31683	1.58e-05	IBD	Small_Intestine_Terminal_Ileum	17	/home/asset/IBD/FUSION_TWAS_sensitivity_20260614/05_results/IBD/Small_Intestine_Terminal_Ileum/IBD.Small_Intestine_Terminal_Ileum.chr17.dat	0.00725396	0.00637855	0.0164868
GTExv8.ALL.Small_Intestine_Terminal_Ileum	/home/asset/IBD/FUSION_TWAS_sensitivity_20260614/04_weights/GTExv8.ALL.Small_Intestine_Terminal_Ileum/ENSG00000228008.1.wgt.RDat	ENSG00000228008.1	3	49903873	49903874	0.1324	rs9822268	6.77	rs11712056	0.02909	4.17	-4.9875	338	17	enet	0.044	0.0032	-4.15211	3.29e-05	IBD	Small_Intestine_Terminal_Ileum	3	/home/asset/IBD/FUSION_TWAS_sensitivity_20260614/05_results/IBD/Small_Intestine_Terminal_Ileum/IBD.Small_Intestine_Terminal_Ileum.chr3.dat	0.0135943	0.0120423	0.0301342
GTExv8.ALL.Small_Intestine_Terminal_Ileum	/home/asset/IBD/FUSION_TWAS_sensitivity_20260614/04_weights/GTExv8.ALL.Small_Intestine_Terminal_Ileum/ENSG00000064201.15.wgt.RDat	ENSG00000064201.15	11	2302060	2302061	0.4814	rs2074023	-3.97	rs10831733	0.10811	-5	-3.9484	426	9	lasso	0.11	4e-06	4.085	4.41e-05	IBD	Small_Intestine_Terminal_Ileum	11	/home/asset/IBD/FUSION_TWAS_sensitivity_20260614/05_results/IBD/Small_Intestine_Terminal_Ileum/IBD.Small_Intestine_Terminal_Ileum.chr11.dat	0.0162697	0.0153245	0.0382667
GTExv8.ALL.Small_Intestine_Terminal_Ileum	/home/asset/IBD/FUSION_TWAS_sensitivity_20260614/04_weights/GTExv8.ALL.Small_Intestine_Terminal_Ileum/ENSG00000110665.11.wgt.RDat	ENSG00000110665.11	11	2303048	2303049	0.48	rs2074023	-3.97	rs2074019	0.14156	-5.71	-3.9487	425	9	enet	0.16	1.7e-08	4.0486	5.15e-05	IBD	Small_Intestine_Terminal_Ileum	11	/home/asset/IBD/FUSION_TWAS_sensitivity_20260614/05_results/IBD/Small_Intestine_Terminal_Ileum/IBD.Small_Intestine_Terminal_Ileum.chr11.dat	0.0162697	0.016284	0.0413755
GTExv8.ALL.Small_Intestine_Terminal_Ileum	/home/asset/IBD/FUSION_TWAS_sensitivity_20260614/04_weights/GTExv8.ALL.Small_Intestine_Terminal_Ileum/ENSG00000204856.11.wgt.RDat	ENSG00000204856.11	12	110468375	110468376	0.089	rs17187412	-4.16	rs16940933	0.046844	-3.94	-4.04483	246	246	susie	0.062	0.00052	4.0454	5.22e-05	IBD	Small_Intestine_Terminal_Ileum	12	/home/asset/IBD/FUSION_TWAS_sensitivity_20260614/05_results/IBD/Small_Intestine_Terminal_Ileum/IBD.Small_Intestine_Terminal_Ileum.chr12.dat	0.0162697	0.016284	0.0413755
GTExv8.ALL.Small_Intestine_Terminal_Ileum	/home/asset/IBD/FUSION_TWAS_sensitivity_20260614/04_weights/GTExv8.ALL.Small_Intestine_Terminal_Ileum/ENSG00000233006.6.wgt.RDat	ENSG00000233006.6	5	132369647	132369648	0.3283	rs17622656	6.02	rs272875	0.209	-6.26	-4.0284	413	1	top1	0.21	1.4e-10	4.0284	5.62e-05	IBD	Small_Intestine_Terminal_Ileum	5	/home/asset/IBD/FUSION_TWAS_sensitivity_20260614/05_results/IBD/Small_Intestine_Terminal_Ileum/IBD.Small_Intestine_Terminal_Ileum.chr5.dat	0.0162697	0.0169785	0.0426409
GTExv8.ALL.Small_Intestine_Terminal_Ileum	/home/asset/IBD/FUSION_TWAS_sensitivity_20260614/04_weights/GTExv8.ALL.Small_Intestine_Terminal_Ileum/ENSG00000172057.9.wgt.RDat	ENSG00000172057.9	17	39927600	39927601	0.1879	rs12946510	5.53	rs3816470	0.156931	5.93	-3.92675	293	293	susie	0.17	1.2e-08	-4.01428	5.96e-05	IBD	Small_Intestine_Terminal_Ileum	17	/home/asset/IBD/FUSION_TWAS_sensitivity_20260614/05_results/IBD/Small_Intestine_Terminal_Ileum/IBD.Small_Intestine_Terminal_Ileum.chr17.dat	0.0162697	0.0174057	0.0438667
GTExv8.ALL.Small_Intestine_Terminal_Ileum	/home/asset/IBD/FUSION_TWAS_sensitivity_20260614/04_weights/GTExv8.ALL.Small_Intestine_Terminal_Ileum/ENSG00000189308.10.wgt.RDat	ENSG00000189308.10	4	83012925	83012926	0.1342	rs6535413	-4.2	rs3214024	0.075407	-4.36	-4.0011	458	1	top1	0.075	0.00014	4.00113	6.3e-05	IBD	Small_Intestine_Terminal_Ileum	4	/home/asset/IBD/FUSION_TWAS_sensitivity_20260614/05_results/IBD/Small_Intestine_Terminal_Ileum/IBD.Small_Intestine_Terminal_Ileum.chr4.dat	0.0162697	0.0178296	0.0443875
GTExv8.ALL.Small_Intestine_Terminal_Ileum	/home/asset/IBD/FUSION_TWAS_sensitivity_20260614/04_weights/GTExv8.ALL.Small_Intestine_Terminal_Ileum/ENSG00000004534.14.wgt.RDat	ENSG00000004534.14	3	49940006	49940007	0.4591	rs9822268	6.77	rs2013208	0.4475	9.23	4.0126	339	339	susie	0.47	8.8e-26	3.94404	8.01e-05	IBD	Small_Intestine_Terminal_Ileum	3	/home/asset/IBD/FUSION_TWAS_sensitivity_20260614/05_results/IBD/Small_Intestine_Terminal_Ileum/IBD.Small_Intestine_Terminal_Ileum.chr3.dat	0.018333	0.0210382	0.0503564
GTExv8.ALL.Small_Intestine_Terminal_Ileum	/home/asset/IBD/FUSION_TWAS_sensitivity_20260614/04_weights/GTExv8.ALL.Small_Intestine_Terminal_Ileum/ENSG00000272381.1.wgt.RDat	ENSG00000272381.1	10	31187882	31187883	0.1467	rs1624116	4.52	rs3006595	0.072156	4.31	3.5684	366	2	lasso	0.078	0.00011	3.93385	8.36e-05	IBD	Small_Intestine_Terminal_Ileum	10	/home/asset/IBD/FUSION_TWAS_sensitivity_20260614/05_results/IBD/Small_Intestine_Terminal_Ileum/IBD.Small_Intestine_Terminal_Ileum.chr10.dat	0.018333	0.0210382	0.0503564
GTExv8.ALL.Small_Intestine_Terminal_Ileum	/home/asset/IBD/FUSION_TWAS_sensitivity_20260614/04_weights/GTExv8.ALL.Small_Intestine_Terminal_Ileum/ENSG00000235908.1.wgt.RDat	ENSG00000235908.1	3	49367005	49367006	0.1149	rs9822268	6.77	rs11714957	0.02489	-3.94	-3.683	282	282	susie	0.044	0.0031	3.93176	8.43e-05	IBD	Small_Intestine_Terminal_Ileum	3	/home/asset/IBD/FUSION_TWAS_sensitivity_20260614/05_results/IBD/Small_Intestine_Terminal_Ileum/IBD.Small_Intestine_Terminal_Ileum.chr3.dat	0.018333	0.0210382	0.0503564
GTExv8.ALL.Small_Intestine_Terminal_Ileum	/home/asset/IBD/FUSION_TWAS_sensitivity_20260614/04_weights/GTExv8.ALL.Small_Intestine_Terminal_Ileum/ENSG00000205560.12.wgt.RDat	ENSG00000205560.12	22	50578454	50578455	0.387	rs131734	-3.7	rs470117	0.10216	5.29	-2.7607	296	6	lasso	0.22	6.5e-11	-3.83077	0.000128	IBD	Small_Intestine_Terminal_Ileum	22	/home/asset/IBD/FUSION_TWAS_sensitivity_20260614/05_results/IBD/Small_Intestine_Terminal_Ileum/IBD.Small_Intestine_Terminal_Ileum.chr22.dat	0.0264448	0.0295282	0.0672073
GTExv8.ALL.Small_Intestine_Terminal_Ileum	/home/asset/IBD/FUSION_TWAS_sensitivity_20260614/04_weights/GTExv8.ALL.Small_Intestine_Terminal_Ileum/ENSG00000161395.13.wgt.RDat	ENSG00000161395.13	17	39696796	39696797	0.4353	rs12946510	5.53	rs907089	0.184411	6.01	-3.54101	319	319	susie	0.2	5.9e-10	-3.80573	0.000141	IBD	Small_Intestine_Terminal_Ileum	17	/home/asset/IBD/FUSION_TWAS_sensitivity_20260614/05_results/IBD/Small_Intestine_Terminal_Ileum/IBD.Small_Intestine_Terminal_Ileum.chr17.dat	0.0277434	0.0319895	0.072645
GTExv8.ALL.Small_Intestine_Terminal_Ileum	/home/asset/IBD/FUSION_TWAS_sensitivity_20260614/04_weights/GTExv8.ALL.Small_Intestine_Terminal_Ileum/ENSG00000197056.9.wgt.RDat	ENSG00000197056.9	1	35059785	35059786	0.3332	rs12048974	3.64	rs2971400	0.043439	3.97	3.34009	289	289	susie	0.047	0.0023	3.74022	0.000184	IBD	Small_Intestine_Terminal_Ileum	1	/home/asset/IBD/FUSION_TWAS_sensitivity_20260614/05_results/IBD/Small_Intestine_Terminal_Ileum/IBD.Small_Intestine_Terminal_Ileum.chr1.dat	0.0345585	0.0391563	0.086181
GTExv8.ALL.Small_Intestine_Terminal_Ileum	/home/asset/IBD/FUSION_TWAS_sensitivity_20260614/04_weights/GTExv8.ALL.Small_Intestine_Terminal_Ileum/ENSG00000115216.13.wgt.RDat	ENSG00000115216.13	2	27427789	27427790	0.1929	rs780110	-3.68	rs780110	0.138	-5.11	-3.68069	296	1	top1	0.14	2.7e-07	3.68069	0.000233	IBD	Small_Intestine_Terminal_Ileum	2	/home/asset/IBD/FUSION_TWAS_sensitivity_20260614/05_results/IBD/Small_Intestine_Terminal_Ileum/IBD.Small_Intestine_Terminal_Ileum.chr2.dat	0.041859	0.0466884	0.102712
GTExv8.ALL.Small_Intestine_Terminal_Ileum	/home/asset/IBD/FUSION_TWAS_sensitivity_20260614/04_weights/GTExv8.ALL.Small_Intestine_Terminal_Ileum/ENSG00000104763.18.wgt.RDat	ENSG00000104763.18	8	18084997	18084998	0.2333	rs12335028	4.16	rs6586677	-0.00449	-3.32	3.8381	873	873	susie	0.024	0.023	-3.6344	0.000279	IBD	Small_Intestine_Terminal_Ileum	8	/home/asset/IBD/FUSION_TWAS_sensitivity_20260614/05_results/IBD/Small_Intestine_Terminal_Ileum/IBD.Small_Intestine_Terminal_Ileum.chr8.dat	0.0480345	0.0526477	0.114357
GTExv8.ALL.Small_Intestine_Terminal_Ileum	/home/asset/IBD/FUSION_TWAS_sensitivity_20260614/04_weights/GTExv8.ALL.Small_Intestine_Terminal_Ileum/ENSG00000197083.11.wgt.RDat	ENSG00000197083.11	5	150946288	150946289	0.8098	rs10875560	5.14	rs4958852	0.508	9.72	3.8776	535	12	lasso	0.6	2e-36	3.6162	0.000299	IBD	Small_Intestine_Terminal_Ileum	5	/home/asset/IBD/FUSION_TWAS_sensitivity_20260614/05_results/IBD/Small_Intestine_Terminal_Ileum/IBD.Small_Intestine_Terminal_Ileum.chr5.dat	0.0494187	0.0541816	0.116652
GTExv8.ALL.Small_Intestine_Terminal_Ileum	/home/asset/IBD/FUSION_TWAS_sensitivity_20260614/04_weights/GTExv8.ALL.Small_Intestine_Terminal_Ileum/ENSG00000133678.13.wgt.RDat	ENSG00000133678.13	10	80078645	80078646	0.6434	rs10887949	3.21	rs7905482	0.034976	-3.88	-1.6036	346	18	lasso	0.044	0.003	3.6045	0.000313	IBD	Small_Intestine_Terminal_Ileum	10	/home/asset/IBD/FUSION_TWAS_sensitivity_20260614/05_results/IBD/Small_Intestine_Terminal_Ileum/IBD.Small_Intestine_Terminal_Ileum.chr10.dat	0.0497265	0.0557895	0.120569
GTExv8.ALL.Small_Intestine_Terminal_Ileum	/home/asset/IBD/FUSION_TWAS_sensitivity_20260614/04_weights/GTExv8.ALL.Small_Intestine_Terminal_Ileum/ENSG00000121281.12.wgt.RDat	ENSG00000121281.12	16	50246136	50246137	0.1993	rs8046783	-5.06	rs7184802	0.017784	3.63	-3.6436	332	332	susie	0.024	0.022	-3.5852	0.000337	IBD	Small_Intestine_Terminal_Ileum	16	/home/asset/IBD/FUSION_TWAS_sensitivity_20260614/05_results/IBD/Small_Intestine_Terminal_Ileum/IBD.Small_Intestine_Terminal_Ileum.chr16.dat	0.0497265	0.0581844	0.124559
GTExv8.ALL.Small_Intestine_Terminal_Ileum	/home/asset/IBD/FUSION_TWAS_sensitivity_20260614/04_weights/GTExv8.ALL.Small_Intestine_Terminal_Ileum/ENSG00000128604.19.wgt.RDat	ENSG00000128604.19	7	128937611	128937612	0.2764	rs4728142	3.99	rs3807306	0.209745	-6.42	-3.0742	335	335	susie	0.22	5.5e-11	3.582	0.000341	IBD	Small_Intestine_Terminal_Ileum	7	/home/asset/IBD/FUSION_TWAS_sensitivity_20260614/05_results/IBD/Small_Intestine_Terminal_Ileum/IBD.Small_Intestine_Terminal_Ileum.chr7.dat	0.0497265	0.0584847	0.124559
GTExv8.ALL.Small_Intestine_Terminal_Ileum	/home/asset/IBD/FUSION_TWAS_sensitivity_20260614/04_weights/GTExv8.ALL.Small_Intestine_Terminal_Ileum/ENSG00000270015.1.wgt.RDat	ENSG00000270015.1	15	30926513	30926514	0.2731	rs11070619	3.67	rs11070619	0.0296	4.71	3.6743	332	332	susie	0.035	0.0075	3.576	0.000349	IBD	Small_Intestine_Terminal_Ileum	15	/home/asset/IBD/FUSION_TWAS_sensitivity_20260614/05_results/IBD/Small_Intestine_Terminal_Ileum/IBD.Small_Intestine_Terminal_Ileum.chr15.dat	0.0497265	0.0591404	0.126182
GTExv8.ALL.Small_Intestine_Terminal_Ileum	/home/asset/IBD/FUSION_TWAS_sensitivity_20260614/04_weights/GTExv8.ALL.Small_Intestine_Terminal_Ileum/ENSG00000258366.7.wgt.RDat	ENSG00000258366.7	20	63657809	63657810	0.2032	rs6062634	-5	rs6011058	-0.004732	-3.33	-2.9635	430	5	enet	-0.0027	0.47	3.56625	0.000362	IBD	Small_Intestine_Terminal_Ileum	20	/home/asset/IBD/FUSION_TWAS_sensitivity_20260614/05_results/IBD/Small_Intestine_Terminal_Ileum/IBD.Small_Intestine_Terminal_Ileum.chr20.dat	0.0498595	0.060967	0.129744
GTExv8.ALL.Whole_Blood	/home/asset/IBD/FUSION_TWAS_sensitivity_20260614/04_weights/GTExv8.ALL.Whole_Blood/ENSG00000182179.12.wgt.RDat	ENSG00000182179.12	3	49813945	49813946	0.243	rs9822268	6.77	rs7372966	0.297531	-14.39	-6.01817	317	317	susie	0.3	4.1e-54	5.86296	4.55e-09	IBD	Whole_Blood	3	/home/asset/IBD/FUSION_TWAS_sensitivity_20260614/05_results/IBD/Whole_Blood/IBD.Whole_Blood.chr3.dat	3.91073e-05	1.24907e-05	3.12562e-05
GTExv8.ALL.Whole_Blood	/home/asset/IBD/FUSION_TWAS_sensitivity_20260614/04_weights/GTExv8.ALL.Whole_Blood/ENSG00000187796.13.wgt.RDat	ENSG00000187796.13	9	136373680	136373681	0.1965	rs4266763	5.64	rs4266763	0.228405	12.54	5.6382	369	6	lasso	0.23	5.6e-40	5.55917	2.71e-08	IBD	Whole_Blood	9	/home/asset/IBD/FUSION_TWAS_sensitivity_20260614/05_results/IBD/Whole_Blood/IBD.Whole_Blood.chr9.dat	0.000104644	4.95966e-05	0.000131409
GTExv8.ALL.Whole_Blood	/home/asset/IBD/FUSION_TWAS_sensitivity_20260614/04_weights/GTExv8.ALL.Whole_Blood/ENSG00000197208.5.wgt.RDat	ENSG00000197208.5	5	132294442	132294443	0.0214	rs17622656	6.02	rs17622208	0.032145	-5.02	5.45687	392	1	top1	0.032	1.8e-06	-5.46	4.85e-08	IBD	Whole_Blood	5	/home/asset/IBD/FUSION_TWAS_sensitivity_20260614/05_results/IBD/Whole_Blood/IBD.Whole_Blood.chr5.dat	0.000104644	7.42729e-05	0.000200727
GTExv8.ALL.Whole_Blood	/home/asset/IBD/FUSION_TWAS_sensitivity_20260614/04_weights/GTExv8.ALL.Whole_Blood/ENSG00000234290.2.wgt.RDat	ENSG00000234290.2	5	132473042	132473043	0.1603	rs17622656	6.02	rs2548997	0.150079	-10.3	-3.49633	406	17	enet	0.17	5.2e-29	5.46	4.87e-08	IBD	Whole_Blood	5	/home/asset/IBD/FUSION_TWAS_sensitivity_20260614/05_results/IBD/Whole_Blood/IBD.Whole_Blood.chr5.dat	0.000104644	7.42729e-05	0.000200727
GTExv8.ALL.Whole_Blood	/home/asset/IBD/FUSION_TWAS_sensitivity_20260614/04_weights/GTExv8.ALL.Whole_Blood/ENSG00000173402.11.wgt.RDat	ENSG00000173402.11	3	49468702	49468703	0.0402	rs9822268	6.77	rs885592	-0.001297	-3.36	-3.97081	289	289	susie	0.0029	0.086	5.30985	1.1e-07	IBD	Whole_Blood	3	/home/asset/IBD/FUSION_TWAS_sensitivity_20260614/05_results/IBD/Whole_Blood/IBD.Whole_Blood.chr3.dat	0.00018909	0.000120789	0.000335842
GTExv8.ALL.Whole_Blood	/home/asset/IBD/FUSION_TWAS_sensitivity_20260614/04_weights/GTExv8.ALL.Whole_Blood/ENSG00000235888.1.wgt.RDat	ENSG00000235888.1	21	39006152	39006153	0.2129	rs2836878	-6.38	rs2836884	0.05083	-7.6	-6.2317	626	18	enet	0.14	2.7e-24	5.09421	3.5e-07	IBD	Whole_Blood	21	/home/asset/IBD/FUSION_TWAS_sensitivity_20260614/05_results/IBD/Whole_Blood/IBD.Whole_Blood.chr21.dat	0.000453079	0.00034315	0.00096173
GTExv8.ALL.Whole_Blood	/home/asset/IBD/FUSION_TWAS_sensitivity_20260614/04_weights/GTExv8.ALL.Whole_Blood/ENSG00000197375.12.wgt.RDat	ENSG00000197375.12	5	132369751	132369752	0.2187	rs17622656	6.02	rs2631360	0.20583	-11.79	5.46674	400	400	susie	0.24	1.4e-41	-5.08	3.69e-07	IBD	Whole_Blood	5	/home/asset/IBD/FUSION_TWAS_sensitivity_20260614/05_results/IBD/Whole_Blood/IBD.Whole_Blood.chr5.dat	0.000453079	0.000349303	0.000981231
GTExv8.ALL.Whole_Blood	/home/asset/IBD/FUSION_TWAS_sensitivity_20260614/04_weights/GTExv8.ALL.Whole_Blood/ENSG00000232837.1.wgt.RDat	ENSG00000232837.1	21	38977773	38977774	0.0972	rs2836878	-6.38	rs445593	0.02841	-6.02	-1.8403	640	640	susie	0.055	4.4e-10	5.04631	4.5e-07	IBD	Whole_Blood	21	/home/asset/IBD/FUSION_TWAS_sensitivity_20260614/05_results/IBD/Whole_Blood/IBD.Whole_Blood.chr21.dat	0.000483469	0.000398497	0.0011241
GTExv8.ALL.Whole_Blood	/home/asset/IBD/FUSION_TWAS_sensitivity_20260614/04_weights/GTExv8.ALL.Whole_Blood/ENSG00000157557.11.wgt.RDat	ENSG00000157557.11	21	38805306	38805307	0.1703	rs2836878	-6.38	rs445593	0.10007	-8.35	-1.8403	668	668	susie	0.15	6.2e-26	4.9516	7.36e-07	IBD	Whole_Blood	21	/home/asset/IBD/FUSION_TWAS_sensitivity_20260614/05_results/IBD/Whole_Blood/IBD.Whole_Blood.chr21.dat	0.000610245	0.000561241	0.00159662
GTExv8.ALL.Whole_Blood	/home/asset/IBD/FUSION_TWAS_sensitivity_20260614/04_weights/GTExv8.ALL.Whole_Blood/ENSG00000237721.1.wgt.RDat	ENSG00000237721.1	21	39011328	39011329	0.2451	rs2836878	-6.38	rs445593	0.06933	-7.52	-1.8403	623	623	susie	0.12	3.6e-20	4.94574	7.59e-07	IBD	Whole_Blood	21	/home/asset/IBD/FUSION_TWAS_sensitivity_20260614/05_results/IBD/Whole_Blood/IBD.Whole_Blood.chr21.dat	0.000610245	0.000563137	0.00160429
GTExv8.ALL.Whole_Blood	/home/asset/IBD/FUSION_TWAS_sensitivity_20260614/04_weights/GTExv8.ALL.Whole_Blood/ENSG00000148396.18.wgt.RDat	ENSG00000148396.18	9	136477688	136477689	0.2674	rs4266763	5.64	rs11145756	0.280001	-14.05	4.6978	373	18	enet	0.32	4.9e-59	-4.94012	7.81e-07	IBD	Whole_Blood	9	/home/asset/IBD/FUSION_TWAS_sensitivity_20260614/05_results/IBD/Whole_Blood/IBD.Whole_Blood.chr9.dat	0.000610245	0.000564211	0.00160952
GTExv8.ALL.Whole_Blood	/home/asset/IBD/FUSION_TWAS_sensitivity_20260614/04_weights/GTExv8.ALL.Whole_Blood/ENSG00000138744.14.wgt.RDat	ENSG00000138744.14	4	75940948	75940949	0.6007	rs6819442	4.18	rs6826085	0.274	14.45	3.2325	450	18	lasso	0.58	1.6e-126	4.85369	1.21e-06	IBD	Whole_Blood	4	/home/asset/IBD/FUSION_TWAS_sensitivity_20260614/05_results/IBD/Whole_Blood/IBD.Whole_Blood.chr4.dat	0.000866662	0.000810169	0.00221656
GTExv8.ALL.Whole_Blood	/home/asset/IBD/FUSION_TWAS_sensitivity_20260614/04_weights/GTExv8.ALL.Whole_Blood/ENSG00000164078.12.wgt.RDat	ENSG00000164078.12	3	49903843	49903844	0.0349	rs9822268	6.77	rs7430334	0.017876	-5.09	-4.57669	327	327	susie	0.026	1.4e-05	4.72442	2.31e-06	IBD	Whole_Blood	3	/home/asset/IBD/FUSION_TWAS_sensitivity_20260614/05_results/IBD/Whole_Blood/IBD.Whole_Blood.chr3.dat	0.00152727	0.00137857	0.00366197
GTExv8.ALL.Whole_Blood	/home/asset/IBD/FUSION_TWAS_sensitivity_20260614/04_weights/GTExv8.ALL.Whole_Blood/ENSG00000166164.15.wgt.RDat	ENSG00000166164.15	16	50368933	50368934	0.4092	rs8046783	-5.06	rs9930316	0.333	15.08	-3.67048	343	24	enet	0.36	5.1e-67	-4.52102	6.15e-06	IBD	Whole_Blood	16	/home/asset/IBD/FUSION_TWAS_sensitivity_20260614/05_results/IBD/Whole_Blood/IBD.Whole_Blood.chr16.dat	0.00377566	0.00332115	0.008338
GTExv8.ALL.Whole_Blood	/home/asset/IBD/FUSION_TWAS_sensitivity_20260614/04_weights/GTExv8.ALL.Whole_Blood/ENSG00000085978.21.wgt.RDat	ENSG00000085978.21	2	233210050	233210051	0.0424	rs3792106	-5.17	rs1045100	0.0259	-5.01	-4.48548	515	1	top1	0.026	1.7e-05	4.48548	7.28e-06	IBD	Whole_Blood	2	/home/asset/IBD/FUSION_TWAS_sensitivity_20260614/05_results/IBD/Whole_Blood/IBD.Whole_Blood.chr2.dat	0.00417144	0.00370094	0.00937687
GTExv8.ALL.Whole_Blood	/home/asset/IBD/FUSION_TWAS_sensitivity_20260614/04_weights/GTExv8.ALL.Whole_Blood/ENSG00000236935.1.wgt.RDat	ENSG00000236935.1	11	64329503	64329504	0.5032	rs574087	-4.42	rs479777	0.398	16.64	-4.08029	337	27	enet	0.43	4.4e-84	-4.44646	8.73e-06	IBD	Whole_Blood	11	/home/asset/IBD/FUSION_TWAS_sensitivity_20260614/05_results/IBD/Whole_Blood/IBD.Whole_Blood.chr11.dat	0.00468965	0.00427957	0.0109038
GTExv8.ALL.Whole_Blood	/home/asset/IBD/FUSION_TWAS_sensitivity_20260614/04_weights/GTExv8.ALL.Whole_Blood/ENSG00000236525.1.wgt.RDat	ENSG00000236525.1	2	102433956	102433957	0.1508	rs917997	4.5	rs1035127	0.151	-10.22	4.31294	555	555	susie	0.15	4.3e-26	-4.39771	1.09e-05	IBD	Whole_Blood	2	/home/asset/IBD/FUSION_TWAS_sensitivity_20260614/05_results/IBD/Whole_Blood/IBD.Whole_Blood.chr2.dat	0.00551091	0.00515908	0.0132137
GTExv8.ALL.Whole_Blood	/home/asset/IBD/FUSION_TWAS_sensitivity_20260614/04_weights/GTExv8.ALL.Whole_Blood/ENSG00000168071.21.wgt.RDat	ENSG00000168071.21	11	64340222	64340223	0.0426	rs574087	-4.42	rs694739	0.0177	-5.1	-4.17985	337	337	susie	0.022	6.9e-05	4.34419	1.4e-05	IBD	Whole_Blood	11	/home/asset/IBD/FUSION_TWAS_sensitivity_20260614/05_results/IBD/Whole_Blood/IBD.Whole_Blood.chr11.dat	0.0065322	0.00619884	0.0158093
GTExv8.ALL.Whole_Blood	/home/asset/IBD/FUSION_TWAS_sensitivity_20260614/04_weights/GTExv8.ALL.Whole_Blood/ENSG00000166501.12.wgt.RDat	ENSG00000166501.12	16	23836000	23836001	0.1463	rs7404095	-4.33	rs7404095	0.135	-9.68	-4.32737	481	1	top1	0.13	4.7e-23	4.32737	1.51e-05	IBD	Whole_Blood	16	/home/asset/IBD/FUSION_TWAS_sensitivity_20260614/05_results/IBD/Whole_Blood/IBD.Whole_Blood.chr16.dat	0.0065322	0.00622792	0.0160641
GTExv8.ALL.Whole_Blood	/home/asset/IBD/FUSION_TWAS_sensitivity_20260614/04_weights/GTExv8.ALL.Whole_Blood/ENSG00000108179.13.wgt.RDat	ENSG00000108179.13	10	79347468	79347469	0.0583	rs1250564	-5.55	rs1250557	0.0371	-5.09	4.3253	393	1	top1	0.037	3e-07	-4.3253	1.52e-05	IBD	Whole_Blood	10	/home/asset/IBD/FUSION_TWAS_sensitivity_20260614/05_results/IBD/Whole_Blood/IBD.Whole_Blood.chr10.dat	0.0065322	0.00622792	0.0160641
GTExv8.ALL.Whole_Blood	/home/asset/IBD/FUSION_TWAS_sensitivity_20260614/04_weights/GTExv8.ALL.Whole_Blood/ENSG00000181915.4.wgt.RDat	ENSG00000181915.4	10	62804856	62804857	0.0596	rs10761659	5.92	rs224050	0.0345	5.6	5.1511	467	4	lasso	0.036	4.7e-07	4.2317	2.32e-05	IBD	Whole_Blood	10	/home/asset/IBD/FUSION_TWAS_sensitivity_20260614/05_results/IBD/Whole_Blood/IBD.Whole_Blood.chr10.dat	0.00949543	0.00909838	0.0233228
GTExv8.ALL.Whole_Blood	/home/asset/IBD/FUSION_TWAS_sensitivity_20260614/04_weights/GTExv8.ALL.Whole_Blood/ENSG00000172057.9.wgt.RDat	ENSG00000172057.9	17	39927600	39927601	0.2139	rs12946510	5.53	rs8067378	0.296	14.42	-3.8899	292	19	enet	0.33	2.6e-59	-4.16148	3.16e-05	IBD	Whole_Blood	17	/home/asset/IBD/FUSION_TWAS_sensitivity_20260614/05_results/IBD/Whole_Blood/IBD.Whole_Blood.chr17.dat	0.0123455	0.0118833	0.0296013
GTExv8.ALL.Whole_Blood	/home/asset/IBD/FUSION_TWAS_sensitivity_20260614/04_weights/GTExv8.ALL.Whole_Blood/ENSG00000163701.18.wgt.RDat	ENSG00000163701.18	3	9902618	9902619	0.0678	rs457414	-3.72	rs388600	0.001883	3.98	-3.14586	459	8	enet	0.0047	0.042	-4.09444	4.23e-05	IBD	Whole_Blood	3	/home/asset/IBD/FUSION_TWAS_sensitivity_20260614/05_results/IBD/Whole_Blood/IBD.Whole_Blood.chr3.dat	0.0158073	0.0148874	0.0370953
GTExv8.ALL.Whole_Blood	/home/asset/IBD/FUSION_TWAS_sensitivity_20260614/04_weights/GTExv8.ALL.Whole_Blood/ENSG00000181634.7.wgt.RDat	ENSG00000181634.7	9	114806125	114806126	0.102	rs6478108	-4.08	rs6478108	0.099332	8.28	-4.08	630	1	top1	0.099	3.9e-17	-4.08003	4.5e-05	IBD	Whole_Blood	9	/home/asset/IBD/FUSION_TWAS_sensitivity_20260614/05_results/IBD/Whole_Blood/IBD.Whole_Blood.chr9.dat	0.0160758	0.0154418	0.0386409
GTExv8.ALL.Whole_Blood	/home/asset/IBD/FUSION_TWAS_sensitivity_20260614/04_weights/GTExv8.ALL.Whole_Blood/ENSG00000121281.12.wgt.RDat	ENSG00000121281.12	16	50246136	50246137	0.2457	rs8046783	-5.06	rs11644043	0.192	11.63	-4.10188	332	21	enet	0.2	3e-35	-4.07041	4.69e-05	IBD	Whole_Blood	16	/home/asset/IBD/FUSION_TWAS_sensitivity_20260614/05_results/IBD/Whole_Blood/IBD.Whole_Blood.chr16.dat	0.0160758	0.015895	0.0398573
GTExv8.ALL.Whole_Blood	/home/asset/IBD/FUSION_TWAS_sensitivity_20260614/04_weights/GTExv8.ALL.Whole_Blood/ENSG00000122986.13.wgt.RDat	ENSG00000122986.13	12	110704949	110704950	0.0438	rs17187412	-4.16	rs7974047	0.0208	-4.75	-4.0599	205	1	top1	0.021	0.00011	4.05992	4.91e-05	IBD	Whole_Blood	12	/home/asset/IBD/FUSION_TWAS_sensitivity_20260614/05_results/IBD/Whole_Blood/IBD.Whole_Blood.chr12.dat	0.0160758	0.0161444	0.0407224
GTExv8.ALL.Whole_Blood	/home/asset/IBD/FUSION_TWAS_sensitivity_20260614/04_weights/GTExv8.ALL.Whole_Blood/ENSG00000205560.12.wgt.RDat	ENSG00000205560.12	22	50578454	50578455	0.5354	rs131734	-3.7	rs1557503	0.291898	-14.2	3.0877	295	28	enet	0.45	1.5e-89	-4.0535	5.05e-05	IBD	Whole_Blood	22	/home/asset/IBD/FUSION_TWAS_sensitivity_20260614/05_results/IBD/Whole_Blood/IBD.Whole_Blood.chr22.dat	0.0160758	0.016284	0.041217
GTExv8.ALL.Whole_Blood	/home/asset/IBD/FUSION_TWAS_sensitivity_20260614/04_weights/GTExv8.ALL.Whole_Blood/ENSG00000004534.14.wgt.RDat	ENSG00000004534.14	3	49940006	49940007	0.4086	rs9822268	6.77	rs7613875	0.520158	18.94	3.66473	323	32	enet	0.53	3.5e-113	4.0275	5.64e-05	IBD	Whole_Blood	3	/home/asset/IBD/FUSION_TWAS_sensitivity_20260614/05_results/IBD/Whole_Blood/IBD.Whole_Blood.chr3.dat	0.0173128	0.0169785	0.0426409
GTExv8.ALL.Whole_Blood	/home/asset/IBD/FUSION_TWAS_sensitivity_20260614/04_weights/GTExv8.ALL.Whole_Blood/ENSG00000161405.16.wgt.RDat	ENSG00000161405.16	17	39864187	39864188	0.0613	rs12946510	5.53	rs907091	0.0643	-7.02	-3.9736	291	291	susie	0.066	9.6e-12	3.98614	6.72e-05	IBD	Whole_Blood	17	/home/asset/IBD/FUSION_TWAS_sensitivity_20260614/05_results/IBD/Whole_Blood/IBD.Whole_Blood.chr17.dat	0.0199167	0.0186341	0.0454063
GTExv8.ALL.Whole_Blood	/home/asset/IBD/FUSION_TWAS_sensitivity_20260614/04_weights/GTExv8.ALL.Whole_Blood/ENSG00000213600.3.wgt.RDat	ENSG00000213600.3	3	50239617	50239618	0.0215	rs2271961	-6.08	rs17657664	0.010524	-4	-4.42269	313	5	lasso	0.015	0.00076	3.94674	7.92e-05	IBD	Whole_Blood	3	/home/asset/IBD/FUSION_TWAS_sensitivity_20260614/05_results/IBD/Whole_Blood/IBD.Whole_Blood.chr3.dat	0.020628	0.0210382	0.0503564
GTExv8.ALL.Whole_Blood	/home/asset/IBD/FUSION_TWAS_sensitivity_20260614/04_weights/GTExv8.ALL.Whole_Blood/ENSG00000145780.7.wgt.RDat	ENSG00000145780.7	5	115544893	115544894	0.1177	rs10041776	-3.94	rs10041776	0.068453	-6.95	-3.94413	504	1	top1	0.068	3.6e-12	3.94	8.01e-05	IBD	Whole_Blood	5	/home/asset/IBD/FUSION_TWAS_sensitivity_20260614/05_results/IBD/Whole_Blood/IBD.Whole_Blood.chr5.dat	0.020628	0.0210382	0.0503564
GTExv8.ALL.Whole_Blood	/home/asset/IBD/FUSION_TWAS_sensitivity_20260614/04_weights/GTExv8.ALL.Whole_Blood/ENSG00000213753.10.wgt.RDat	ENSG00000213753.10	19	58575444	58575445	0.0417	rs3794966	-4.85	rs2305119	0.026	4.48	-3.97101	232	18	enet	0.034	8.8e-07	-3.94298	8.05e-05	IBD	Whole_Blood	19	/home/asset/IBD/FUSION_TWAS_sensitivity_20260614/05_results/IBD/Whole_Blood/IBD.Whole_Blood.chr19.dat	0.020628	0.0210382	0.0503564
GTExv8.ALL.Whole_Blood	/home/asset/IBD/FUSION_TWAS_sensitivity_20260614/04_weights/GTExv8.ALL.Whole_Blood/ENSG00000161395.13.wgt.RDat	ENSG00000161395.13	17	39696796	39696797	0.0536	rs12946510	5.53	rs903502	0.0265	4.64	-3.9413	317	1	top1	0.026	1.4e-05	-3.94133	8.1e-05	IBD	Whole_Blood	17	/home/asset/IBD/FUSION_TWAS_sensitivity_20260614/05_results/IBD/Whole_Blood/IBD.Whole_Blood.chr17.dat	0.020628	0.0210382	0.0503564
GTExv8.ALL.Whole_Blood	/home/asset/IBD/FUSION_TWAS_sensitivity_20260614/04_weights/GTExv8.ALL.Whole_Blood/ENSG00000125245.12.wgt.RDat	ENSG00000125245.12	13	99261743	99261744	0.0717	rs9557217	4.52	rs7999077	0.027895	5.23	3.9373	494	1	top1	0.028	8.2e-06	3.9373	8.24e-05	IBD	Whole_Blood	13	/home/asset/IBD/FUSION_TWAS_sensitivity_20260614/05_results/IBD/Whole_Blood/IBD.Whole_Blood.chr13.dat	0.020628	0.0210382	0.0503564
GTExv8.ALL.Whole_Blood	/home/asset/IBD/FUSION_TWAS_sensitivity_20260614/04_weights/GTExv8.ALL.Whole_Blood/ENSG00000161847.13.wgt.RDat	ENSG00000161847.13	19	10333434	10333435	0.0641	rs12720356	3.93	rs12720356	0.0269	4.45	3.93272	388	1	top1	0.027	1.2e-05	3.93272	8.4e-05	IBD	Whole_Blood	19	/home/asset/IBD/FUSION_TWAS_sensitivity_20260614/05_results/IBD/Whole_Blood/IBD.Whole_Blood.chr19.dat	0.020628	0.0210382	0.0503564
GTExv8.ALL.Whole_Blood	/home/asset/IBD/FUSION_TWAS_sensitivity_20260614/04_weights/GTExv8.ALL.Whole_Blood/ENSG00000115607.9.wgt.RDat	ENSG00000115607.9	2	102418688	102418689	0.3187	rs917997	4.5	rs2041756	0.297	-14.14	4.45068	558	47	enet	0.36	1.7e-66	-3.91001	9.23e-05	IBD	Whole_Blood	2	/home/asset/IBD/FUSION_TWAS_sensitivity_20260614/05_results/IBD/Whole_Blood/IBD.Whole_Blood.chr2.dat	0.0220218	0.0226234	0.0535821
GTExv8.ALL.Whole_Blood	/home/asset/IBD/FUSION_TWAS_sensitivity_20260614/04_weights/GTExv8.ALL.Whole_Blood/ENSG00000170091.10.wgt.RDat	ENSG00000170091.10	5	174045603	174045604	0.097	rs747472	-3.76	rs17695092	0.038156	5.98	-3.70071	635	635	susie	0.044	2.5e-08	-3.9	9.48e-05	IBD	Whole_Blood	5	/home/asset/IBD/FUSION_TWAS_sensitivity_20260614/05_results/IBD/Whole_Blood/IBD.Whole_Blood.chr5.dat	0.0220218	0.0230305	0.0546486
GTExv8.ALL.Whole_Blood	/home/asset/IBD/FUSION_TWAS_sensitivity_20260614/04_weights/GTExv8.ALL.Whole_Blood/ENSG00000280734.2.wgt.RDat	ENSG00000280734.2	13	99499305	99499306	0.0337	rs9557217	4.52	rs7327204	0.038193	-5.37	3.8825	498	1	top1	0.038	2e-07	-3.8825	0.000103	IBD	Whole_Blood	13	/home/asset/IBD/FUSION_TWAS_sensitivity_20260614/05_results/IBD/Whole_Blood/IBD.Whole_Blood.chr13.dat	0.023297	0.0245874	0.0581555
GTExv8.ALL.Whole_Blood	/home/asset/IBD/FUSION_TWAS_sensitivity_20260614/04_weights/GTExv8.ALL.Whole_Blood/ENSG00000233006.6.wgt.RDat	ENSG00000233006.6	5	132369647	132369648	0.0581	rs17622656	6.02	rs156322	0.05154	-6.5	-3.68556	400	400	susie	0.057	2.8e-10	3.84	0.000125	IBD	Whole_Blood	5	/home/asset/IBD/FUSION_TWAS_sensitivity_20260614/05_results/IBD/Whole_Blood/IBD.Whole_Blood.chr5.dat	0.0275481	0.0290805	0.066479
GTExv8.ALL.Whole_Blood	/home/asset/IBD/FUSION_TWAS_sensitivity_20260614/04_weights/GTExv8.ALL.Whole_Blood/ENSG00000185651.14.wgt.RDat	ENSG00000185651.14	22	21567546	21567547	0.1369	rs464694	4.43	rs2283790	0.116334	9.73	3.7239	282	7	lasso	0.13	5.7e-23	3.8151	0.000136	IBD	Whole_Blood	22	/home/asset/IBD/FUSION_TWAS_sensitivity_20260614/05_results/IBD/Whole_Blood/IBD.Whole_Blood.chr22.dat	0.029223	0.0311123	0.0705096
GTExv8.ALL.Whole_Blood	/home/asset/IBD/FUSION_TWAS_sensitivity_20260614/04_weights/GTExv8.ALL.Whole_Blood/ENSG00000248019.2.wgt.RDat	ENSG00000248019.2	4	88709788	88709789	0.088	rs7674009	4.17	rs2924936	0.0606	-6.87	3.7661	408	408	susie	0.062	3.9e-11	-3.78629	0.000153	IBD	Whole_Blood	4	/home/asset/IBD/FUSION_TWAS_sensitivity_20260614/05_results/IBD/Whole_Blood/IBD.Whole_Blood.chr4.dat	0.031515	0.0343708	0.0764388
GTExv8.ALL.Whole_Blood	/home/asset/IBD/FUSION_TWAS_sensitivity_20260614/04_weights/GTExv8.ALL.Whole_Blood/ENSG00000237693.4.wgt.RDat	ENSG00000237693.4	5	150846522	150846523	0.0516	rs10875560	5.14	rs3733925	-0.001357	3.75	-1.43742	512	17	enet	0.0037	0.063	-3.78	0.000154	IBD	Whole_Blood	5	/home/asset/IBD/FUSION_TWAS_sensitivity_20260614/05_results/IBD/Whole_Blood/IBD.Whole_Blood.chr5.dat	0.031515	0.0343708	0.0764749
GTExv8.ALL.Whole_Blood	/home/asset/IBD/FUSION_TWAS_sensitivity_20260614/04_weights/GTExv8.ALL.Whole_Blood/ENSG00000161180.10.wgt.RDat	ENSG00000161180.10	22	21632715	21632716	0.061	rs464694	4.43	rs878825	0.024635	-4.79	3.9733	294	23	enet	0.033	1.2e-06	-3.7669	0.000165	IBD	Whole_Blood	22	/home/asset/IBD/FUSION_TWAS_sensitivity_20260614/05_results/IBD/Whole_Blood/IBD.Whole_Blood.chr22.dat	0.0329808	0.035949	0.078622
GTExv8.ALL.Whole_Blood	/home/asset/IBD/FUSION_TWAS_sensitivity_20260614/04_weights/GTExv8.ALL.Whole_Blood/ENSG00000073605.18.wgt.RDat	ENSG00000073605.18	17	39918649	39918650	0.3853	rs12946510	5.53	rs8067378	0.417	16.74	-3.8899	290	290	susie	0.45	9.4e-90	-3.70606	0.000211	IBD	Whole_Blood	17	/home/asset/IBD/FUSION_TWAS_sensitivity_20260614/05_results/IBD/Whole_Blood/IBD.Whole_Blood.chr17.dat	0.0412169	0.0438816	0.0960971
GTExv8.ALL.Whole_Blood	/home/asset/IBD/FUSION_TWAS_sensitivity_20260614/04_weights/GTExv8.ALL.Whole_Blood/ENSG00000197457.9.wgt.RDat	ENSG00000197457.9	20	63657681	63657682	0.1485	rs6062634	-5	rs909334	0.124	-9.21	-3.6857	417	26	enet	0.15	6.2e-26	3.69171	0.000223	IBD	Whole_Blood	20	/home/asset/IBD/FUSION_TWAS_sensitivity_20260614/05_results/IBD/Whole_Blood/IBD.Whole_Blood.chr20.dat	0.042593	0.045685	0.100452
GTExv8.ALL.Whole_Blood	/home/asset/IBD/FUSION_TWAS_sensitivity_20260614/04_weights/GTExv8.ALL.Whole_Blood/ENSG00000115216.13.wgt.RDat	ENSG00000115216.13	2	27427789	27427790	0.11	rs780110	-3.68	rs780110	0.0778	-7.54	-3.68069	288	1	top1	0.078	1.2e-13	3.68069	0.000233	IBD	Whole_Blood	2	/home/asset/IBD/FUSION_TWAS_sensitivity_20260614/05_results/IBD/Whole_Blood/IBD.Whole_Blood.chr2.dat	0.0435355	0.0466884	0.102712
GTExv8.ALL.Whole_Blood	/home/asset/IBD/FUSION_TWAS_sensitivity_20260614/04_weights/GTExv8.ALL.Whole_Blood/ENSG00000258366.7.wgt.RDat	ENSG00000258366.7	20	63657809	63657810	0.0567	rs6062634	-5	rs909334	0.0166	-5.14	-3.6857	417	417	susie	0.021	0.00011	3.66921	0.000243	IBD	Whole_Blood	20	/home/asset/IBD/FUSION_TWAS_sensitivity_20260614/05_results/IBD/Whole_Blood/IBD.Whole_Blood.chr20.dat	0.0442284	0.0479916	0.10574
GTExv8.ALL.Whole_Blood	/home/asset/IBD/FUSION_TWAS_sensitivity_20260614/04_weights/GTExv8.ALL.Whole_Blood/ENSG00000253736.1.wgt.RDat	ENSG00000253736.1	5	172777491	172777492	0.0935	rs693557	4.85	rs322372	0.04184	-5.77	-1.91181	529	14	enet	0.048	5.8e-09	3.67	0.000247	IBD	Whole_Blood	5	/home/asset/IBD/FUSION_TWAS_sensitivity_20260614/05_results/IBD/Whole_Blood/IBD.Whole_Blood.chr5.dat	0.0442284	0.0480897	0.106048
GTExv8.ALL.Whole_Blood	/home/asset/IBD/FUSION_TWAS_sensitivity_20260614/04_weights/GTExv8.ALL.Whole_Blood/ENSG00000163703.17.wgt.RDat	ENSG00000163703.17	3	9933821	9933822	0.1127	rs457414	-3.72	rs442373	0.022863	-4.37	3.65538	489	1	top1	0.023	5e-05	-3.65538	0.000257	IBD	Whole_Blood	3	/home/asset/IBD/FUSION_TWAS_sensitivity_20260614/05_results/IBD/Whole_Blood/IBD.Whole_Blood.chr3.dat	0.0450799	0.0496843	0.108644
GTExv8.ALL.Whole_Blood	/home/asset/IBD/FUSION_TWAS_sensitivity_20260614/04_weights/GTExv8.ALL.Whole_Blood/ENSG00000134086.7.wgt.RDat	ENSG00000134086.7	3	10141007	10141008	0.0635	rs457414	-3.72	rs457414	0.007839	-4.94	-3.71513	584	584	susie	0.0081	0.011	3.6349	0.000278	IBD	Whole_Blood	3	/home/asset/IBD/FUSION_TWAS_sensitivity_20260614/05_results/IBD/Whole_Blood/IBD.Whole_Blood.chr3.dat	0.0471882	0.0526477	0.114357
GTExv8.ALL.Whole_Blood	/home/asset/IBD/FUSION_TWAS_sensitivity_20260614/04_weights/GTExv8.ALL.Whole_Blood/ENSG00000170128.4.wgt.RDat	ENSG00000170128.4	1	200872954	200872955	0.0787	rs7554511	-5.31	rs7554511	0.036071	6.06	-5.30988	590	9	enet	0.047	8.5e-09	-3.63279	0.00028	IBD	Whole_Blood	1	/home/asset/IBD/FUSION_TWAS_sensitivity_20260614/05_results/IBD/Whole_Blood/IBD.Whole_Blood.chr1.dat	0.0471882	0.0526477	0.114357
GTExv8.ALL.Whole_Blood	/home/asset/IBD/FUSION_TWAS_sensitivity_20260614/04_weights/GTExv8.ALL.Whole_Blood/ENSG00000183734.4.wgt.RDat	ENSG00000183734.4	11	2270951	2270952	0.2677	rs2074023	-3.97	rs7944004	0.0244	-5.4	3.49821	422	422	susie	0.044	2.5e-08	-3.61657	0.000299	IBD	Whole_Blood	11	/home/asset/IBD/FUSION_TWAS_sensitivity_20260614/05_results/IBD/Whole_Blood/IBD.Whole_Blood.chr11.dat	0.0494212	0.0541816	0.116652
GTExv8.ALL.Colon_Sigmoid	/home/asset/IBD/FUSION_TWAS_sensitivity_20260614/04_weights/GTExv8.ALL.Colon_Sigmoid/ENSG00000257582.5.wgt.RDat	ENSG00000257582.5	10	99531176	99531177	0.4919	rs4129132	4.81	rs10883367	0.341947	10.56	4.73275	436	28	enet	0.36	1.1e-32	4.54964	5.37e-06	UC	Colon_Sigmoid	10	/home/asset/IBD/FUSION_TWAS_sensitivity_20260614/05_results/UC/Colon_Sigmoid/UC.Colon_Sigmoid.chr10.dat	0.0381324	0.0294834	0.00763225
GTExv8.ALL.Colon_Transverse	/home/asset/IBD/FUSION_TWAS_sensitivity_20260614/04_weights/GTExv8.ALL.Colon_Transverse/ENSG00000257582.5.wgt.RDat	ENSG00000257582.5	10	99531176	99531177	0.4409	rs4129132	4.81	rs10883367	0.320743	11.2	4.73275	436	11	enet	0.34	2.9e-35	4.79583	1.62e-06	UC	Colon_Transverse	10	/home/asset/IBD/FUSION_TWAS_sensitivity_20260614/05_results/UC/Colon_Transverse/UC.Colon_Transverse.chr10.dat	0.0123509	0.0203145	0.00267086
GTExv8.ALL.Colon_Transverse	/home/asset/IBD/FUSION_TWAS_sensitivity_20260614/04_weights/GTExv8.ALL.Colon_Transverse/ENSG00000228778.2.wgt.RDat	ENSG00000228778.2	10	99526947	99526948	0.3969	rs4129132	4.81	rs10883365	0.248615	9.96	4.73813	436	20	enet	0.29	1.3e-29	4.36451	1.27e-05	UC	Colon_Transverse	10	/home/asset/IBD/FUSION_TWAS_sensitivity_20260614/05_results/UC/Colon_Transverse/UC.Colon_Transverse.chr10.dat	0.0484124	0.0581067	0.0147452
GTExv8.ALL.Small_Intestine_Terminal_Ileum	/home/asset/IBD/FUSION_TWAS_sensitivity_20260614/04_weights/GTExv8.ALL.Small_Intestine_Terminal_Ileum/ENSG00000228778.2.wgt.RDat	ENSG00000228778.2	10	99526947	99526948	0.3841	rs4129132	4.81	rs10883365	0.119899	6.15	4.7381	436	13	enet	0.15	7.1e-08	4.8905	1.01e-06	UC	Small_Intestine_Terminal_Ileum	10	/home/asset/IBD/FUSION_TWAS_sensitivity_20260614/05_results/UC/Small_Intestine_Terminal_Ileum/UC.Small_Intestine_Terminal_Ileum.chr10.dat	0.00417332	0.0203145	0.00198234
GTExv8.ALL.Small_Intestine_Terminal_Ileum	/home/asset/IBD/FUSION_TWAS_sensitivity_20260614/04_weights/GTExv8.ALL.Small_Intestine_Terminal_Ileum/ENSG00000257582.5.wgt.RDat	ENSG00000257582.5	10	99531176	99531177	0.3355	rs4129132	4.81	rs10883367	0.24384	6.7	4.7327	436	1	top1	0.24	2.6e-12	4.73275	2.22e-06	UC	Small_Intestine_Terminal_Ileum	10	/home/asset/IBD/FUSION_TWAS_sensitivity_20260614/05_results/UC/Small_Intestine_Terminal_Ileum/UC.Small_Intestine_Terminal_Ileum.chr10.dat	0.00458652	0.0203145	0.0035883
GTExv8.ALL.Small_Intestine_Terminal_Ileum	/home/asset/IBD/FUSION_TWAS_sensitivity_20260614/04_weights/GTExv8.ALL.Small_Intestine_Terminal_Ileum/ENSG00000270781.1.wgt.RDat	ENSG00000270781.1	17	48899130	48899131	0.1971	rs9894220	-4.1	rs4794004	0.000702	3.51	-2.9001	391	391	susie	0.038	0.0057	-4.6276	3.7e-06	UC	Small_Intestine_Terminal_Ileum	17	/home/asset/IBD/FUSION_TWAS_sensitivity_20260614/05_results/UC/Small_Intestine_Terminal_Ileum/UC.Small_Intestine_Terminal_Ileum.chr17.dat	0.00509613	0.0253931	0.00554556

## Sheet: S9C_FDR_trait_all_tissues
PANEL	FILE	ID	CHR	P0	P1	HSQ	BEST.GWAS.ID	BEST.GWAS.Z	EQTL.ID	EQTL.R2	EQTL.Z	EQTL.GWAS.Z	NSNP	NWGT	MODEL	MODELCV.R2	MODELCV.PV	TWAS.Z	TWAS.P	trait	tissue	chr	source_file	FDR_within_trait_tissue	FDR_within_trait_all_4_tissues	FDR_global_all_traits_tissues
GTExv8.ALL.Colon_Sigmoid	/home/asset/IBD/FUSION_TWAS_sensitivity_20260614/04_weights/GTExv8.ALL.Colon_Sigmoid/ENSG00000261644.2.wgt.RDat	ENSG00000261644.2	16	50742758	50742759	0.1285	rs2076756	8.03	rs17313265	0.010214	4.38	7.65	432	432	susie	0.015	0.016	7.7482	9.32e-15	CD	Colon_Sigmoid	16	/home/asset/IBD/FUSION_TWAS_sensitivity_20260614/05_results/CD/Colon_Sigmoid/CD.Colon_Sigmoid.chr16.dat	6.63584e-11	2.5658e-10	7.68285e-10
GTExv8.ALL.Whole_Blood	/home/asset/IBD/FUSION_TWAS_sensitivity_20260614/04_weights/GTExv8.ALL.Whole_Blood/ENSG00000167208.14.wgt.RDat	ENSG00000167208.14	16	50681352	50681353	0.0761	rs2076756	8.03	rs6596	0.0122	4.41	6.47052	424	4	lasso	0.019	0.00024	6.61243	3.78e-11	CD	Whole_Blood	16	/home/asset/IBD/FUSION_TWAS_sensitivity_20260614/05_results/CD/Whole_Blood/CD.Whole_Blood.chr16.dat	3.25647e-07	5.20317e-07	7.79001e-07
GTExv8.ALL.Colon_Transverse	/home/asset/IBD/FUSION_TWAS_sensitivity_20260614/04_weights/GTExv8.ALL.Colon_Transverse/ENSG00000085978.21.wgt.RDat	ENSG00000085978.21	2	233210050	233210051	0.0667	rs12994997	-4.932	rs12994997	0.0439	-4.86	-4.93177	515	515	susie	0.055	3.5e-06	4.87	1.11e-06	CD	Colon_Transverse	2	/home/asset/IBD/FUSION_TWAS_sensitivity_20260614/05_results/CD/Colon_Transverse/CD.Colon_Transverse.chr2.dat	0.00847485	0.0101861	0.00212795
GTExv8.ALL.Whole_Blood	/home/asset/IBD/FUSION_TWAS_sensitivity_20260614/04_weights/GTExv8.ALL.Whole_Blood/ENSG00000085978.21.wgt.RDat	ENSG00000085978.21	2	233210050	233210051	0.0424	rs12994997	-4.932	rs1045100	0.0259	-5.01	-4.65604	515	1	top1	0.026	1.7e-05	4.65604	3.22e-06	CD	Whole_Blood	2	/home/asset/IBD/FUSION_TWAS_sensitivity_20260614/05_results/CD/Whole_Blood/CD.Whole_Blood.chr2.dat	0.0138701	0.0203722	0.00500825
GTExv8.ALL.Colon_Transverse	/home/asset/IBD/FUSION_TWAS_sensitivity_20260614/04_weights/GTExv8.ALL.Colon_Transverse/ENSG00000260249.2.wgt.RDat	ENSG00000260249.2	16	50666210	50666211	0.1193	rs2076756	8.03	rs8060598	0.01502	4.12	-4.62545	421	421	susie	0.022	0.0025	-4.6273	3.7e-06	CD	Colon_Transverse	16	/home/asset/IBD/FUSION_TWAS_sensitivity_20260614/05_results/CD/Colon_Transverse/CD.Colon_Transverse.chr16.dat	0.0141248	0.0203722	0.00554556
GTExv8.ALL.Colon_Transverse	/home/asset/IBD/FUSION_TWAS_sensitivity_20260614/04_weights/GTExv8.ALL.Colon_Transverse/ENSG00000235908.1.wgt.RDat	ENSG00000235908.1	3	49367005	49367006	0.1067	rs9822268	6.77	rs9858542	0.048	4.53	6.73871	281	5	lasso	0.055	3.1e-06	7.13723	9.52e-13	IBD	Colon_Transverse	3	/home/asset/IBD/FUSION_TWAS_sensitivity_20260614/05_results/IBD/Colon_Transverse/IBD.Colon_Transverse.chr3.dat	7.2571e-09	2.61343e-08	3.92386e-08
GTExv8.ALL.Small_Intestine_Terminal_Ileum	/home/asset/IBD/FUSION_TWAS_sensitivity_20260614/04_weights/GTExv8.ALL.Small_Intestine_Terminal_Ileum/ENSG00000164068.15.wgt.RDat	ENSG00000164068.15	3	49689501	49689502	0.1169	rs9822268	6.77	rs11718165	0.01864	-3.92	6.7318	317	317	susie	0.056	0.00099	-6.93635	4.02e-12	IBD	Small_Intestine_Terminal_Ileum	3	/home/asset/IBD/FUSION_TWAS_sensitivity_20260614/05_results/IBD/Small_Intestine_Terminal_Ileum/IBD.Small_Intestine_Terminal_Ileum.chr3.dat	1.66106e-08	5.51785e-08	1.10462e-07
GTExv8.ALL.Colon_Sigmoid	/home/asset/IBD/FUSION_TWAS_sensitivity_20260614/04_weights/GTExv8.ALL.Colon_Sigmoid/ENSG00000235908.1.wgt.RDat	ENSG00000235908.1	3	49367005	49367006	0.0394	rs9822268	6.77	rs9814873	0.0309	4.28	6.50228	281	1	top1	0.031	0.00097	6.5023	7.91e-11	IBD	Colon_Sigmoid	3	/home/asset/IBD/FUSION_TWAS_sensitivity_20260614/05_results/IBD/Colon_Sigmoid/IBD.Colon_Sigmoid.chr3.dat	5.61768e-07	7.23818e-07	1.30411e-06
GTExv8.ALL.Small_Intestine_Terminal_Ileum	/home/asset/IBD/FUSION_TWAS_sensitivity_20260614/04_weights/GTExv8.ALL.Small_Intestine_Terminal_Ileum/ENSG00000257582.5.wgt.RDat	ENSG00000257582.5	10	99531176	99531177	0.3355	rs4409764	6.53	rs10883367	0.24384	6.7	6.3364	436	1	top1	0.24	2.6e-12	6.3364	2.35e-10	IBD	Small_Intestine_Terminal_Ileum	10	/home/asset/IBD/FUSION_TWAS_sensitivity_20260614/05_results/IBD/Small_Intestine_Terminal_Ileum/IBD.Small_Intestine_Terminal_Ileum.chr10.dat	4.8551e-07	1.6128e-06	3.22867e-06
GTExv8.ALL.Colon_Sigmoid	/home/asset/IBD/FUSION_TWAS_sensitivity_20260614/04_weights/GTExv8.ALL.Colon_Sigmoid/ENSG00000187492.8.wgt.RDat	ENSG00000187492.8	3	49799834	49799835	0.0642	rs9822268	6.77	rs6802890	0.0295	4.69	-5.93932	327	327	susie	0.041	0.00016	-6.1113	9.88e-10	IBD	Colon_Sigmoid	3	/home/asset/IBD/FUSION_TWAS_sensitivity_20260614/05_results/IBD/Colon_Sigmoid/IBD.Colon_Sigmoid.chr3.dat	3.50839e-06	5.42452e-06	1.1635e-05
GTExv8.ALL.Small_Intestine_Terminal_Ileum	/home/asset/IBD/FUSION_TWAS_sensitivity_20260614/04_weights/GTExv8.ALL.Small_Intestine_Terminal_Ileum/ENSG00000182179.12.wgt.RDat	ENSG00000182179.12	3	49813945	49813946	0.34	rs9822268	6.77	rs7645061	0.20333	-6.44	-6.0329	328	1	top1	0.2	2.6e-10	6.03294	1.61e-09	IBD	Small_Intestine_Terminal_Ileum	3	/home/asset/IBD/FUSION_TWAS_sensitivity_20260614/05_results/IBD/Small_Intestine_Terminal_Ileum/IBD.Small_Intestine_Terminal_Ileum.chr3.dat	2.21751e-06	6.90222e-06	1.61204e-05
GTExv8.ALL.Colon_Sigmoid	/home/asset/IBD/FUSION_TWAS_sensitivity_20260614/04_weights/GTExv8.ALL.Colon_Sigmoid/ENSG00000182179.12.wgt.RDat	ENSG00000182179.12	3	49813945	49813946	0.0921	rs9822268	6.77	rs7372966	0.0624	-4.65	-6.01817	329	1	top1	0.062	3.9e-06	6.0182	1.76e-09	IBD	Colon_Sigmoid	3	/home/asset/IBD/FUSION_TWAS_sensitivity_20260614/05_results/IBD/Colon_Sigmoid/IBD.Colon_Sigmoid.chr3.dat	4.16651e-06	6.90222e-06	1.61204e-05
GTExv8.ALL.Colon_Sigmoid	/home/asset/IBD/FUSION_TWAS_sensitivity_20260614/04_weights/GTExv8.ALL.Colon_Sigmoid/ENSG00000164068.15.wgt.RDat	ENSG00000164068.15	3	49689501	49689502	0.2242	rs9822268	6.77	rs7645061	0.181	7.89	-6.03294	316	316	susie	0.21	7.4e-18	-5.9659	2.43e-09	IBD	Colon_Sigmoid	3	/home/asset/IBD/FUSION_TWAS_sensitivity_20260614/05_results/IBD/Colon_Sigmoid/IBD.Colon_Sigmoid.chr3.dat	4.31447e-06	8.33854e-06	2.00315e-05
GTExv8.ALL.Colon_Transverse	/home/asset/IBD/FUSION_TWAS_sensitivity_20260614/04_weights/GTExv8.ALL.Colon_Transverse/ENSG00000182179.12.wgt.RDat	ENSG00000182179.12	3	49813945	49813946	0.2683	rs9822268	6.77	rs6802890	0.272	-10.22	-5.93932	323	1	top1	0.27	2.7e-27	5.93932	2.86e-09	IBD	Colon_Transverse	3	/home/asset/IBD/FUSION_TWAS_sensitivity_20260614/05_results/IBD/Colon_Transverse/IBD.Colon_Transverse.chr3.dat	1.09009e-05	8.72364e-06	2.14328e-05
GTExv8.ALL.Whole_Blood	/home/asset/IBD/FUSION_TWAS_sensitivity_20260614/04_weights/GTExv8.ALL.Whole_Blood/ENSG00000182179.12.wgt.RDat	ENSG00000182179.12	3	49813945	49813946	0.243	rs9822268	6.77	rs7372966	0.297531	-14.39	-6.01817	317	317	susie	0.3	4.1e-54	5.86296	4.55e-09	IBD	Whole_Blood	3	/home/asset/IBD/FUSION_TWAS_sensitivity_20260614/05_results/IBD/Whole_Blood/IBD.Whole_Blood.chr3.dat	3.91073e-05	1.24907e-05	3.12562e-05
GTExv8.ALL.Colon_Sigmoid	/home/asset/IBD/FUSION_TWAS_sensitivity_20260614/04_weights/GTExv8.ALL.Colon_Sigmoid/ENSG00000164078.12.wgt.RDat	ENSG00000164078.12	3	49903843	49903844	0.0566	rs9822268	6.77	rs2271961	0.0125	4.05	-6.08499	339	339	susie	0.031	0.00098	-5.8206	5.86e-09	IBD	Colon_Sigmoid	3	/home/asset/IBD/FUSION_TWAS_sensitivity_20260614/05_results/IBD/Colon_Sigmoid/IBD.Colon_Sigmoid.chr3.dat	8.32354e-06	1.46244e-05	3.71587e-05
GTExv8.ALL.Colon_Transverse	/home/asset/IBD/FUSION_TWAS_sensitivity_20260614/04_weights/GTExv8.ALL.Colon_Transverse/ENSG00000257582.5.wgt.RDat	ENSG00000257582.5	10	99531176	99531177	0.4409	rs4409764	6.53	rs10883367	0.320743	11.2	6.3364	436	11	enet	0.34	2.9e-35	5.7986	6.69e-09	IBD	Colon_Transverse	10	/home/asset/IBD/FUSION_TWAS_sensitivity_20260614/05_results/IBD/Colon_Transverse/IBD.Colon_Transverse.chr10.dat	1.69993e-05	1.53045e-05	3.93917e-05
GTExv8.ALL.Colon_Sigmoid	/home/asset/IBD/FUSION_TWAS_sensitivity_20260614/04_weights/GTExv8.ALL.Colon_Sigmoid/ENSG00000197375.12.wgt.RDat	ENSG00000197375.12	5	132369751	132369752	0.1125	rs17622656	6.02	rs2631360	0.045584	-5.22	5.46674	406	406	susie	0.054	1.7e-05	-5.6284	1.82e-08	IBD	Colon_Sigmoid	5	/home/asset/IBD/FUSION_TWAS_sensitivity_20260614/05_results/IBD/Colon_Sigmoid/IBD.Colon_Sigmoid.chr5.dat	2.15427e-05	3.84328e-05	0.00010002
GTExv8.ALL.Colon_Transverse	/home/asset/IBD/FUSION_TWAS_sensitivity_20260614/04_weights/GTExv8.ALL.Colon_Transverse/ENSG00000164068.15.wgt.RDat	ENSG00000164068.15	3	49689501	49689502	0.1935	rs9822268	6.77	rs2271961	0.0949	7.58	-6.08499	316	316	susie	0.15	6.1e-15	-5.57814	2.43e-08	IBD	Colon_Transverse	3	/home/asset/IBD/FUSION_TWAS_sensitivity_20260614/05_results/IBD/Colon_Transverse/IBD.Colon_Transverse.chr3.dat	4.63097e-05	4.76488e-05	0.000125197
GTExv8.ALL.Whole_Blood	/home/asset/IBD/FUSION_TWAS_sensitivity_20260614/04_weights/GTExv8.ALL.Whole_Blood/ENSG00000187796.13.wgt.RDat	ENSG00000187796.13	9	136373680	136373681	0.1965	rs4266763	5.64	rs4266763	0.228405	12.54	5.6382	369	6	lasso	0.23	5.6e-40	5.55917	2.71e-08	IBD	Whole_Blood	9	/home/asset/IBD/FUSION_TWAS_sensitivity_20260614/05_results/IBD/Whole_Blood/IBD.Whole_Blood.chr9.dat	0.000104644	4.95966e-05	0.000131409
GTExv8.ALL.Colon_Transverse	/home/asset/IBD/FUSION_TWAS_sensitivity_20260614/04_weights/GTExv8.ALL.Colon_Transverse/ENSG00000197208.5.wgt.RDat	ENSG00000197208.5	5	132294442	132294443	0.0509	rs17622656	6.02	rs11950562	0.045217	-4.66	5.53797	398	1	top1	0.045	2.3e-05	-5.53797	3.06e-08	IBD	Colon_Transverse	5	/home/asset/IBD/FUSION_TWAS_sensitivity_20260614/05_results/IBD/Colon_Transverse/IBD.Colon_Transverse.chr5.dat	4.66528e-05	5.2502e-05	0.000140138
GTExv8.ALL.Whole_Blood	/home/asset/IBD/FUSION_TWAS_sensitivity_20260614/04_weights/GTExv8.ALL.Whole_Blood/ENSG00000197208.5.wgt.RDat	ENSG00000197208.5	5	132294442	132294443	0.0214	rs17622656	6.02	rs17622208	0.032145	-5.02	5.45687	392	1	top1	0.032	1.8e-06	-5.46	4.85e-08	IBD	Whole_Blood	5	/home/asset/IBD/FUSION_TWAS_sensitivity_20260614/05_results/IBD/Whole_Blood/IBD.Whole_Blood.chr5.dat	0.000104644	7.42729e-05	0.000200727
GTExv8.ALL.Whole_Blood	/home/asset/IBD/FUSION_TWAS_sensitivity_20260614/04_weights/GTExv8.ALL.Whole_Blood/ENSG00000234290.2.wgt.RDat	ENSG00000234290.2	5	132473042	132473043	0.1603	rs17622656	6.02	rs2548997	0.150079	-10.3	-3.49633	406	17	enet	0.17	5.2e-29	5.46	4.87e-08	IBD	Whole_Blood	5	/home/asset/IBD/FUSION_TWAS_sensitivity_20260614/05_results/IBD/Whole_Blood/IBD.Whole_Blood.chr5.dat	0.000104644	7.42729e-05	0.000200727
GTExv8.ALL.Small_Intestine_Terminal_Ileum	/home/asset/IBD/FUSION_TWAS_sensitivity_20260614/04_weights/GTExv8.ALL.Small_Intestine_Terminal_Ileum/ENSG00000228778.2.wgt.RDat	ENSG00000228778.2	10	99526947	99526948	0.3841	rs4409764	6.53	rs10883365	0.119899	6.15	6.3441	436	13	enet	0.15	7.1e-08	5.44231	5.26e-08	IBD	Small_Intestine_Terminal_Ileum	10	/home/asset/IBD/FUSION_TWAS_sensitivity_20260614/05_results/IBD/Small_Intestine_Terminal_Ileum/IBD.Small_Intestine_Terminal_Ileum.chr10.dat	5.43358e-05	7.59987e-05	0.000206478
GTExv8.ALL.Colon_Transverse	/home/asset/IBD/FUSION_TWAS_sensitivity_20260614/04_weights/GTExv8.ALL.Colon_Transverse/ENSG00000197375.12.wgt.RDat	ENSG00000197375.12	5	132369751	132369752	0.142	rs17622656	6.02	rs2073643	0.085865	6.83	-5.04807	406	406	susie	0.1	2.2e-10	-5.4049	6.48e-08	IBD	Colon_Transverse	5	/home/asset/IBD/FUSION_TWAS_sensitivity_20260614/05_results/IBD/Colon_Transverse/IBD.Colon_Transverse.chr5.dat	8.23284e-05	8.89445e-05	0.000242806
GTExv8.ALL.Colon_Transverse	/home/asset/IBD/FUSION_TWAS_sensitivity_20260614/04_weights/GTExv8.ALL.Colon_Transverse/ENSG00000160360.12.wgt.RDat	ENSG00000160360.12	9	136327475	136327476	0.104	rs4266763	5.64	rs3812550	0.02281	-4.47	5.37156	365	1	top1	0.023	0.0021	-5.37156	7.81e-08	IBD	Colon_Transverse	9	/home/asset/IBD/FUSION_TWAS_sensitivity_20260614/05_results/IBD/Colon_Transverse/IBD.Colon_Transverse.chr9.dat	8.50509e-05	0.000102095	0.000279917
GTExv8.ALL.Colon_Sigmoid	/home/asset/IBD/FUSION_TWAS_sensitivity_20260614/04_weights/GTExv8.ALL.Colon_Sigmoid/ENSG00000257582.5.wgt.RDat	ENSG00000257582.5	10	99531176	99531177	0.4919	rs4409764	6.53	rs10883367	0.341947	10.56	6.3364	436	28	enet	0.36	1.1e-32	5.34	9.28e-08	IBD	Colon_Sigmoid	10	/home/asset/IBD/FUSION_TWAS_sensitivity_20260614/05_results/IBD/Colon_Sigmoid/IBD.Colon_Sigmoid.chr10.dat	8.28567e-05	0.000115798	0.000318745
GTExv8.ALL.Colon_Sigmoid	/home/asset/IBD/FUSION_TWAS_sensitivity_20260614/04_weights/GTExv8.ALL.Colon_Sigmoid/ENSG00000072682.18.wgt.RDat	ENSG00000072682.18	5	132295314	132295315	0.1287	rs17622656	6.02	rs11955347	0.074637	5.52	5.31733	399	1	top1	0.075	4.5e-07	5.31733	1.05e-07	IBD	Colon_Sigmoid	5	/home/asset/IBD/FUSION_TWAS_sensitivity_20260614/05_results/IBD/Colon_Sigmoid/IBD.Colon_Sigmoid.chr5.dat	8.28567e-05	0.000120103	0.000332907
GTExv8.ALL.Colon_Sigmoid	/home/asset/IBD/FUSION_TWAS_sensitivity_20260614/04_weights/GTExv8.ALL.Colon_Sigmoid/ENSG00000148384.12.wgt.RDat	ENSG00000148384.12	9	136439822	136439823	0.1752	rs4266763	5.64	rs3087886	0.098661	-5.92	5.3177	369	1	top1	0.099	6.2e-09	-5.31768	1.05e-07	IBD	Colon_Sigmoid	9	/home/asset/IBD/FUSION_TWAS_sensitivity_20260614/05_results/IBD/Colon_Sigmoid/IBD.Colon_Sigmoid.chr9.dat	8.28567e-05	0.000120103	0.000332907
GTExv8.ALL.Whole_Blood	/home/asset/IBD/FUSION_TWAS_sensitivity_20260614/04_weights/GTExv8.ALL.Whole_Blood/ENSG00000173402.11.wgt.RDat	ENSG00000173402.11	3	49468702	49468703	0.0402	rs9822268	6.77	rs885592	-0.001297	-3.36	-3.97081	289	289	susie	0.0029	0.086	5.30985	1.1e-07	IBD	Whole_Blood	3	/home/asset/IBD/FUSION_TWAS_sensitivity_20260614/05_results/IBD/Whole_Blood/IBD.Whole_Blood.chr3.dat	0.00018909	0.000120789	0.000335842
GTExv8.ALL.Small_Intestine_Terminal_Ileum	/home/asset/IBD/FUSION_TWAS_sensitivity_20260614/04_weights/GTExv8.ALL.Small_Intestine_Terminal_Ileum/ENSG00000160360.12.wgt.RDat	ENSG00000160360.12	9	136327475	136327476	0.2852	rs4266763	5.64	rs28539249	0.0539	-4.14	4.98131	366	366	susie	0.058	0.0008	-5.24843	1.53e-07	IBD	Small_Intestine_Terminal_Ileum	9	/home/asset/IBD/FUSION_TWAS_sensitivity_20260614/05_results/IBD/Small_Intestine_Terminal_Ileum/IBD.Small_Intestine_Terminal_Ileum.chr9.dat	0.000126439	0.000161544	0.000450443
GTExv8.ALL.Colon_Transverse	/home/asset/IBD/FUSION_TWAS_sensitivity_20260614/04_weights/GTExv8.ALL.Colon_Transverse/ENSG00000072682.18.wgt.RDat	ENSG00000072682.18	5	132295314	132295315	0.0553	rs17622656	6.02	rs4705928	0.044149	4.81	5.19584	398	1	top1	0.044	2.9e-05	5.19584	2.04e-07	IBD	Colon_Transverse	5	/home/asset/IBD/FUSION_TWAS_sensitivity_20260614/05_results/IBD/Colon_Transverse/IBD.Colon_Transverse.chr5.dat	0.000194387	0.000207415	0.000579881
GTExv8.ALL.Whole_Blood	/home/asset/IBD/FUSION_TWAS_sensitivity_20260614/04_weights/GTExv8.ALL.Whole_Blood/ENSG00000235888.1.wgt.RDat	ENSG00000235888.1	21	39006152	39006153	0.2129	rs2836878	-6.38	rs2836884	0.05083	-7.6	-6.2317	626	18	enet	0.14	2.7e-24	5.09421	3.5e-07	IBD	Whole_Blood	21	/home/asset/IBD/FUSION_TWAS_sensitivity_20260614/05_results/IBD/Whole_Blood/IBD.Whole_Blood.chr21.dat	0.000453079	0.00034315	0.00096173
GTExv8.ALL.Whole_Blood	/home/asset/IBD/FUSION_TWAS_sensitivity_20260614/04_weights/GTExv8.ALL.Whole_Blood/ENSG00000197375.12.wgt.RDat	ENSG00000197375.12	5	132369751	132369752	0.2187	rs17622656	6.02	rs2631360	0.20583	-11.79	5.46674	400	400	susie	0.24	1.4e-41	-5.08	3.69e-07	IBD	Whole_Blood	5	/home/asset/IBD/FUSION_TWAS_sensitivity_20260614/05_results/IBD/Whole_Blood/IBD.Whole_Blood.chr5.dat	0.000453079	0.000349303	0.000981231
GTExv8.ALL.Small_Intestine_Terminal_Ileum	/home/asset/IBD/FUSION_TWAS_sensitivity_20260614/04_weights/GTExv8.ALL.Small_Intestine_Terminal_Ileum/ENSG00000197375.12.wgt.RDat	ENSG00000197375.12	5	132369751	132369752	0.1385	rs17622656	6.02	rs2073643	0.0762	4.6	-5.0481	413	1	top1	0.076	0.00013	-5.0481	4.46e-07	IBD	Small_Intestine_Terminal_Ileum	5	/home/asset/IBD/FUSION_TWAS_sensitivity_20260614/05_results/IBD/Small_Intestine_Terminal_Ileum/IBD.Small_Intestine_Terminal_Ileum.chr5.dat	0.000307145	0.000398497	0.0011241
GTExv8.ALL.Whole_Blood	/home/asset/IBD/FUSION_TWAS_sensitivity_20260614/04_weights/GTExv8.ALL.Whole_Blood/ENSG00000232837.1.wgt.RDat	ENSG00000232837.1	21	38977773	38977774	0.0972	rs2836878	-6.38	rs445593	0.02841	-6.02	-1.8403	640	640	susie	0.055	4.4e-10	5.04631	4.5e-07	IBD	Whole_Blood	21	/home/asset/IBD/FUSION_TWAS_sensitivity_20260614/05_results/IBD/Whole_Blood/IBD.Whole_Blood.chr21.dat	0.000483469	0.000398497	0.0011241
GTExv8.ALL.Colon_Transverse	/home/asset/IBD/FUSION_TWAS_sensitivity_20260614/04_weights/GTExv8.ALL.Colon_Transverse/ENSG00000085978.21.wgt.RDat	ENSG00000085978.21	2	233210050	233210051	0.0667	rs3792106	-5.174	rs12994997	0.0439	-4.86	-4.93911	515	515	susie	0.055	3.5e-06	5.00328	5.64e-07	IBD	Colon_Transverse	2	/home/asset/IBD/FUSION_TWAS_sensitivity_20260614/05_results/IBD/Colon_Transverse/IBD.Colon_Transverse.chr2.dat	0.000477708	0.000483841	0.00136743
GTExv8.ALL.Small_Intestine_Terminal_Ileum	/home/asset/IBD/FUSION_TWAS_sensitivity_20260614/04_weights/GTExv8.ALL.Small_Intestine_Terminal_Ileum/ENSG00000164076.16.wgt.RDat	ENSG00000164076.16	3	49870221	49870222	0.0825	rs9822268	6.77	rs11712056	0.06789	4.15	-4.9875	335	6	lasso	0.073	0.00019	-4.98409	6.23e-07	IBD	Small_Intestine_Terminal_Ileum	3	/home/asset/IBD/FUSION_TWAS_sensitivity_20260614/05_results/IBD/Small_Intestine_Terminal_Ileum/IBD.Small_Intestine_Terminal_Ileum.chr3.dat	0.000363616	0.000516744	0.00146549
GTExv8.ALL.Colon_Transverse	/home/asset/IBD/FUSION_TWAS_sensitivity_20260614/04_weights/GTExv8.ALL.Colon_Transverse/ENSG00000270210.1.wgt.RDat	ENSG00000270210.1	2	28425944	28425945	0.1332	rs906805	-5.648	rs9309662	0.0829	-6.25	-4.97883	423	1	top1	0.083	1.1e-08	4.97883	6.4e-07	IBD	Colon_Transverse	2	/home/asset/IBD/FUSION_TWAS_sensitivity_20260614/05_results/IBD/Colon_Transverse/IBD.Colon_Transverse.chr2.dat	0.000487872	0.000516744	0.00146549
GTExv8.ALL.Small_Intestine_Terminal_Ileum	/home/asset/IBD/FUSION_TWAS_sensitivity_20260614/04_weights/GTExv8.ALL.Small_Intestine_Terminal_Ileum/ENSG00000225953.2.wgt.RDat	ENSG00000225953.2	2	199459642	199459643	0.15	rs11692189	5	rs16831114	0.0173	3.24	-4.5686	254	254	susie	0.024	0.024	-4.96024	7.04e-07	IBD	Small_Intestine_Terminal_Ileum	2	/home/asset/IBD/FUSION_TWAS_sensitivity_20260614/05_results/IBD/Small_Intestine_Terminal_Ileum/IBD.Small_Intestine_Terminal_Ileum.chr2.dat	0.000363616	0.000552177	0.00156847
GTExv8.ALL.Whole_Blood	/home/asset/IBD/FUSION_TWAS_sensitivity_20260614/04_weights/GTExv8.ALL.Whole_Blood/ENSG00000157557.11.wgt.RDat	ENSG00000157557.11	21	38805306	38805307	0.1703	rs2836878	-6.38	rs445593	0.10007	-8.35	-1.8403	668	668	susie	0.15	6.2e-26	4.9516	7.36e-07	IBD	Whole_Blood	21	/home/asset/IBD/FUSION_TWAS_sensitivity_20260614/05_results/IBD/Whole_Blood/IBD.Whole_Blood.chr21.dat	0.000610245	0.000561241	0.00159662
GTExv8.ALL.Whole_Blood	/home/asset/IBD/FUSION_TWAS_sensitivity_20260614/04_weights/GTExv8.ALL.Whole_Blood/ENSG00000237721.1.wgt.RDat	ENSG00000237721.1	21	39011328	39011329	0.2451	rs2836878	-6.38	rs445593	0.06933	-7.52	-1.8403	623	623	susie	0.12	3.6e-20	4.94574	7.59e-07	IBD	Whole_Blood	21	/home/asset/IBD/FUSION_TWAS_sensitivity_20260614/05_results/IBD/Whole_Blood/IBD.Whole_Blood.chr21.dat	0.000610245	0.000563137	0.00160429
GTExv8.ALL.Whole_Blood	/home/asset/IBD/FUSION_TWAS_sensitivity_20260614/04_weights/GTExv8.ALL.Whole_Blood/ENSG00000148396.18.wgt.RDat	ENSG00000148396.18	9	136477688	136477689	0.2674	rs4266763	5.64	rs11145756	0.280001	-14.05	4.6978	373	18	enet	0.32	4.9e-59	-4.94012	7.81e-07	IBD	Whole_Blood	9	/home/asset/IBD/FUSION_TWAS_sensitivity_20260614/05_results/IBD/Whole_Blood/IBD.Whole_Blood.chr9.dat	0.000610245	0.000564211	0.00160952
GTExv8.ALL.Colon_Transverse	/home/asset/IBD/FUSION_TWAS_sensitivity_20260614/04_weights/GTExv8.ALL.Colon_Transverse/ENSG00000086589.11.wgt.RDat	ENSG00000086589.11	5	150701106	150701107	0.1651	rs10875560	5.14	rs11167515	0.052146	-4.64	4.89581	524	1	top1	0.052	5.7e-06	-4.89581	9.79e-07	IBD	Colon_Transverse	5	/home/asset/IBD/FUSION_TWAS_sensitivity_20260614/05_results/IBD/Colon_Transverse/IBD.Colon_Transverse.chr5.dat	0.000678447	0.000689116	0.00196836
GTExv8.ALL.Colon_Sigmoid	/home/asset/IBD/FUSION_TWAS_sensitivity_20260614/04_weights/GTExv8.ALL.Colon_Sigmoid/ENSG00000160360.12.wgt.RDat	ENSG00000160360.12	9	136327475	136327476	0.1062	rs4266763	5.64	rs11145750	0.040539	-4.38	4.9035	367	14	enet	0.045	8.9e-05	-4.86625	1.14e-06	IBD	Colon_Sigmoid	9	/home/asset/IBD/FUSION_TWAS_sensitivity_20260614/05_results/IBD/Colon_Sigmoid/IBD.Colon_Sigmoid.chr9.dat	0.000809628	0.000782382	0.00213579
GTExv8.ALL.Whole_Blood	/home/asset/IBD/FUSION_TWAS_sensitivity_20260614/04_weights/GTExv8.ALL.Whole_Blood/ENSG00000138744.14.wgt.RDat	ENSG00000138744.14	4	75940948	75940949	0.6007	rs6819442	4.18	rs6826085	0.274	14.45	3.2325	450	18	lasso	0.58	1.6e-126	4.85369	1.21e-06	IBD	Whole_Blood	4	/home/asset/IBD/FUSION_TWAS_sensitivity_20260614/05_results/IBD/Whole_Blood/IBD.Whole_Blood.chr4.dat	0.000866662	0.000810169	0.00221656
GTExv8.ALL.Colon_Transverse	/home/asset/IBD/FUSION_TWAS_sensitivity_20260614/04_weights/GTExv8.ALL.Colon_Transverse/ENSG00000260302.1.wgt.RDat	ENSG00000260302.1	18	12775922	12775923	0.3338	rs7234029	4.93	rs2542151	0.189	8.49	4.836	383	383	susie	0.19	9e-19	4.836	1.32e-06	IBD	Colon_Transverse	18	/home/asset/IBD/FUSION_TWAS_sensitivity_20260614/05_results/IBD/Colon_Transverse/IBD.Colon_Transverse.chr18.dat	0.000809211	0.000849097	0.00233271
GTExv8.ALL.Colon_Sigmoid	/home/asset/IBD/FUSION_TWAS_sensitivity_20260614/04_weights/GTExv8.ALL.Colon_Sigmoid/ENSG00000260302.1.wgt.RDat	ENSG00000260302.1	18	12775922	12775923	0.3023	rs7234029	4.93	rs2542151	0.222353	8.48	4.83597	383	1	top1	0.22	3.1e-19	4.83597	1.33e-06	IBD	Colon_Sigmoid	18	/home/asset/IBD/FUSION_TWAS_sensitivity_20260614/05_results/IBD/Colon_Sigmoid/IBD.Colon_Sigmoid.chr18.dat	0.000858696	0.000849097	0.00233271
GTExv8.ALL.Colon_Transverse	/home/asset/IBD/FUSION_TWAS_sensitivity_20260614/04_weights/GTExv8.ALL.Colon_Transverse/ENSG00000073605.18.wgt.RDat	ENSG00000073605.18	17	39918649	39918650	0.1483	rs12946510	5.53	rs8069176	0.191	-8.51	4.82758	290	1	top1	0.19	8.8e-19	-4.82758	1.38e-06	IBD	Colon_Transverse	17	/home/asset/IBD/FUSION_TWAS_sensitivity_20260614/05_results/IBD/Colon_Transverse/IBD.Colon_Transverse.chr17.dat	0.000809211	0.000860995	0.00236998
GTExv8.ALL.Colon_Sigmoid	/home/asset/IBD/FUSION_TWAS_sensitivity_20260614/04_weights/GTExv8.ALL.Colon_Sigmoid/ENSG00000267858.5.wgt.RDat	ENSG00000267858.5	19	58559128	58559129	0.1355	rs3794966	-4.85	rs11669345	0.0972	-5.67	-4.8107	242	1	top1	0.097	8.1e-09	4.8107	1.5e-06	IBD	Colon_Sigmoid	19	/home/asset/IBD/FUSION_TWAS_sensitivity_20260614/05_results/IBD/Colon_Sigmoid/IBD.Colon_Sigmoid.chr19.dat	0.00088775	0.000915067	0.00252349
GTExv8.ALL.Whole_Blood	/home/asset/IBD/FUSION_TWAS_sensitivity_20260614/04_weights/GTExv8.ALL.Whole_Blood/ENSG00000164078.12.wgt.RDat	ENSG00000164078.12	3	49903843	49903844	0.0349	rs9822268	6.77	rs7430334	0.017876	-5.09	-4.57669	327	327	susie	0.026	1.4e-05	4.72442	2.31e-06	IBD	Whole_Blood	3	/home/asset/IBD/FUSION_TWAS_sensitivity_20260614/05_results/IBD/Whole_Blood/IBD.Whole_Blood.chr3.dat	0.00152727	0.00137857	0.00366197
GTExv8.ALL.Colon_Sigmoid	/home/asset/IBD/FUSION_TWAS_sensitivity_20260614/04_weights/GTExv8.ALL.Colon_Sigmoid/ENSG00000225783.6.wgt.RDat	ENSG00000225783.6	22	26646427	26646428	0.2155	rs11913541	4.61	rs11913541	0.033994	5.11	4.6133	864	1	top1	0.034	0.00056	4.61331	3.96e-06	IBD	Colon_Sigmoid	22	/home/asset/IBD/FUSION_TWAS_sensitivity_20260614/05_results/IBD/Colon_Sigmoid/IBD.Colon_Sigmoid.chr22.dat	0.00216338	0.00231298	0.00582926
GTExv8.ALL.Colon_Transverse	/home/asset/IBD/FUSION_TWAS_sensitivity_20260614/04_weights/GTExv8.ALL.Colon_Transverse/ENSG00000146535.13.wgt.RDat	ENSG00000146535.13	7	2844323	2844324	0.2049	rs798492	-4.33	rs798502	0.051331	6.23	-3.37874	561	19	enet	0.1	1.2e-10	-4.59404	4.35e-06	IBD	Colon_Transverse	7	/home/asset/IBD/FUSION_TWAS_sensitivity_20260614/05_results/IBD/Colon_Transverse/IBD.Colon_Transverse.chr7.dat	0.00236857	0.00248784	0.00629102
GTExv8.ALL.Colon_Transverse	/home/asset/IBD/FUSION_TWAS_sensitivity_20260614/04_weights/GTExv8.ALL.Colon_Transverse/ENSG00000115970.18.wgt.RDat	ENSG00000115970.18	2	43596045	43596046	0.0878	rs6725688	4.941	rs17031092	0.0326	-4.36	4.53235	477	1	top1	0.033	0.0003	-4.53235	5.83e-06	IBD	Colon_Transverse	2	/home/asset/IBD/FUSION_TWAS_sensitivity_20260614/05_results/IBD/Colon_Transverse/IBD.Colon_Transverse.chr2.dat	0.00282948	0.00326623	0.0081456
GTExv8.ALL.Whole_Blood	/home/asset/IBD/FUSION_TWAS_sensitivity_20260614/04_weights/GTExv8.ALL.Whole_Blood/ENSG00000166164.15.wgt.RDat	ENSG00000166164.15	16	50368933	50368934	0.4092	rs8046783	-5.06	rs9930316	0.333	15.08	-3.67048	343	24	enet	0.36	5.1e-67	-4.52102	6.15e-06	IBD	Whole_Blood	16	/home/asset/IBD/FUSION_TWAS_sensitivity_20260614/05_results/IBD/Whole_Blood/IBD.Whole_Blood.chr16.dat	0.00377566	0.00332115	0.008338
GTExv8.ALL.Colon_Transverse	/home/asset/IBD/FUSION_TWAS_sensitivity_20260614/04_weights/GTExv8.ALL.Colon_Transverse/ENSG00000148384.12.wgt.RDat	ENSG00000148384.12	9	136439822	136439823	0.1162	rs4266763	5.64	rs10870194	0.127813	-7.05	4.52055	367	1	top1	0.13	9.3e-13	-4.52055	6.17e-06	IBD	Colon_Transverse	9	/home/asset/IBD/FUSION_TWAS_sensitivity_20260614/05_results/IBD/Colon_Transverse/IBD.Colon_Transverse.chr9.dat	0.00282948	0.00332115	0.008338
GTExv8.ALL.Colon_Transverse	/home/asset/IBD/FUSION_TWAS_sensitivity_20260614/04_weights/GTExv8.ALL.Colon_Transverse/ENSG00000133678.13.wgt.RDat	ENSG00000133678.13	10	80078645	80078646	0.436	rs10887949	3.21	rs11201799	0.013718	5.56	2.38671	346	35	enet	0.066	3.3e-07	4.5156	6.31e-06	IBD	Colon_Transverse	10	/home/asset/IBD/FUSION_TWAS_sensitivity_20260614/05_results/IBD/Colon_Transverse/IBD.Colon_Transverse.chr10.dat	0.00282948	0.00333119	0.00838965
GTExv8.ALL.Colon_Sigmoid	/home/asset/IBD/FUSION_TWAS_sensitivity_20260614/04_weights/GTExv8.ALL.Colon_Sigmoid/ENSG00000145908.12.wgt.RDat	ENSG00000145908.12	5	150904982	150904983	0.2363	rs10875560	5.14	rs11741861	0.114761	6.99	4.64341	524	5	lasso	0.13	3.4e-11	4.50927	6.51e-06	IBD	Colon_Sigmoid	5	/home/asset/IBD/FUSION_TWAS_sensitivity_20260614/05_results/IBD/Colon_Sigmoid/IBD.Colon_Sigmoid.chr5.dat	0.00330243	0.00337193	0.00851818
GTExv8.ALL.Whole_Blood	/home/asset/IBD/FUSION_TWAS_sensitivity_20260614/04_weights/GTExv8.ALL.Whole_Blood/ENSG00000085978.21.wgt.RDat	ENSG00000085978.21	2	233210050	233210051	0.0424	rs3792106	-5.17	rs1045100	0.0259	-5.01	-4.48548	515	1	top1	0.026	1.7e-05	4.48548	7.28e-06	IBD	Whole_Blood	2	/home/asset/IBD/FUSION_TWAS_sensitivity_20260614/05_results/IBD/Whole_Blood/IBD.Whole_Blood.chr2.dat	0.00417144	0.00370094	0.00937687
GTExv8.ALL.Colon_Transverse	/home/asset/IBD/FUSION_TWAS_sensitivity_20260614/04_weights/GTExv8.ALL.Colon_Transverse/ENSG00000228778.2.wgt.RDat	ENSG00000228778.2	10	99526947	99526948	0.3969	rs4409764	6.53	rs10883365	0.248615	9.96	6.34405	436	20	enet	0.29	1.3e-29	4.4541	8.42e-06	IBD	Colon_Transverse	10	/home/asset/IBD/FUSION_TWAS_sensitivity_20260614/05_results/IBD/Colon_Transverse/IBD.Colon_Transverse.chr10.dat	0.00356587	0.00420265	0.0106784
GTExv8.ALL.Whole_Blood	/home/asset/IBD/FUSION_TWAS_sensitivity_20260614/04_weights/GTExv8.ALL.Whole_Blood/ENSG00000236935.1.wgt.RDat	ENSG00000236935.1	11	64329503	64329504	0.5032	rs574087	-4.42	rs479777	0.398	16.64	-4.08029	337	27	enet	0.43	4.4e-84	-4.44646	8.73e-06	IBD	Whole_Blood	11	/home/asset/IBD/FUSION_TWAS_sensitivity_20260614/05_results/IBD/Whole_Blood/IBD.Whole_Blood.chr11.dat	0.00468965	0.00427957	0.0109038
GTExv8.ALL.Colon_Sigmoid	/home/asset/IBD/FUSION_TWAS_sensitivity_20260614/04_weights/GTExv8.ALL.Colon_Sigmoid/ENSG00000168071.21.wgt.RDat	ENSG00000168071.21	11	64340222	64340223	0.281	rs574087	-4.42	rs499425	0.213	-8.46	-4.42024	354	1	top1	0.21	2.1e-18	4.42024	9.86e-06	IBD	Colon_Sigmoid	11	/home/asset/IBD/FUSION_TWAS_sensitivity_20260614/05_results/IBD/Colon_Sigmoid/IBD.Colon_Sigmoid.chr11.dat	0.00466838	0.00474871	0.0121313
GTExv8.ALL.Whole_Blood	/home/asset/IBD/FUSION_TWAS_sensitivity_20260614/04_weights/GTExv8.ALL.Whole_Blood/ENSG00000236525.1.wgt.RDat	ENSG00000236525.1	2	102433956	102433957	0.1508	rs917997	4.5	rs1035127	0.151	-10.22	4.31294	555	555	susie	0.15	4.3e-26	-4.39771	1.09e-05	IBD	Whole_Blood	2	/home/asset/IBD/FUSION_TWAS_sensitivity_20260614/05_results/IBD/Whole_Blood/IBD.Whole_Blood.chr2.dat	0.00551091	0.00515908	0.0132137
GTExv8.ALL.Colon_Transverse	/home/asset/IBD/FUSION_TWAS_sensitivity_20260614/04_weights/GTExv8.ALL.Colon_Transverse/ENSG00000064201.15.wgt.RDat	ENSG00000064201.15	11	2302060	2302061	0.2259	rs2074023	-3.97	rs2074021	0.075794	6.53	3.00145	425	10	enet	0.13	8.4e-13	4.38122	1.18e-05	IBD	Colon_Transverse	11	/home/asset/IBD/FUSION_TWAS_sensitivity_20260614/05_results/IBD/Colon_Transverse/IBD.Colon_Transverse.chr11.dat	0.00473428	0.0054904	0.0140974
GTExv8.ALL.Colon_Transverse	/home/asset/IBD/FUSION_TWAS_sensitivity_20260614/04_weights/GTExv8.ALL.Colon_Transverse/ENSG00000004534.14.wgt.RDat	ENSG00000004534.14	3	49940006	49940007	0.4662	rs9822268	6.77	rs4688755	0.469	13.59	3.95542	333	49	enet	0.5	1e-57	4.3655	1.27e-05	IBD	Colon_Transverse	3	/home/asset/IBD/FUSION_TWAS_sensitivity_20260614/05_results/IBD/Colon_Transverse/IBD.Colon_Transverse.chr3.dat	0.00484061	0.00581067	0.0147452
GTExv8.ALL.Colon_Sigmoid	/home/asset/IBD/FUSION_TWAS_sensitivity_20260614/04_weights/GTExv8.ALL.Colon_Sigmoid/ENSG00000182173.12.wgt.RDat	ENSG00000182173.12	17	75516059	75516060	0.2985	rs11868796	4.29	rs8079373	0.0921	5.8	4.1443	342	342	susie	0.093	1.7e-08	4.34654	1.38e-05	IBD	Colon_Sigmoid	17	/home/asset/IBD/FUSION_TWAS_sensitivity_20260614/05_results/IBD/Colon_Sigmoid/IBD.Colon_Sigmoid.chr17.dat	0.00609936	0.00619884	0.0157999
GTExv8.ALL.Whole_Blood	/home/asset/IBD/FUSION_TWAS_sensitivity_20260614/04_weights/GTExv8.ALL.Whole_Blood/ENSG00000168071.21.wgt.RDat	ENSG00000168071.21	11	64340222	64340223	0.0426	rs574087	-4.42	rs694739	0.0177	-5.1	-4.17985	337	337	susie	0.022	6.9e-05	4.34419	1.4e-05	IBD	Whole_Blood	11	/home/asset/IBD/FUSION_TWAS_sensitivity_20260614/05_results/IBD/Whole_Blood/IBD.Whole_Blood.chr11.dat	0.0065322	0.00619884	0.0158093
GTExv8.ALL.Colon_Transverse	/home/asset/IBD/FUSION_TWAS_sensitivity_20260614/04_weights/GTExv8.ALL.Colon_Transverse/ENSG00000110665.11.wgt.RDat	ENSG00000110665.11	11	2303048	2303049	0.2229	rs2074023	-3.97	rs10831733	0.082998	-6.79	-3.94842	424	6	enet	0.12	6.8e-12	4.33942	1.43e-05	IBD	Colon_Transverse	11	/home/asset/IBD/FUSION_TWAS_sensitivity_20260614/05_results/IBD/Colon_Transverse/IBD.Colon_Transverse.chr11.dat	0.00509355	0.00620838	0.0159298
GTExv8.ALL.Colon_Sigmoid	/home/asset/IBD/FUSION_TWAS_sensitivity_20260614/04_weights/GTExv8.ALL.Colon_Sigmoid/ENSG00000213066.11.wgt.RDat	ENSG00000213066.11	6	166999181	166999182	0.0933	rs6921588	4.33	rs6921588	0.0769	5.06	4.3342	623	1	top1	0.077	3e-07	4.33419	1.46e-05	IBD	Colon_Sigmoid	6	/home/asset/IBD/FUSION_TWAS_sensitivity_20260614/05_results/IBD/Colon_Sigmoid/IBD.Colon_Sigmoid.chr6.dat	0.00609936	0.00620838	0.0159445
GTExv8.ALL.Colon_Transverse	/home/asset/IBD/FUSION_TWAS_sensitivity_20260614/04_weights/GTExv8.ALL.Colon_Transverse/ENSG00000170190.15.wgt.RDat	ENSG00000170190.15	17	75087726	75087727	0.0672	rs11868796	4.29	rs35643020	-0.00131	-3.51	2.75451	396	5	lasso	0.0038	0.12	-4.33321	1.47e-05	IBD	Colon_Transverse	17	/home/asset/IBD/FUSION_TWAS_sensitivity_20260614/05_results/IBD/Colon_Transverse/IBD.Colon_Transverse.chr17.dat	0.00509355	0.00620838	0.0159445
GTExv8.ALL.Whole_Blood	/home/asset/IBD/FUSION_TWAS_sensitivity_20260614/04_weights/GTExv8.ALL.Whole_Blood/ENSG00000166501.12.wgt.RDat	ENSG00000166501.12	16	23836000	23836001	0.1463	rs7404095	-4.33	rs7404095	0.135	-9.68	-4.32737	481	1	top1	0.13	4.7e-23	4.32737	1.51e-05	IBD	Whole_Blood	16	/home/asset/IBD/FUSION_TWAS_sensitivity_20260614/05_results/IBD/Whole_Blood/IBD.Whole_Blood.chr16.dat	0.0065322	0.00622792	0.0160641
GTExv8.ALL.Whole_Blood	/home/asset/IBD/FUSION_TWAS_sensitivity_20260614/04_weights/GTExv8.ALL.Whole_Blood/ENSG00000108179.13.wgt.RDat	ENSG00000108179.13	10	79347468	79347469	0.0583	rs1250564	-5.55	rs1250557	0.0371	-5.09	4.3253	393	1	top1	0.037	3e-07	-4.3253	1.52e-05	IBD	Whole_Blood	10	/home/asset/IBD/FUSION_TWAS_sensitivity_20260614/05_results/IBD/Whole_Blood/IBD.Whole_Blood.chr10.dat	0.0065322	0.00622792	0.0160641
GTExv8.ALL.Small_Intestine_Terminal_Ileum	/home/asset/IBD/FUSION_TWAS_sensitivity_20260614/04_weights/GTExv8.ALL.Small_Intestine_Terminal_Ileum/ENSG00000073605.18.wgt.RDat	ENSG00000073605.18	17	39918649	39918650	0.3994	rs12946510	5.53	rs7216389	0.197226	6.94	-3.98969	291	291	susie	0.23	9.7e-12	-4.31683	1.58e-05	IBD	Small_Intestine_Terminal_Ileum	17	/home/asset/IBD/FUSION_TWAS_sensitivity_20260614/05_results/IBD/Small_Intestine_Terminal_Ileum/IBD.Small_Intestine_Terminal_Ileum.chr17.dat	0.00725396	0.00637855	0.0164868
GTExv8.ALL.Colon_Sigmoid	/home/asset/IBD/FUSION_TWAS_sensitivity_20260614/04_weights/GTExv8.ALL.Colon_Sigmoid/ENSG00000177303.9.wgt.RDat	ENSG00000177303.9	17	75515582	75515583	0.1337	rs11868796	4.29	rs11868796	0.0363	3.6	4.2932	342	1	top1	0.036	0.00037	4.29322	1.76e-05	IBD	Colon_Sigmoid	17	/home/asset/IBD/FUSION_TWAS_sensitivity_20260614/05_results/IBD/Colon_Sigmoid/IBD.Colon_Sigmoid.chr17.dat	0.00694418	0.00700225	0.0181355
GTExv8.ALL.Whole_Blood	/home/asset/IBD/FUSION_TWAS_sensitivity_20260614/04_weights/GTExv8.ALL.Whole_Blood/ENSG00000181915.4.wgt.RDat	ENSG00000181915.4	10	62804856	62804857	0.0596	rs10761659	5.92	rs224050	0.0345	5.6	5.1511	467	4	lasso	0.036	4.7e-07	4.2317	2.32e-05	IBD	Whole_Blood	10	/home/asset/IBD/FUSION_TWAS_sensitivity_20260614/05_results/IBD/Whole_Blood/IBD.Whole_Blood.chr10.dat	0.00949543	0.00909838	0.0233228
GTExv8.ALL.Colon_Sigmoid	/home/asset/IBD/FUSION_TWAS_sensitivity_20260614/04_weights/GTExv8.ALL.Colon_Sigmoid/ENSG00000145029.13.wgt.RDat	ENSG00000145029.13	3	49429325	49429326	0.2045	rs9822268	6.77	rs6778080	0.152	-7.66	-2.41721	288	288	susie	0.18	9.7e-16	4.1865	2.83e-05	IBD	Colon_Sigmoid	3	/home/asset/IBD/FUSION_TWAS_sensitivity_20260614/05_results/IBD/Colon_Sigmoid/IBD.Colon_Sigmoid.chr3.dat	0.0105782	0.0109421	0.0277724
GTExv8.ALL.Colon_Transverse	/home/asset/IBD/FUSION_TWAS_sensitivity_20260614/04_weights/GTExv8.ALL.Colon_Transverse/ENSG00000168071.21.wgt.RDat	ENSG00000168071.21	11	64340222	64340223	0.2289	rs574087	-4.42	rs694739	0.115533	-6.78	-4.17985	348	7	lasso	0.12	2.2e-12	4.16581	3.1e-05	IBD	Colon_Transverse	11	/home/asset/IBD/FUSION_TWAS_sensitivity_20260614/05_results/IBD/Colon_Transverse/IBD.Colon_Transverse.chr11.dat	0.0102745	0.0118196	0.0296013
GTExv8.ALL.Whole_Blood	/home/asset/IBD/FUSION_TWAS_sensitivity_20260614/04_weights/GTExv8.ALL.Whole_Blood/ENSG00000172057.9.wgt.RDat	ENSG00000172057.9	17	39927600	39927601	0.2139	rs12946510	5.53	rs8067378	0.296	14.42	-3.8899	292	19	enet	0.33	2.6e-59	-4.16148	3.16e-05	IBD	Whole_Blood	17	/home/asset/IBD/FUSION_TWAS_sensitivity_20260614/05_results/IBD/Whole_Blood/IBD.Whole_Blood.chr17.dat	0.0123455	0.0118833	0.0296013
GTExv8.ALL.Colon_Transverse	/home/asset/IBD/FUSION_TWAS_sensitivity_20260614/04_weights/GTExv8.ALL.Colon_Transverse/ENSG00000162552.14.wgt.RDat	ENSG00000162552.14	1	22143968	22143969	0.1428	rs12723796	-4.45	rs12568930	0.028146	3.89	-4.15345	483	1	top1	0.028	0.00072	-4.15345	3.27e-05	IBD	Colon_Transverse	1	/home/asset/IBD/FUSION_TWAS_sensitivity_20260614/05_results/IBD/Colon_Transverse/IBD.Colon_Transverse.chr1.dat	0.0103863	0.0120423	0.0301342
GTExv8.ALL.Small_Intestine_Terminal_Ileum	/home/asset/IBD/FUSION_TWAS_sensitivity_20260614/04_weights/GTExv8.ALL.Small_Intestine_Terminal_Ileum/ENSG00000228008.1.wgt.RDat	ENSG00000228008.1	3	49903873	49903874	0.1324	rs9822268	6.77	rs11712056	0.02909	4.17	-4.9875	338	17	enet	0.044	0.0032	-4.15211	3.29e-05	IBD	Small_Intestine_Terminal_Ileum	3	/home/asset/IBD/FUSION_TWAS_sensitivity_20260614/05_results/IBD/Small_Intestine_Terminal_Ileum/IBD.Small_Intestine_Terminal_Ileum.chr3.dat	0.0135943	0.0120423	0.0301342
GTExv8.ALL.Colon_Sigmoid	/home/asset/IBD/FUSION_TWAS_sensitivity_20260614/04_weights/GTExv8.ALL.Colon_Sigmoid/ENSG00000125245.12.wgt.RDat	ENSG00000125245.12	13	99261743	99261744	0.086	rs9557217	4.52	rs3181718	0.011	-4.46	-3.9373	493	493	susie	0.029	0.0014	4.1393	3.48e-05	IBD	Colon_Sigmoid	13	/home/asset/IBD/FUSION_TWAS_sensitivity_20260614/05_results/IBD/Colon_Sigmoid/IBD.Colon_Sigmoid.chr13.dat	0.0123575	0.0125701	0.0315242
GTExv8.ALL.Colon_Sigmoid	/home/asset/IBD/FUSION_TWAS_sensitivity_20260614/04_weights/GTExv8.ALL.Colon_Sigmoid/ENSG00000004534.14.wgt.RDat	ENSG00000004534.14	3	49940006	49940007	0.4407	rs9822268	6.77	rs2013208	0.395	11.37	4.01257	340	340	susie	0.4	1.4e-37	4.1108	3.94e-05	IBD	Colon_Sigmoid	3	/home/asset/IBD/FUSION_TWAS_sensitivity_20260614/05_results/IBD/Colon_Sigmoid/IBD.Colon_Sigmoid.chr3.dat	0.0133247	0.0140469	0.0349237
GTExv8.ALL.Whole_Blood	/home/asset/IBD/FUSION_TWAS_sensitivity_20260614/04_weights/GTExv8.ALL.Whole_Blood/ENSG00000163701.18.wgt.RDat	ENSG00000163701.18	3	9902618	9902619	0.0678	rs457414	-3.72	rs388600	0.001883	3.98	-3.14586	459	8	enet	0.0047	0.042	-4.09444	4.23e-05	IBD	Whole_Blood	3	/home/asset/IBD/FUSION_TWAS_sensitivity_20260614/05_results/IBD/Whole_Blood/IBD.Whole_Blood.chr3.dat	0.0158073	0.0148874	0.0370953
GTExv8.ALL.Small_Intestine_Terminal_Ileum	/home/asset/IBD/FUSION_TWAS_sensitivity_20260614/04_weights/GTExv8.ALL.Small_Intestine_Terminal_Ileum/ENSG00000064201.15.wgt.RDat	ENSG00000064201.15	11	2302060	2302061	0.4814	rs2074023	-3.97	rs10831733	0.10811	-5	-3.9484	426	9	lasso	0.11	4e-06	4.085	4.41e-05	IBD	Small_Intestine_Terminal_Ileum	11	/home/asset/IBD/FUSION_TWAS_sensitivity_20260614/05_results/IBD/Small_Intestine_Terminal_Ileum/IBD.Small_Intestine_Terminal_Ileum.chr11.dat	0.0162697	0.0153245	0.0382667
GTExv8.ALL.Whole_Blood	/home/asset/IBD/FUSION_TWAS_sensitivity_20260614/04_weights/GTExv8.ALL.Whole_Blood/ENSG00000181634.7.wgt.RDat	ENSG00000181634.7	9	114806125	114806126	0.102	rs6478108	-4.08	rs6478108	0.099332	8.28	-4.08	630	1	top1	0.099	3.9e-17	-4.08003	4.5e-05	IBD	Whole_Blood	9	/home/asset/IBD/FUSION_TWAS_sensitivity_20260614/05_results/IBD/Whole_Blood/IBD.Whole_Blood.chr9.dat	0.0160758	0.0154418	0.0386409
GTExv8.ALL.Whole_Blood	/home/asset/IBD/FUSION_TWAS_sensitivity_20260614/04_weights/GTExv8.ALL.Whole_Blood/ENSG00000121281.12.wgt.RDat	ENSG00000121281.12	16	50246136	50246137	0.2457	rs8046783	-5.06	rs11644043	0.192	11.63	-4.10188	332	21	enet	0.2	3e-35	-4.07041	4.69e-05	IBD	Whole_Blood	16	/home/asset/IBD/FUSION_TWAS_sensitivity_20260614/05_results/IBD/Whole_Blood/IBD.Whole_Blood.chr16.dat	0.0160758	0.015895	0.0398573
GTExv8.ALL.Colon_Transverse	/home/asset/IBD/FUSION_TWAS_sensitivity_20260614/04_weights/GTExv8.ALL.Colon_Transverse/ENSG00000233276.3.wgt.RDat	ENSG00000233276.3	3	49358599	49358600	0.0999	rs9822268	6.77	rs17595772	0.0687	-5.57	-4.06682	277	1	top1	0.069	2e-07	4.06682	4.77e-05	IBD	Colon_Transverse	3	/home/asset/IBD/FUSION_TWAS_sensitivity_20260614/05_results/IBD/Colon_Transverse/IBD.Colon_Transverse.chr3.dat	0.0145447	0.015969	0.0401235
GTExv8.ALL.Whole_Blood	/home/asset/IBD/FUSION_TWAS_sensitivity_20260614/04_weights/GTExv8.ALL.Whole_Blood/ENSG00000122986.13.wgt.RDat	ENSG00000122986.13	12	110704949	110704950	0.0438	rs17187412	-4.16	rs7974047	0.0208	-4.75	-4.0599	205	1	top1	0.021	0.00011	4.05992	4.91e-05	IBD	Whole_Blood	12	/home/asset/IBD/FUSION_TWAS_sensitivity_20260614/05_results/IBD/Whole_Blood/IBD.Whole_Blood.chr12.dat	0.0160758	0.0161444	0.0407224
GTExv8.ALL.Colon_Sigmoid	/home/asset/IBD/FUSION_TWAS_sensitivity_20260614/04_weights/GTExv8.ALL.Colon_Sigmoid/ENSG00000197083.11.wgt.RDat	ENSG00000197083.11	5	150946288	150946289	0.8095	rs10875560	5.14	rs11741861	0.470584	12.81	4.64341	525	525	susie	0.65	1.2e-74	4.05831	4.94e-05	IBD	Colon_Sigmoid	5	/home/asset/IBD/FUSION_TWAS_sensitivity_20260614/05_results/IBD/Colon_Sigmoid/IBD.Colon_Sigmoid.chr5.dat	0.0159472	0.0161444	0.0407224
GTExv8.ALL.Whole_Blood	/home/asset/IBD/FUSION_TWAS_sensitivity_20260614/04_weights/GTExv8.ALL.Whole_Blood/ENSG00000205560.12.wgt.RDat	ENSG00000205560.12	22	50578454	50578455	0.5354	rs131734	-3.7	rs1557503	0.291898	-14.2	3.0877	295	28	enet	0.45	1.5e-89	-4.0535	5.05e-05	IBD	Whole_Blood	22	/home/asset/IBD/FUSION_TWAS_sensitivity_20260614/05_results/IBD/Whole_Blood/IBD.Whole_Blood.chr22.dat	0.0160758	0.016284	0.041217
GTExv8.ALL.Small_Intestine_Terminal_Ileum	/home/asset/IBD/FUSION_TWAS_sensitivity_20260614/04_weights/GTExv8.ALL.Small_Intestine_Terminal_Ileum/ENSG00000110665.11.wgt.RDat	ENSG00000110665.11	11	2303048	2303049	0.48	rs2074023	-3.97	rs2074019	0.14156	-5.71	-3.9487	425	9	enet	0.16	1.7e-08	4.0486	5.15e-05	IBD	Small_Intestine_Terminal_Ileum	11	/home/asset/IBD/FUSION_TWAS_sensitivity_20260614/05_results/IBD/Small_Intestine_Terminal_Ileum/IBD.Small_Intestine_Terminal_Ileum.chr11.dat	0.0162697	0.016284	0.0413755
GTExv8.ALL.Colon_Sigmoid	/home/asset/IBD/FUSION_TWAS_sensitivity_20260614/04_weights/GTExv8.ALL.Colon_Sigmoid/ENSG00000204856.11.wgt.RDat	ENSG00000204856.11	12	110468375	110468376	0.0758	rs17187412	-4.16	rs7974047	0.050719	-4.57	-4.0599	245	245	susie	0.052	2.3e-05	4.04737	5.18e-05	IBD	Colon_Sigmoid	12	/home/asset/IBD/FUSION_TWAS_sensitivity_20260614/05_results/IBD/Colon_Sigmoid/IBD.Colon_Sigmoid.chr12.dat	0.0159949	0.016284	0.0413755
GTExv8.ALL.Small_Intestine_Terminal_Ileum	/home/asset/IBD/FUSION_TWAS_sensitivity_20260614/04_weights/GTExv8.ALL.Small_Intestine_Terminal_Ileum/ENSG00000204856.11.wgt.RDat	ENSG00000204856.11	12	110468375	110468376	0.089	rs17187412	-4.16	rs16940933	0.046844	-3.94	-4.04483	246	246	susie	0.062	0.00052	4.0454	5.22e-05	IBD	Small_Intestine_Terminal_Ileum	12	/home/asset/IBD/FUSION_TWAS_sensitivity_20260614/05_results/IBD/Small_Intestine_Terminal_Ileum/IBD.Small_Intestine_Terminal_Ileum.chr12.dat	0.0162697	0.016284	0.0413755
GTExv8.ALL.Colon_Transverse	/home/asset/IBD/FUSION_TWAS_sensitivity_20260614/04_weights/GTExv8.ALL.Colon_Transverse/ENSG00000197083.11.wgt.RDat	ENSG00000197083.11	5	150946288	150946289	0.7844	rs10875560	5.14	rs11741861	0.422722	13.37	4.64341	527	12	lasso	0.57	5.6e-70	4.03615	5.43e-05	IBD	Colon_Transverse	5	/home/asset/IBD/FUSION_TWAS_sensitivity_20260614/05_results/IBD/Colon_Transverse/IBD.Colon_Transverse.chr5.dat	0.0159203	0.0167488	0.0426302
GTExv8.ALL.Small_Intestine_Terminal_Ileum	/home/asset/IBD/FUSION_TWAS_sensitivity_20260614/04_weights/GTExv8.ALL.Small_Intestine_Terminal_Ileum/ENSG00000233006.6.wgt.RDat	ENSG00000233006.6	5	132369647	132369648	0.3283	rs17622656	6.02	rs272875	0.209	-6.26	-4.0284	413	1	top1	0.21	1.4e-10	4.0284	5.62e-05	IBD	Small_Intestine_Terminal_Ileum	5	/home/asset/IBD/FUSION_TWAS_sensitivity_20260614/05_results/IBD/Small_Intestine_Terminal_Ileum/IBD.Small_Intestine_Terminal_Ileum.chr5.dat	0.0162697	0.0169785	0.0426409
GTExv8.ALL.Whole_Blood	/home/asset/IBD/FUSION_TWAS_sensitivity_20260614/04_weights/GTExv8.ALL.Whole_Blood/ENSG00000004534.14.wgt.RDat	ENSG00000004534.14	3	49940006	49940007	0.4086	rs9822268	6.77	rs7613875	0.520158	18.94	3.66473	323	32	enet	0.53	3.5e-113	4.0275	5.64e-05	IBD	Whole_Blood	3	/home/asset/IBD/FUSION_TWAS_sensitivity_20260614/05_results/IBD/Whole_Blood/IBD.Whole_Blood.chr3.dat	0.0173128	0.0169785	0.0426409
GTExv8.ALL.Colon_Transverse	/home/asset/IBD/FUSION_TWAS_sensitivity_20260614/04_weights/GTExv8.ALL.Colon_Transverse/ENSG00000174437.16.wgt.RDat	ENSG00000174437.16	12	110280755	110280756	0.0459	rs17187412	-4.16	rs7974047	0.026427	-4.14	-4.05992	245	245	susie	0.027	0.00086	4.02514	5.69e-05	IBD	Colon_Transverse	12	/home/asset/IBD/FUSION_TWAS_sensitivity_20260614/05_results/IBD/Colon_Transverse/IBD.Colon_Transverse.chr12.dat	0.0160648	0.0169785	0.0426409
GTExv8.ALL.Colon_Sigmoid	/home/asset/IBD/FUSION_TWAS_sensitivity_20260614/04_weights/GTExv8.ALL.Colon_Sigmoid/ENSG00000233006.6.wgt.RDat	ENSG00000233006.6	5	132369647	132369648	0.1462	rs17622656	6.02	rs274559	0.131114	-6.92	-3.90661	406	406	susie	0.14	2.9e-12	4.01945	5.83e-05	IBD	Colon_Sigmoid	5	/home/asset/IBD/FUSION_TWAS_sensitivity_20260614/05_results/IBD/Colon_Sigmoid/IBD.Colon_Sigmoid.chr5.dat	0.0172519	0.0172092	0.0432964
GTExv8.ALL.Small_Intestine_Terminal_Ileum	/home/asset/IBD/FUSION_TWAS_sensitivity_20260614/04_weights/GTExv8.ALL.Small_Intestine_Terminal_Ileum/ENSG00000172057.9.wgt.RDat	ENSG00000172057.9	17	39927600	39927601	0.1879	rs12946510	5.53	rs3816470	0.156931	5.93	-3.92675	293	293	susie	0.17	1.2e-08	-4.01428	5.96e-05	IBD	Small_Intestine_Terminal_Ileum	17	/home/asset/IBD/FUSION_TWAS_sensitivity_20260614/05_results/IBD/Small_Intestine_Terminal_Ileum/IBD.Small_Intestine_Terminal_Ileum.chr17.dat	0.0162697	0.0174057	0.0438667
GTExv8.ALL.Colon_Transverse	/home/asset/IBD/FUSION_TWAS_sensitivity_20260614/04_weights/GTExv8.ALL.Colon_Transverse/ENSG00000233006.6.wgt.RDat	ENSG00000233006.6	5	132369647	132369648	0.2439	rs17622656	6.02	rs2631370	0.245739	-9.58	-4.00671	406	1	top1	0.25	1.9e-24	4.00671	6.16e-05	IBD	Colon_Transverse	5	/home/asset/IBD/FUSION_TWAS_sensitivity_20260614/05_results/IBD/Colon_Transverse/IBD.Colon_Transverse.chr5.dat	0.0163763	0.0178005	0.0442727
GTExv8.ALL.Colon_Transverse	/home/asset/IBD/FUSION_TWAS_sensitivity_20260614/04_weights/GTExv8.ALL.Colon_Transverse/ENSG00000164078.12.wgt.RDat	ENSG00000164078.12	3	49903843	49903844	0.0723	rs9822268	6.77	rs6446193	0.0547	-5.01	3.81226	333	333	susie	0.059	1.6e-06	-4.00377	6.23e-05	IBD	Colon_Transverse	3	/home/asset/IBD/FUSION_TWAS_sensitivity_20260614/05_results/IBD/Colon_Transverse/IBD.Colon_Transverse.chr3.dat	0.0163763	0.0178152	0.0442727
GTExv8.ALL.Small_Intestine_Terminal_Ileum	/home/asset/IBD/FUSION_TWAS_sensitivity_20260614/04_weights/GTExv8.ALL.Small_Intestine_Terminal_Ileum/ENSG00000189308.10.wgt.RDat	ENSG00000189308.10	4	83012925	83012926	0.1342	rs6535413	-4.2	rs3214024	0.075407	-4.36	-4.0011	458	1	top1	0.075	0.00014	4.00113	6.3e-05	IBD	Small_Intestine_Terminal_Ileum	4	/home/asset/IBD/FUSION_TWAS_sensitivity_20260614/05_results/IBD/Small_Intestine_Terminal_Ileum/IBD.Small_Intestine_Terminal_Ileum.chr4.dat	0.0162697	0.0178296	0.0443875
GTExv8.ALL.Colon_Transverse	/home/asset/IBD/FUSION_TWAS_sensitivity_20260614/04_weights/GTExv8.ALL.Colon_Transverse/ENSG00000128604.19.wgt.RDat	ENSG00000128604.19	7	128937611	128937612	0.3917	rs4728142	3.99	rs4728142	0.307503	10.69	3.99214	333	1	top1	0.31	2.8e-31	3.99214	6.55e-05	IBD	Colon_Transverse	7	/home/asset/IBD/FUSION_TWAS_sensitivity_20260614/05_results/IBD/Colon_Transverse/IBD.Colon_Transverse.chr7.dat	0.0166436	0.018348	0.0451003
GTExv8.ALL.Whole_Blood	/home/asset/IBD/FUSION_TWAS_sensitivity_20260614/04_weights/GTExv8.ALL.Whole_Blood/ENSG00000161405.16.wgt.RDat	ENSG00000161405.16	17	39864187	39864188	0.0613	rs12946510	5.53	rs907091	0.0643	-7.02	-3.9736	291	291	susie	0.066	9.6e-12	3.98614	6.72e-05	IBD	Whole_Blood	17	/home/asset/IBD/FUSION_TWAS_sensitivity_20260614/05_results/IBD/Whole_Blood/IBD.Whole_Blood.chr17.dat	0.0199167	0.0186341	0.0454063
GTExv8.ALL.Colon_Transverse	/home/asset/IBD/FUSION_TWAS_sensitivity_20260614/04_weights/GTExv8.ALL.Colon_Transverse/ENSG00000205560.12.wgt.RDat	ENSG00000205560.12	22	50578454	50578455	0.3947	rs131734	-3.7	rs131750	0.124305	7.18	-2.8226	295	7	lasso	0.16	4.2e-16	-3.9469	7.92e-05	IBD	Colon_Transverse	22	/home/asset/IBD/FUSION_TWAS_sensitivity_20260614/05_results/IBD/Colon_Transverse/IBD.Colon_Transverse.chr22.dat	0.0194755	0.0210382	0.0503564
GTExv8.ALL.Whole_Blood	/home/asset/IBD/FUSION_TWAS_sensitivity_20260614/04_weights/GTExv8.ALL.Whole_Blood/ENSG00000213600.3.wgt.RDat	ENSG00000213600.3	3	50239617	50239618	0.0215	rs2271961	-6.08	rs17657664	0.010524	-4	-4.42269	313	5	lasso	0.015	0.00076	3.94674	7.92e-05	IBD	Whole_Blood	3	/home/asset/IBD/FUSION_TWAS_sensitivity_20260614/05_results/IBD/Whole_Blood/IBD.Whole_Blood.chr3.dat	0.020628	0.0210382	0.0503564
GTExv8.ALL.Small_Intestine_Terminal_Ileum	/home/asset/IBD/FUSION_TWAS_sensitivity_20260614/04_weights/GTExv8.ALL.Small_Intestine_Terminal_Ileum/ENSG00000004534.14.wgt.RDat	ENSG00000004534.14	3	49940006	49940007	0.4591	rs9822268	6.77	rs2013208	0.4475	9.23	4.0126	339	339	susie	0.47	8.8e-26	3.94404	8.01e-05	IBD	Small_Intestine_Terminal_Ileum	3	/home/asset/IBD/FUSION_TWAS_sensitivity_20260614/05_results/IBD/Small_Intestine_Terminal_Ileum/IBD.Small_Intestine_Terminal_Ileum.chr3.dat	0.018333	0.0210382	0.0503564
GTExv8.ALL.Whole_Blood	/home/asset/IBD/FUSION_TWAS_sensitivity_20260614/04_weights/GTExv8.ALL.Whole_Blood/ENSG00000145780.7.wgt.RDat	ENSG00000145780.7	5	115544893	115544894	0.1177	rs10041776	-3.94	rs10041776	0.068453	-6.95	-3.94413	504	1	top1	0.068	3.6e-12	3.94	8.01e-05	IBD	Whole_Blood	5	/home/asset/IBD/FUSION_TWAS_sensitivity_20260614/05_results/IBD/Whole_Blood/IBD.Whole_Blood.chr5.dat	0.020628	0.0210382	0.0503564
GTExv8.ALL.Whole_Blood	/home/asset/IBD/FUSION_TWAS_sensitivity_20260614/04_weights/GTExv8.ALL.Whole_Blood/ENSG00000213753.10.wgt.RDat	ENSG00000213753.10	19	58575444	58575445	0.0417	rs3794966	-4.85	rs2305119	0.026	4.48	-3.97101	232	18	enet	0.034	8.8e-07	-3.94298	8.05e-05	IBD	Whole_Blood	19	/home/asset/IBD/FUSION_TWAS_sensitivity_20260614/05_results/IBD/Whole_Blood/IBD.Whole_Blood.chr19.dat	0.020628	0.0210382	0.0503564
GTExv8.ALL.Whole_Blood	/home/asset/IBD/FUSION_TWAS_sensitivity_20260614/04_weights/GTExv8.ALL.Whole_Blood/ENSG00000161395.13.wgt.RDat	ENSG00000161395.13	17	39696796	39696797	0.0536	rs12946510	5.53	rs903502	0.0265	4.64	-3.9413	317	1	top1	0.026	1.4e-05	-3.94133	8.1e-05	IBD	Whole_Blood	17	/home/asset/IBD/FUSION_TWAS_sensitivity_20260614/05_results/IBD/Whole_Blood/IBD.Whole_Blood.chr17.dat	0.020628	0.0210382	0.0503564
GTExv8.ALL.Colon_Sigmoid	/home/asset/IBD/FUSION_TWAS_sensitivity_20260614/04_weights/GTExv8.ALL.Colon_Sigmoid/ENSG00000181915.4.wgt.RDat	ENSG00000181915.4	10	62804856	62804857	0.0481	rs10761659	5.92	rs7905229	0.018209	4.31	4.4005	468	468	susie	0.036	0.00039	3.94	8.16e-05	IBD	Colon_Sigmoid	10	/home/asset/IBD/FUSION_TWAS_sensitivity_20260614/05_results/IBD/Colon_Sigmoid/IBD.Colon_Sigmoid.chr10.dat	0.0231809	0.0210382	0.0503564
GTExv8.ALL.Whole_Blood	/home/asset/IBD/FUSION_TWAS_sensitivity_20260614/04_weights/GTExv8.ALL.Whole_Blood/ENSG00000125245.12.wgt.RDat	ENSG00000125245.12	13	99261743	99261744	0.0717	rs9557217	4.52	rs7999077	0.027895	5.23	3.9373	494	1	top1	0.028	8.2e-06	3.9373	8.24e-05	IBD	Whole_Blood	13	/home/asset/IBD/FUSION_TWAS_sensitivity_20260614/05_results/IBD/Whole_Blood/IBD.Whole_Blood.chr13.dat	0.020628	0.0210382	0.0503564
GTExv8.ALL.Small_Intestine_Terminal_Ileum	/home/asset/IBD/FUSION_TWAS_sensitivity_20260614/04_weights/GTExv8.ALL.Small_Intestine_Terminal_Ileum/ENSG00000272381.1.wgt.RDat	ENSG00000272381.1	10	31187882	31187883	0.1467	rs1624116	4.52	rs3006595	0.072156	4.31	3.5684	366	2	lasso	0.078	0.00011	3.93385	8.36e-05	IBD	Small_Intestine_Terminal_Ileum	10	/home/asset/IBD/FUSION_TWAS_sensitivity_20260614/05_results/IBD/Small_Intestine_Terminal_Ileum/IBD.Small_Intestine_Terminal_Ileum.chr10.dat	0.018333	0.0210382	0.0503564
GTExv8.ALL.Whole_Blood	/home/asset/IBD/FUSION_TWAS_sensitivity_20260614/04_weights/GTExv8.ALL.Whole_Blood/ENSG00000161847.13.wgt.RDat	ENSG00000161847.13	19	10333434	10333435	0.0641	rs12720356	3.93	rs12720356	0.0269	4.45	3.93272	388	1	top1	0.027	1.2e-05	3.93272	8.4e-05	IBD	Whole_Blood	19	/home/asset/IBD/FUSION_TWAS_sensitivity_20260614/05_results/IBD/Whole_Blood/IBD.Whole_Blood.chr19.dat	0.020628	0.0210382	0.0503564
GTExv8.ALL.Small_Intestine_Terminal_Ileum	/home/asset/IBD/FUSION_TWAS_sensitivity_20260614/04_weights/GTExv8.ALL.Small_Intestine_Terminal_Ileum/ENSG00000235908.1.wgt.RDat	ENSG00000235908.1	3	49367005	49367006	0.1149	rs9822268	6.77	rs11714957	0.02489	-3.94	-3.683	282	282	susie	0.044	0.0031	3.93176	8.43e-05	IBD	Small_Intestine_Terminal_Ileum	3	/home/asset/IBD/FUSION_TWAS_sensitivity_20260614/05_results/IBD/Small_Intestine_Terminal_Ileum/IBD.Small_Intestine_Terminal_Ileum.chr3.dat	0.018333	0.0210382	0.0503564
GTExv8.ALL.Colon_Sigmoid	/home/asset/IBD/FUSION_TWAS_sensitivity_20260614/04_weights/GTExv8.ALL.Colon_Sigmoid/ENSG00000161180.10.wgt.RDat	ENSG00000161180.10	22	21632715	21632716	0.2252	rs464694	4.43	rs4820091	0.238049	-8.98	3.9192	298	5	lasso	0.24	4.2e-21	-3.92172	8.79e-05	IBD	Colon_Sigmoid	22	/home/asset/IBD/FUSION_TWAS_sensitivity_20260614/05_results/IBD/Colon_Sigmoid/IBD.Colon_Sigmoid.chr22.dat	0.0240102	0.021739	0.051682
GTExv8.ALL.Whole_Blood	/home/asset/IBD/FUSION_TWAS_sensitivity_20260614/04_weights/GTExv8.ALL.Whole_Blood/ENSG00000115607.9.wgt.RDat	ENSG00000115607.9	2	102418688	102418689	0.3187	rs917997	4.5	rs2041756	0.297	-14.14	4.45068	558	47	enet	0.36	1.7e-66	-3.91001	9.23e-05	IBD	Whole_Blood	2	/home/asset/IBD/FUSION_TWAS_sensitivity_20260614/05_results/IBD/Whole_Blood/IBD.Whole_Blood.chr2.dat	0.0220218	0.0226234	0.0535821
GTExv8.ALL.Whole_Blood	/home/asset/IBD/FUSION_TWAS_sensitivity_20260614/04_weights/GTExv8.ALL.Whole_Blood/ENSG00000170091.10.wgt.RDat	ENSG00000170091.10	5	174045603	174045604	0.097	rs747472	-3.76	rs17695092	0.038156	5.98	-3.70071	635	635	susie	0.044	2.5e-08	-3.9	9.48e-05	IBD	Whole_Blood	5	/home/asset/IBD/FUSION_TWAS_sensitivity_20260614/05_results/IBD/Whole_Blood/IBD.Whole_Blood.chr5.dat	0.0220218	0.0230305	0.0546486
GTExv8.ALL.Colon_Sigmoid	/home/asset/IBD/FUSION_TWAS_sensitivity_20260614/04_weights/GTExv8.ALL.Colon_Sigmoid/ENSG00000228778.2.wgt.RDat	ENSG00000228778.2	10	99526947	99526948	0.4022	rs4409764	6.53	rs11596008	0.198645	-8.41	-0.97291	436	16	enet	0.27	2.1e-23	3.89	0.000102	IBD	Colon_Sigmoid	10	/home/asset/IBD/FUSION_TWAS_sensitivity_20260614/05_results/IBD/Colon_Sigmoid/IBD.Colon_Sigmoid.chr10.dat	0.0268298	0.0245623	0.0579881
GTExv8.ALL.Whole_Blood	/home/asset/IBD/FUSION_TWAS_sensitivity_20260614/04_weights/GTExv8.ALL.Whole_Blood/ENSG00000280734.2.wgt.RDat	ENSG00000280734.2	13	99499305	99499306	0.0337	rs9557217	4.52	rs7327204	0.038193	-5.37	3.8825	498	1	top1	0.038	2e-07	-3.8825	0.000103	IBD	Whole_Blood	13	/home/asset/IBD/FUSION_TWAS_sensitivity_20260614/05_results/IBD/Whole_Blood/IBD.Whole_Blood.chr13.dat	0.023297	0.0245874	0.0581555
GTExv8.ALL.Colon_Transverse	/home/asset/IBD/FUSION_TWAS_sensitivity_20260614/04_weights/GTExv8.ALL.Colon_Transverse/ENSG00000204856.11.wgt.RDat	ENSG00000204856.11	12	110468375	110468376	0.1026	rs17187412	-4.16	rs3825390	0.074035	-5.99	-3.47958	249	2	lasso	0.075	6e-08	3.87939	0.000105	IBD	Colon_Transverse	12	/home/asset/IBD/FUSION_TWAS_sensitivity_20260614/05_results/IBD/Colon_Transverse/IBD.Colon_Transverse.chr12.dat	0.025013	0.0248488	0.0588814
GTExv8.ALL.Colon_Transverse	/home/asset/IBD/FUSION_TWAS_sensitivity_20260614/04_weights/GTExv8.ALL.Colon_Transverse/ENSG00000279873.2.wgt.RDat	ENSG00000279873.2	2	43227209	43227210	0.0691	rs6725688	4.941	rs1549723	0.01	3.99	3.2077	496	496	susie	0.018	0.0063	3.86692	0.00011	IBD	Colon_Transverse	2	/home/asset/IBD/FUSION_TWAS_sensitivity_20260614/05_results/IBD/Colon_Transverse/IBD.Colon_Transverse.chr2.dat	0.02541	0.0258096	0.0601985
GTExv8.ALL.Whole_Blood	/home/asset/IBD/FUSION_TWAS_sensitivity_20260614/04_weights/GTExv8.ALL.Whole_Blood/ENSG00000233006.6.wgt.RDat	ENSG00000233006.6	5	132369647	132369648	0.0581	rs17622656	6.02	rs156322	0.05154	-6.5	-3.68556	400	400	susie	0.057	2.8e-10	3.84	0.000125	IBD	Whole_Blood	5	/home/asset/IBD/FUSION_TWAS_sensitivity_20260614/05_results/IBD/Whole_Blood/IBD.Whole_Blood.chr5.dat	0.0275481	0.0290805	0.066479
GTExv8.ALL.Small_Intestine_Terminal_Ileum	/home/asset/IBD/FUSION_TWAS_sensitivity_20260614/04_weights/GTExv8.ALL.Small_Intestine_Terminal_Ileum/ENSG00000205560.12.wgt.RDat	ENSG00000205560.12	22	50578454	50578455	0.387	rs131734	-3.7	rs470117	0.10216	5.29	-2.7607	296	6	lasso	0.22	6.5e-11	-3.83077	0.000128	IBD	Small_Intestine_Terminal_Ileum	22	/home/asset/IBD/FUSION_TWAS_sensitivity_20260614/05_results/IBD/Small_Intestine_Terminal_Ileum/IBD.Small_Intestine_Terminal_Ileum.chr22.dat	0.0264448	0.0295282	0.0672073
GTExv8.ALL.Whole_Blood	/home/asset/IBD/FUSION_TWAS_sensitivity_20260614/04_weights/GTExv8.ALL.Whole_Blood/ENSG00000185651.14.wgt.RDat	ENSG00000185651.14	22	21567546	21567547	0.1369	rs464694	4.43	rs2283790	0.116334	9.73	3.7239	282	7	lasso	0.13	5.7e-23	3.8151	0.000136	IBD	Whole_Blood	22	/home/asset/IBD/FUSION_TWAS_sensitivity_20260614/05_results/IBD/Whole_Blood/IBD.Whole_Blood.chr22.dat	0.029223	0.0311123	0.0705096
GTExv8.ALL.Small_Intestine_Terminal_Ileum	/home/asset/IBD/FUSION_TWAS_sensitivity_20260614/04_weights/GTExv8.ALL.Small_Intestine_Terminal_Ileum/ENSG00000161395.13.wgt.RDat	ENSG00000161395.13	17	39696796	39696797	0.4353	rs12946510	5.53	rs907089	0.184411	6.01	-3.54101	319	319	susie	0.2	5.9e-10	-3.80573	0.000141	IBD	Small_Intestine_Terminal_Ileum	17	/home/asset/IBD/FUSION_TWAS_sensitivity_20260614/05_results/IBD/Small_Intestine_Terminal_Ileum/IBD.Small_Intestine_Terminal_Ileum.chr17.dat	0.0277434	0.0319895	0.072645
GTExv8.ALL.Whole_Blood	/home/asset/IBD/FUSION_TWAS_sensitivity_20260614/04_weights/GTExv8.ALL.Whole_Blood/ENSG00000248019.2.wgt.RDat	ENSG00000248019.2	4	88709788	88709789	0.088	rs7674009	4.17	rs2924936	0.0606	-6.87	3.7661	408	408	susie	0.062	3.9e-11	-3.78629	0.000153	IBD	Whole_Blood	4	/home/asset/IBD/FUSION_TWAS_sensitivity_20260614/05_results/IBD/Whole_Blood/IBD.Whole_Blood.chr4.dat	0.031515	0.0343708	0.0764388
GTExv8.ALL.Whole_Blood	/home/asset/IBD/FUSION_TWAS_sensitivity_20260614/04_weights/GTExv8.ALL.Whole_Blood/ENSG00000237693.4.wgt.RDat	ENSG00000237693.4	5	150846522	150846523	0.0516	rs10875560	5.14	rs3733925	-0.001357	3.75	-1.43742	512	17	enet	0.0037	0.063	-3.78	0.000154	IBD	Whole_Blood	5	/home/asset/IBD/FUSION_TWAS_sensitivity_20260614/05_results/IBD/Whole_Blood/IBD.Whole_Blood.chr5.dat	0.031515	0.0343708	0.0764749
GTExv8.ALL.Colon_Sigmoid	/home/asset/IBD/FUSION_TWAS_sensitivity_20260614/04_weights/GTExv8.ALL.Colon_Sigmoid/ENSG00000173457.10.wgt.RDat	ENSG00000173457.10	11	64246937	64246938	0.1083	rs574087	-4.42	rs647152	0.0362	-4.98	-4.15839	343	20	enet	0.069	1.1e-06	3.77923	0.000157	IBD	Colon_Sigmoid	11	/home/asset/IBD/FUSION_TWAS_sensitivity_20260614/05_results/IBD/Colon_Sigmoid/IBD.Colon_Sigmoid.chr11.dat	0.0398219	0.0347578	0.0765807
GTExv8.ALL.Colon_Transverse	/home/asset/IBD/FUSION_TWAS_sensitivity_20260614/04_weights/GTExv8.ALL.Colon_Transverse/ENSG00000161180.10.wgt.RDat	ENSG00000161180.10	22	21632715	21632716	0.1156	rs464694	4.43	rs131665	0.037695	-4.94	3.6652	298	298	susie	0.051	6.7e-06	-3.7679	0.000165	IBD	Colon_Transverse	22	/home/asset/IBD/FUSION_TWAS_sensitivity_20260614/05_results/IBD/Colon_Transverse/IBD.Colon_Transverse.chr22.dat	0.0368082	0.035949	0.078622
GTExv8.ALL.Whole_Blood	/home/asset/IBD/FUSION_TWAS_sensitivity_20260614/04_weights/GTExv8.ALL.Whole_Blood/ENSG00000161180.10.wgt.RDat	ENSG00000161180.10	22	21632715	21632716	0.061	rs464694	4.43	rs878825	0.024635	-4.79	3.9733	294	23	enet	0.033	1.2e-06	-3.7669	0.000165	IBD	Whole_Blood	22	/home/asset/IBD/FUSION_TWAS_sensitivity_20260614/05_results/IBD/Whole_Blood/IBD.Whole_Blood.chr22.dat	0.0329808	0.035949	0.078622
GTExv8.ALL.Colon_Transverse	/home/asset/IBD/FUSION_TWAS_sensitivity_20260614/04_weights/GTExv8.ALL.Colon_Transverse/ENSG00000139133.6.wgt.RDat	ENSG00000139133.6	12	34024134	34024135	0.0416	rs10844655	-3.93	rs12367881	0.053515	-4.62	-3.76194	226	1	top1	0.054	4.4e-06	3.76194	0.000169	IBD	Colon_Transverse	12	/home/asset/IBD/FUSION_TWAS_sensitivity_20260614/05_results/IBD/Colon_Transverse/IBD.Colon_Transverse.chr12.dat	0.0368082	0.0365306	0.0800652
GTExv8.ALL.Colon_Sigmoid	/home/asset/IBD/FUSION_TWAS_sensitivity_20260614/04_weights/GTExv8.ALL.Colon_Sigmoid/ENSG00000168152.12.wgt.RDat	ENSG00000168152.12	4	82901075	82901076	0.0617	rs6535413	-4.2	rs3214024	0.013863	-3.8	-4.00113	472	472	susie	0.026	0.0024	3.7581	0.000171	IBD	Colon_Sigmoid	4	/home/asset/IBD/FUSION_TWAS_sensitivity_20260614/05_results/IBD/Colon_Sigmoid/IBD.Colon_Sigmoid.chr4.dat	0.0418773	0.0366742	0.0805498
GTExv8.ALL.Small_Intestine_Terminal_Ileum	/home/asset/IBD/FUSION_TWAS_sensitivity_20260614/04_weights/GTExv8.ALL.Small_Intestine_Terminal_Ileum/ENSG00000197056.9.wgt.RDat	ENSG00000197056.9	1	35059785	35059786	0.3332	rs12048974	3.64	rs2971400	0.043439	3.97	3.34009	289	289	susie	0.047	0.0023	3.74022	0.000184	IBD	Small_Intestine_Terminal_Ileum	1	/home/asset/IBD/FUSION_TWAS_sensitivity_20260614/05_results/IBD/Small_Intestine_Terminal_Ileum/IBD.Small_Intestine_Terminal_Ileum.chr1.dat	0.0345585	0.0391563	0.086181
GTExv8.ALL.Colon_Transverse	/home/asset/IBD/FUSION_TWAS_sensitivity_20260614/04_weights/GTExv8.ALL.Colon_Transverse/ENSG00000117791.15.wgt.RDat	ENSG00000117791.15	1	220748224	220748225	0.1671	rs10863595	3.94	rs6697965	-0.002596	-3.54	2.62764	403	403	susie	0.0038	0.12	-3.72353	0.000196	IBD	Colon_Transverse	1	/home/asset/IBD/FUSION_TWAS_sensitivity_20260614/05_results/IBD/Colon_Transverse/IBD.Colon_Transverse.chr1.dat	0.041503	0.0413892	0.09077
GTExv8.ALL.Colon_Sigmoid	/home/asset/IBD/FUSION_TWAS_sensitivity_20260614/04_weights/GTExv8.ALL.Colon_Sigmoid/ENSG00000205560.12.wgt.RDat	ENSG00000205560.12	22	50578454	50578455	0.456	rs131734	-3.7	rs5770911	0.233493	-8.69	3.3189	295	295	susie	0.3	6.3e-27	-3.72169	0.000198	IBD	Colon_Sigmoid	22	/home/asset/IBD/FUSION_TWAS_sensitivity_20260614/05_results/IBD/Colon_Sigmoid/IBD.Colon_Sigmoid.chr22.dat	0.0468732	0.0414923	0.091184
GTExv8.ALL.Whole_Blood	/home/asset/IBD/FUSION_TWAS_sensitivity_20260614/04_weights/GTExv8.ALL.Whole_Blood/ENSG00000073605.18.wgt.RDat	ENSG00000073605.18	17	39918649	39918650	0.3853	rs12946510	5.53	rs8067378	0.417	16.74	-3.8899	290	290	susie	0.45	9.4e-90	-3.70606	0.000211	IBD	Whole_Blood	17	/home/asset/IBD/FUSION_TWAS_sensitivity_20260614/05_results/IBD/Whole_Blood/IBD.Whole_Blood.chr17.dat	0.0412169	0.0438816	0.0960971
GTExv8.ALL.Colon_Sigmoid	/home/asset/IBD/FUSION_TWAS_sensitivity_20260614/04_weights/GTExv8.ALL.Colon_Sigmoid/ENSG00000161179.13.wgt.RDat	ENSG00000161179.13	22	21630063	21630064	0.1199	rs464694	4.43	rs131665	0.010672	4.48	3.6652	298	298	susie	0.054	1.6e-05	3.69357	0.000221	IBD	Colon_Sigmoid	22	/home/asset/IBD/FUSION_TWAS_sensitivity_20260614/05_results/IBD/Colon_Sigmoid/IBD.Colon_Sigmoid.chr22.dat	0.0506304	0.0456157	0.100098
GTExv8.ALL.Whole_Blood	/home/asset/IBD/FUSION_TWAS_sensitivity_20260614/04_weights/GTExv8.ALL.Whole_Blood/ENSG00000197457.9.wgt.RDat	ENSG00000197457.9	20	63657681	63657682	0.1485	rs6062634	-5	rs909334	0.124	-9.21	-3.6857	417	26	enet	0.15	6.2e-26	3.69171	0.000223	IBD	Whole_Blood	20	/home/asset/IBD/FUSION_TWAS_sensitivity_20260614/05_results/IBD/Whole_Blood/IBD.Whole_Blood.chr20.dat	0.042593	0.045685	0.100452
GTExv8.ALL.Colon_Transverse	/home/asset/IBD/FUSION_TWAS_sensitivity_20260614/04_weights/GTExv8.ALL.Colon_Transverse/ENSG00000115216.13.wgt.RDat	ENSG00000115216.13	2	27427789	27427790	0.1585	rs780110	-3.681	rs780110	0.109	-7.08	-3.68069	297	1	top1	0.11	5.3e-11	3.68069	0.000233	IBD	Colon_Transverse	2	/home/asset/IBD/FUSION_TWAS_sensitivity_20260614/05_results/IBD/Colon_Transverse/IBD.Colon_Transverse.chr2.dat	0.0480043	0.0466884	0.102712
GTExv8.ALL.Small_Intestine_Terminal_Ileum	/home/asset/IBD/FUSION_TWAS_sensitivity_20260614/04_weights/GTExv8.ALL.Small_Intestine_Terminal_Ileum/ENSG00000115216.13.wgt.RDat	ENSG00000115216.13	2	27427789	27427790	0.1929	rs780110	-3.68	rs780110	0.138	-5.11	-3.68069	296	1	top1	0.14	2.7e-07	3.68069	0.000233	IBD	Small_Intestine_Terminal_Ileum	2	/home/asset/IBD/FUSION_TWAS_sensitivity_20260614/05_results/IBD/Small_Intestine_Terminal_Ileum/IBD.Small_Intestine_Terminal_Ileum.chr2.dat	0.041859	0.0466884	0.102712
GTExv8.ALL.Whole_Blood	/home/asset/IBD/FUSION_TWAS_sensitivity_20260614/04_weights/GTExv8.ALL.Whole_Blood/ENSG00000115216.13.wgt.RDat	ENSG00000115216.13	2	27427789	27427790	0.11	rs780110	-3.68	rs780110	0.0778	-7.54	-3.68069	288	1	top1	0.078	1.2e-13	3.68069	0.000233	IBD	Whole_Blood	2	/home/asset/IBD/FUSION_TWAS_sensitivity_20260614/05_results/IBD/Whole_Blood/IBD.Whole_Blood.chr2.dat	0.0435355	0.0466884	0.102712
GTExv8.ALL.Colon_Transverse	/home/asset/IBD/FUSION_TWAS_sensitivity_20260614/04_weights/GTExv8.ALL.Colon_Transverse/ENSG00000236801.1.wgt.RDat	ENSG00000236801.1	9	70217194	70217195	0.0818	rs2975863	-3.94	rs3015233	0.024958	4.33	-3.44536	439	439	susie	0.026	0.0011	-3.66921	0.000243	IBD	Colon_Transverse	9	/home/asset/IBD/FUSION_TWAS_sensitivity_20260614/05_results/IBD/Colon_Transverse/IBD.Colon_Transverse.chr9.dat	0.0487471	0.0479916	0.10574
GTExv8.ALL.Whole_Blood	/home/asset/IBD/FUSION_TWAS_sensitivity_20260614/04_weights/GTExv8.ALL.Whole_Blood/ENSG00000258366.7.wgt.RDat	ENSG00000258366.7	20	63657809	63657810	0.0567	rs6062634	-5	rs909334	0.0166	-5.14	-3.6857	417	417	susie	0.021	0.00011	3.66921	0.000243	IBD	Whole_Blood	20	/home/asset/IBD/FUSION_TWAS_sensitivity_20260614/05_results/IBD/Whole_Blood/IBD.Whole_Blood.chr20.dat	0.0442284	0.0479916	0.10574
GTExv8.ALL.Colon_Sigmoid	/home/asset/IBD/FUSION_TWAS_sensitivity_20260614/04_weights/GTExv8.ALL.Colon_Sigmoid/ENSG00000188315.7.wgt.RDat	ENSG00000188315.7	3	49277829	49277830	0.0944	rs9822268	6.77	rs9837625	0.0462	-4.27	3.66764	277	1	top1	0.046	6.6e-05	-3.6676	0.000245	IBD	Colon_Sigmoid	3	/home/asset/IBD/FUSION_TWAS_sensitivity_20260614/05_results/IBD/Colon_Sigmoid/IBD.Colon_Sigmoid.chr3.dat	0.0543747	0.048041	0.10574
GTExv8.ALL.Whole_Blood	/home/asset/IBD/FUSION_TWAS_sensitivity_20260614/04_weights/GTExv8.ALL.Whole_Blood/ENSG00000253736.1.wgt.RDat	ENSG00000253736.1	5	172777491	172777492	0.0935	rs693557	4.85	rs322372	0.04184	-5.77	-1.91181	529	14	enet	0.048	5.8e-09	3.67	0.000247	IBD	Whole_Blood	5	/home/asset/IBD/FUSION_TWAS_sensitivity_20260614/05_results/IBD/Whole_Blood/IBD.Whole_Blood.chr5.dat	0.0442284	0.0480897	0.106048
GTExv8.ALL.Whole_Blood	/home/asset/IBD/FUSION_TWAS_sensitivity_20260614/04_weights/GTExv8.ALL.Whole_Blood/ENSG00000163703.17.wgt.RDat	ENSG00000163703.17	3	9933821	9933822	0.1127	rs457414	-3.72	rs442373	0.022863	-4.37	3.65538	489	1	top1	0.023	5e-05	-3.65538	0.000257	IBD	Whole_Blood	3	/home/asset/IBD/FUSION_TWAS_sensitivity_20260614/05_results/IBD/Whole_Blood/IBD.Whole_Blood.chr3.dat	0.0450799	0.0496843	0.108644
GTExv8.ALL.Small_Intestine_Terminal_Ileum	/home/asset/IBD/FUSION_TWAS_sensitivity_20260614/04_weights/GTExv8.ALL.Small_Intestine_Terminal_Ileum/ENSG00000228778.2.wgt.RDat	ENSG00000228778.2	10	99526947	99526948	0.3841	rs4129132	4.81	rs10883365	0.119899	6.15	4.7381	436	13	enet	0.15	7.1e-08	4.8905	1.01e-06	UC	Small_Intestine_Terminal_Ileum	10	/home/asset/IBD/FUSION_TWAS_sensitivity_20260614/05_results/UC/Small_Intestine_Terminal_Ileum/UC.Small_Intestine_Terminal_Ileum.chr10.dat	0.00417332	0.0203145	0.00198234
GTExv8.ALL.Colon_Transverse	/home/asset/IBD/FUSION_TWAS_sensitivity_20260614/04_weights/GTExv8.ALL.Colon_Transverse/ENSG00000257582.5.wgt.RDat	ENSG00000257582.5	10	99531176	99531177	0.4409	rs4129132	4.81	rs10883367	0.320743	11.2	4.73275	436	11	enet	0.34	2.9e-35	4.79583	1.62e-06	UC	Colon_Transverse	10	/home/asset/IBD/FUSION_TWAS_sensitivity_20260614/05_results/UC/Colon_Transverse/UC.Colon_Transverse.chr10.dat	0.0123509	0.0203145	0.00267086
GTExv8.ALL.Small_Intestine_Terminal_Ileum	/home/asset/IBD/FUSION_TWAS_sensitivity_20260614/04_weights/GTExv8.ALL.Small_Intestine_Terminal_Ileum/ENSG00000257582.5.wgt.RDat	ENSG00000257582.5	10	99531176	99531177	0.3355	rs4129132	4.81	rs10883367	0.24384	6.7	4.7327	436	1	top1	0.24	2.6e-12	4.73275	2.22e-06	UC	Small_Intestine_Terminal_Ileum	10	/home/asset/IBD/FUSION_TWAS_sensitivity_20260614/05_results/UC/Small_Intestine_Terminal_Ileum/UC.Small_Intestine_Terminal_Ileum.chr10.dat	0.00458652	0.0203145	0.0035883
GTExv8.ALL.Small_Intestine_Terminal_Ileum	/home/asset/IBD/FUSION_TWAS_sensitivity_20260614/04_weights/GTExv8.ALL.Small_Intestine_Terminal_Ileum/ENSG00000270781.1.wgt.RDat	ENSG00000270781.1	17	48899130	48899131	0.1971	rs9894220	-4.1	rs4794004	0.000702	3.51	-2.9001	391	391	susie	0.038	0.0057	-4.6276	3.7e-06	UC	Small_Intestine_Terminal_Ileum	17	/home/asset/IBD/FUSION_TWAS_sensitivity_20260614/05_results/UC/Small_Intestine_Terminal_Ileum/UC.Small_Intestine_Terminal_Ileum.chr17.dat	0.00509613	0.0253931	0.00554556
GTExv8.ALL.Colon_Sigmoid	/home/asset/IBD/FUSION_TWAS_sensitivity_20260614/04_weights/GTExv8.ALL.Colon_Sigmoid/ENSG00000257582.5.wgt.RDat	ENSG00000257582.5	10	99531176	99531177	0.4919	rs4129132	4.81	rs10883367	0.341947	10.56	4.73275	436	28	enet	0.36	1.1e-32	4.54964	5.37e-06	UC	Colon_Sigmoid	10	/home/asset/IBD/FUSION_TWAS_sensitivity_20260614/05_results/UC/Colon_Sigmoid/UC.Colon_Sigmoid.chr10.dat	0.0381324	0.0294834	0.00763225

## Sheet: S9D_top50
PANEL	FILE	ID	CHR	P0	P1	HSQ	BEST.GWAS.ID	BEST.GWAS.Z	EQTL.ID	EQTL.R2	EQTL.Z	EQTL.GWAS.Z	NSNP	NWGT	MODEL	MODELCV.R2	MODELCV.PV	TWAS.Z	TWAS.P	trait	tissue	chr	source_file	FDR_within_trait_tissue	FDR_within_trait_all_4_tissues	FDR_global_all_traits_tissues
GTExv8.ALL.Colon_Sigmoid	/home/asset/IBD/FUSION_TWAS_sensitivity_20260614/04_weights/GTExv8.ALL.Colon_Sigmoid/ENSG00000261644.2.wgt.RDat	ENSG00000261644.2	16	50742758	50742759	0.1285	rs2076756	8.03	rs17313265	0.010214	4.38	7.65	432	432	susie	0.015	0.016	7.7482	9.32e-15	CD	Colon_Sigmoid	16	/home/asset/IBD/FUSION_TWAS_sensitivity_20260614/05_results/CD/Colon_Sigmoid/CD.Colon_Sigmoid.chr16.dat	6.63584e-11	2.5658e-10	7.68285e-10
GTExv8.ALL.Colon_Sigmoid	/home/asset/IBD/FUSION_TWAS_sensitivity_20260614/04_weights/GTExv8.ALL.Colon_Sigmoid/ENSG00000227001.3.wgt.RDat	ENSG00000227001.3	1	21427966	21427967	0.5308	rs4654947	4.18	rs4654947	0.376	-11.09	4.17949	382	382	susie	0.39	8e-36	-4.21738	2.47e-05	CD	Colon_Sigmoid	1	/home/asset/IBD/FUSION_TWAS_sensitivity_20260614/05_results/CD/Colon_Sigmoid/CD.Colon_Sigmoid.chr1.dat	0.087932	0.113332	0.0245316
GTExv8.ALL.Colon_Sigmoid	/home/asset/IBD/FUSION_TWAS_sensitivity_20260614/04_weights/GTExv8.ALL.Colon_Sigmoid/ENSG00000257582.5.wgt.RDat	ENSG00000257582.5	10	99531176	99531177	0.4919	rs4409764	3.99	rs10883367	0.341947	10.56	3.93345	436	28	enet	0.36	1.1e-32	3.94225	8.07e-05	CD	Colon_Sigmoid	10	/home/asset/IBD/FUSION_TWAS_sensitivity_20260614/05_results/CD/Colon_Sigmoid/CD.Colon_Sigmoid.chr10.dat	0.157352	0.16416	0.0503564
GTExv8.ALL.Colon_Sigmoid	/home/asset/IBD/FUSION_TWAS_sensitivity_20260614/04_weights/GTExv8.ALL.Colon_Sigmoid/ENSG00000167720.12.wgt.RDat	ENSG00000167720.12	17	2303382	2303383	0.4754	rs12450118	4.2	rs17834563	0.472	-12.43	3.95373	407	407	susie	0.48	1.2e-46	-3.92053	8.84e-05	CD	Colon_Sigmoid	17	/home/asset/IBD/FUSION_TWAS_sensitivity_20260614/05_results/CD/Colon_Sigmoid/CD.Colon_Sigmoid.chr17.dat	0.157352	0.16416	0.051682
GTExv8.ALL.Colon_Sigmoid	/home/asset/IBD/FUSION_TWAS_sensitivity_20260614/04_weights/GTExv8.ALL.Colon_Sigmoid/ENSG00000142794.18.wgt.RDat	ENSG00000142794.18	1	21440127	21440128	0.7291	rs4654947	4.18	rs4654947	0.506	12.75	4.17949	385	385	susie	0.58	1.5e-61	3.81666	0.000135	CD	Colon_Sigmoid	1	/home/asset/IBD/FUSION_TWAS_sensitivity_20260614/05_results/CD/Colon_Sigmoid/CD.Colon_Sigmoid.chr1.dat	0.175627	0.16416	0.0704341
GTExv8.ALL.Colon_Sigmoid	/home/asset/IBD/FUSION_TWAS_sensitivity_20260614/04_weights/GTExv8.ALL.Colon_Sigmoid/ENSG00000227354.6.wgt.RDat	ENSG00000227354.6	13	79406308	79406309	0.7396	rs9574386	3.18	rs1155848	0.401	11.47	2.99365	395	395	susie	0.49	1.5e-48	3.7947	0.000148	CD	Colon_Sigmoid	13	/home/asset/IBD/FUSION_TWAS_sensitivity_20260614/05_results/CD/Colon_Sigmoid/CD.Colon_Sigmoid.chr13.dat	0.175627	0.16416	0.0753101
GTExv8.ALL.Colon_Sigmoid	/home/asset/IBD/FUSION_TWAS_sensitivity_20260614/04_weights/GTExv8.ALL.Colon_Sigmoid/ENSG00000144036.15.wgt.RDat	ENSG00000144036.15	2	72826040	72826041	0.1263	rs7571064	-4.377	rs634785	0.0438	-4.35	-3.92582	232	13	enet	0.05	3.2e-05	3.72744	0.000193	CD	Colon_Sigmoid	2	/home/asset/IBD/FUSION_TWAS_sensitivity_20260614/05_results/CD/Colon_Sigmoid/CD.Colon_Sigmoid.chr2.dat	0.196309	0.18976	0.0898857
GTExv8.ALL.Colon_Sigmoid	/home/asset/IBD/FUSION_TWAS_sensitivity_20260614/04_weights/GTExv8.ALL.Colon_Sigmoid/ENSG00000181915.4.wgt.RDat	ENSG00000181915.4	10	62804856	62804857	0.0481	rs10761659	3.86	rs7905229	0.018209	4.31	3.48467	468	468	susie	0.036	0.00039	3.54504	0.000393	CD	Colon_Sigmoid	10	/home/asset/IBD/FUSION_TWAS_sensitivity_20260614/05_results/CD/Colon_Sigmoid/CD.Colon_Sigmoid.chr10.dat	0.303312	0.26654	0.137858
GTExv8.ALL.Colon_Sigmoid	/home/asset/IBD/FUSION_TWAS_sensitivity_20260614/04_weights/GTExv8.ALL.Colon_Sigmoid/ENSG00000260302.1.wgt.RDat	ENSG00000260302.1	18	12775922	12775923	0.3023	rs1893217	3.59	rs2542151	0.222353	8.48	3.5316	383	1	top1	0.22	3.1e-19	3.5316	0.000413	CD	Colon_Sigmoid	18	/home/asset/IBD/FUSION_TWAS_sensitivity_20260614/05_results/CD/Colon_Sigmoid/CD.Colon_Sigmoid.chr18.dat	0.303312	0.26654	0.141609
GTExv8.ALL.Colon_Sigmoid	/home/asset/IBD/FUSION_TWAS_sensitivity_20260614/04_weights/GTExv8.ALL.Colon_Sigmoid/ENSG00000205746.9.wgt.RDat	ENSG00000205746.9	16	18352475	18352476	0.0938	rs4781864	2.94	rs4781874	0.015006	3.78	2.9	150	24	enet	0.039	0.00022	3.52349	0.000426	CD	Colon_Sigmoid	16	/home/asset/IBD/FUSION_TWAS_sensitivity_20260614/05_results/CD/Colon_Sigmoid/CD.Colon_Sigmoid.chr16.dat	0.303312	0.26654	0.144514
GTExv8.ALL.Colon_Sigmoid	/home/asset/IBD/FUSION_TWAS_sensitivity_20260614/04_weights/GTExv8.ALL.Colon_Sigmoid/ENSG00000213066.11.wgt.RDat	ENSG00000213066.11	6	166999181	166999182	0.0933	rs10946204	3.99	rs6921588	0.0769	5.06	3.35963	622	1	top1	0.077	3e-07	3.3596	0.00078	CD	Colon_Sigmoid	6	/home/asset/IBD/FUSION_TWAS_sensitivity_20260614/05_results/CD/Colon_Sigmoid/CD.Colon_Sigmoid.chr6.dat	0.504873	0.370231	0.208619
GTExv8.ALL.Colon_Sigmoid	/home/asset/IBD/FUSION_TWAS_sensitivity_20260614/04_weights/GTExv8.ALL.Colon_Sigmoid/ENSG00000133110.14.wgt.RDat	ENSG00000133110.14	13	37598843	37598844	0.2365	rs2273893	3.12	rs12864566	0.0901	5.77	3.10339	571	571	susie	0.11	3.8e-10	3.2658	0.001091	CD	Colon_Sigmoid	13	/home/asset/IBD/FUSION_TWAS_sensitivity_20260614/05_results/CD/Colon_Sigmoid/CD.Colon_Sigmoid.chr13.dat	0.539742	0.420597	0.244005
GTExv8.ALL.Colon_Sigmoid	/home/asset/IBD/FUSION_TWAS_sensitivity_20260614/04_weights/GTExv8.ALL.Colon_Sigmoid/ENSG00000243725.6.wgt.RDat	ENSG00000243725.6	1	54715821	54715822	0.1794	rs300271	3.4	rs1368883	0.0358	-4.47	2.04654	526	22	enet	0.052	2.4e-05	-3.24068	0.00119	CD	Colon_Sigmoid	1	/home/asset/IBD/FUSION_TWAS_sensitivity_20260614/05_results/CD/Colon_Sigmoid/CD.Colon_Sigmoid.chr1.dat	0.539742	0.431062	0.254796
GTExv8.ALL.Colon_Sigmoid	/home/asset/IBD/FUSION_TWAS_sensitivity_20260614/04_weights/GTExv8.ALL.Colon_Sigmoid/ENSG00000128604.19.wgt.RDat	ENSG00000128604.19	7	128937611	128937612	0.2278	rs3807306	-3.25	rs3807306	0.185523	-8.14	-3.2464	333	2	lasso	0.2	2e-17	3.21799	0.00129	CD	Colon_Sigmoid	7	/home/asset/IBD/FUSION_TWAS_sensitivity_20260614/05_results/CD/Colon_Sigmoid/CD.Colon_Sigmoid.chr7.dat	0.539742	0.437827	0.260403
GTExv8.ALL.Colon_Sigmoid	/home/asset/IBD/FUSION_TWAS_sensitivity_20260614/04_weights/GTExv8.ALL.Colon_Sigmoid/ENSG00000148943.11.wgt.RDat	ENSG00000148943.11	11	27506772	27506773	0.1106	rs10835187	-3.21	rs10835187	0.0709	5.55	-3.21384	387	1	top1	0.071	8.6e-07	-3.21384	0.00131	CD	Colon_Sigmoid	11	/home/asset/IBD/FUSION_TWAS_sensitivity_20260614/05_results/CD/Colon_Sigmoid/CD.Colon_Sigmoid.chr11.dat	0.539742	0.437827	0.262746
GTExv8.ALL.Colon_Sigmoid	/home/asset/IBD/FUSION_TWAS_sensitivity_20260614/04_weights/GTExv8.ALL.Colon_Sigmoid/ENSG00000282021.1.wgt.RDat	ENSG00000282021.1	8	1760446	1760447	0.1495	rs10105317	3.53	rs7005592	0.0876	5.56	3.2003	730	1	top1	0.088	4.5e-08	3.2003	0.00137	CD	Colon_Sigmoid	8	/home/asset/IBD/FUSION_TWAS_sensitivity_20260614/05_results/CD/Colon_Sigmoid/CD.Colon_Sigmoid.chr8.dat	0.539742	0.437977	0.267617
GTExv8.ALL.Colon_Sigmoid	/home/asset/IBD/FUSION_TWAS_sensitivity_20260614/04_weights/GTExv8.ALL.Colon_Sigmoid/ENSG00000171729.13.wgt.RDat	ENSG00000171729.13	1	15152531	15152532	0.2301	rs3753315	3.2	rs3753315	0.103	-5.82	3.19593	556	1	top1	0.1	2.6e-09	-3.19593	0.00139	CD	Colon_Sigmoid	1	/home/asset/IBD/FUSION_TWAS_sensitivity_20260614/05_results/CD/Colon_Sigmoid/CD.Colon_Sigmoid.chr1.dat	0.539742	0.437977	0.268975
GTExv8.ALL.Colon_Sigmoid	/home/asset/IBD/FUSION_TWAS_sensitivity_20260614/04_weights/GTExv8.ALL.Colon_Sigmoid/ENSG00000197165.10.wgt.RDat	ENSG00000197165.10	16	28597108	28597109	0.1851	rs1074631	3.5	rs3859172	0.147361	7.54	2.8	186	8	lasso	0.15	3.8e-13	3.19044	0.00142	CD	Colon_Sigmoid	16	/home/asset/IBD/FUSION_TWAS_sensitivity_20260614/05_results/CD/Colon_Sigmoid/CD.Colon_Sigmoid.chr16.dat	0.539742	0.439243	0.271592
GTExv8.ALL.Colon_Sigmoid	/home/asset/IBD/FUSION_TWAS_sensitivity_20260614/04_weights/GTExv8.ALL.Colon_Sigmoid/ENSG00000196993.8.wgt.RDat	ENSG00000196993.8	16	28751786	28751787	0.145	rs1074631	3.5	rs2726034	0.119522	-7.22	2.67	196	17	enet	0.13	1.7e-11	-3.15815	0.00159	CD	Colon_Sigmoid	16	/home/asset/IBD/FUSION_TWAS_sensitivity_20260614/05_results/CD/Colon_Sigmoid/CD.Colon_Sigmoid.chr16.dat	0.539742	0.470674	0.283701
GTExv8.ALL.Colon_Sigmoid	/home/asset/IBD/FUSION_TWAS_sensitivity_20260614/04_weights/GTExv8.ALL.Colon_Sigmoid/ENSG00000105849.5.wgt.RDat	ENSG00000105849.5	7	19709086	19709087	0.0987	rs10259096	-3.57	rs2285928	0.06165	4.59	-3.1081	537	1	top1	0.062	4.4e-06	-3.10814	0.00188	CD	Colon_Sigmoid	7	/home/asset/IBD/FUSION_TWAS_sensitivity_20260614/05_results/CD/Colon_Sigmoid/CD.Colon_Sigmoid.chr7.dat	0.539742	0.51244	0.308103
GTExv8.ALL.Colon_Sigmoid	/home/asset/IBD/FUSION_TWAS_sensitivity_20260614/04_weights/GTExv8.ALL.Colon_Sigmoid/ENSG00000228778.2.wgt.RDat	ENSG00000228778.2	10	99526947	99526948	0.4022	rs4409764	3.99	rs11596008	0.198645	-8.41	-1.82248	436	16	enet	0.27	2.1e-23	3.10561	0.0019	CD	Colon_Sigmoid	10	/home/asset/IBD/FUSION_TWAS_sensitivity_20260614/05_results/CD/Colon_Sigmoid/CD.Colon_Sigmoid.chr10.dat	0.539742	0.512814	0.308924
GTExv8.ALL.Colon_Sigmoid	/home/asset/IBD/FUSION_TWAS_sensitivity_20260614/04_weights/GTExv8.ALL.Colon_Sigmoid/ENSG00000245573.7.wgt.RDat	ENSG00000245573.7	11	27506837	27506838	0.0836	rs10835187	-3.21	rs7949590	0.049	-4.35	-3.10146	387	1	top1	0.049	4e-05	3.10146	0.00193	CD	Colon_Sigmoid	11	/home/asset/IBD/FUSION_TWAS_sensitivity_20260614/05_results/CD/Colon_Sigmoid/CD.Colon_Sigmoid.chr11.dat	0.539742	0.515853	0.311346
GTExv8.ALL.Colon_Sigmoid	/home/asset/IBD/FUSION_TWAS_sensitivity_20260614/04_weights/GTExv8.ALL.Colon_Sigmoid/ENSG00000101363.12.wgt.RDat	ENSG00000101363.12	20	37289637	37289638	0.0978	rs6017916	4.07	rs1806940	0.043196	-4.79	2.63968	325	325	susie	0.048	5e-05	-3.08363	0.00204	CD	Colon_Sigmoid	20	/home/asset/IBD/FUSION_TWAS_sensitivity_20260614/05_results/CD/Colon_Sigmoid/CD.Colon_Sigmoid.chr20.dat	0.539742	0.53749	0.322774
GTExv8.ALL.Colon_Sigmoid	/home/asset/IBD/FUSION_TWAS_sensitivity_20260614/04_weights/GTExv8.ALL.Colon_Sigmoid/ENSG00000092964.17.wgt.RDat	ENSG00000092964.17	8	26514092	26514093	0.1386	rs13277175	-3.54	rs17406372	0.00622	4.29	-2.9587	670	670	susie	0.0083	0.057	-3.08347	0.00205	CD	Colon_Sigmoid	8	/home/asset/IBD/FUSION_TWAS_sensitivity_20260614/05_results/CD/Colon_Sigmoid/CD.Colon_Sigmoid.chr8.dat	0.539742	0.53749	0.323116
GTExv8.ALL.Colon_Sigmoid	/home/asset/IBD/FUSION_TWAS_sensitivity_20260614/04_weights/GTExv8.ALL.Colon_Sigmoid/ENSG00000267065.2.wgt.RDat	ENSG00000267065.2	17	76799043	76799044	0.3079	rs10459	3.98	rs563079	0.0541	5.57	1.80219	517	36	enet	0.14	6.6e-12	3.07334	0.00212	CD	Colon_Sigmoid	17	/home/asset/IBD/FUSION_TWAS_sensitivity_20260614/05_results/CD/Colon_Sigmoid/CD.Colon_Sigmoid.chr17.dat	0.539742	0.54094	0.326518
GTExv8.ALL.Colon_Sigmoid	/home/asset/IBD/FUSION_TWAS_sensitivity_20260614/04_weights/GTExv8.ALL.Colon_Sigmoid/ENSG00000259404.5.wgt.RDat	ENSG00000259404.5	15	84080167	84080168	0.0799	rs6602982	-3.47	rs3860265	0.057941	4.67	3.05842	206	1	top1	0.058	8.5e-06	3.05842	0.00223	CD	Colon_Sigmoid	15	/home/asset/IBD/FUSION_TWAS_sensitivity_20260614/05_results/CD/Colon_Sigmoid/CD.Colon_Sigmoid.chr15.dat	0.539742	0.54094	0.334232
GTExv8.ALL.Colon_Sigmoid	/home/asset/IBD/FUSION_TWAS_sensitivity_20260614/04_weights/GTExv8.ALL.Colon_Sigmoid/ENSG00000259683.1.wgt.RDat	ENSG00000259683.1	15	84389728	84389729	0.404	rs12595786	-3.52	rs3860265	0.390818	11.2	3.05842	237	1	top1	0.39	4.2e-36	3.05842	0.00223	CD	Colon_Sigmoid	15	/home/asset/IBD/FUSION_TWAS_sensitivity_20260614/05_results/CD/Colon_Sigmoid/CD.Colon_Sigmoid.chr15.dat	0.539742	0.54094	0.334232
GTExv8.ALL.Colon_Sigmoid	/home/asset/IBD/FUSION_TWAS_sensitivity_20260614/04_weights/GTExv8.ALL.Colon_Sigmoid/ENSG00000259570.1.wgt.RDat	ENSG00000259570.1	15	84394511	84394512	0.1864	rs12595786	-3.52	rs3860265	0.184063	7.8	3.05842	241	1	top1	0.18	6.8e-16	3.05842	0.00223	CD	Colon_Sigmoid	15	/home/asset/IBD/FUSION_TWAS_sensitivity_20260614/05_results/CD/Colon_Sigmoid/CD.Colon_Sigmoid.chr15.dat	0.539742	0.54094	0.334232
GTExv8.ALL.Colon_Sigmoid	/home/asset/IBD/FUSION_TWAS_sensitivity_20260614/04_weights/GTExv8.ALL.Colon_Sigmoid/ENSG00000185924.6.wgt.RDat	ENSG00000185924.6	17	2025344	2025345	0.1716	rs12450118	4.2	rs4239070	0.0826	5.52	3.05683	461	1	top1	0.083	1.1e-07	3.05683	0.00224	CD	Colon_Sigmoid	17	/home/asset/IBD/FUSION_TWAS_sensitivity_20260614/05_results/CD/Colon_Sigmoid/CD.Colon_Sigmoid.chr17.dat	0.539742	0.54094	0.335122
GTExv8.ALL.Colon_Sigmoid	/home/asset/IBD/FUSION_TWAS_sensitivity_20260614/04_weights/GTExv8.ALL.Colon_Sigmoid/ENSG00000165633.12.wgt.RDat	ENSG00000165633.12	10	49115508	49115509	0.1777	rs17011563	2.91	rs7067651	0.027494	3.82	1.95158	604	3	lasso	0.043	0.00011	3.05053	0.00228	CD	Colon_Sigmoid	10	/home/asset/IBD/FUSION_TWAS_sensitivity_20260614/05_results/CD/Colon_Sigmoid/CD.Colon_Sigmoid.chr10.dat	0.539742	0.541107	0.337432
GTExv8.ALL.Colon_Sigmoid	/home/asset/IBD/FUSION_TWAS_sensitivity_20260614/04_weights/GTExv8.ALL.Colon_Sigmoid/ENSG00000165478.6.wgt.RDat	ENSG00000165478.6	11	124936411	124936412	0.1714	rs750338	-3.47	rs10790716	0.000452	-4.39	-2.80797	505	7	lasso	0.035	0.00051	3.04246	0.00235	CD	Colon_Sigmoid	11	/home/asset/IBD/FUSION_TWAS_sensitivity_20260614/05_results/CD/Colon_Sigmoid/CD.Colon_Sigmoid.chr11.dat	0.539742	0.545973	0.339519
GTExv8.ALL.Colon_Sigmoid	/home/asset/IBD/FUSION_TWAS_sensitivity_20260614/04_weights/GTExv8.ALL.Colon_Sigmoid/ENSG00000148384.12.wgt.RDat	ENSG00000148384.12	9	136439822	136439823	0.1752	rs34984083	3.81	rs3087886	0.098661	-5.92	3.0315	368	1	top1	0.099	6.2e-09	-3.0315	0.00243	CD	Colon_Sigmoid	9	/home/asset/IBD/FUSION_TWAS_sensitivity_20260614/05_results/CD/Colon_Sigmoid/CD.Colon_Sigmoid.chr9.dat	0.540675	0.556743	0.344183
GTExv8.ALL.Colon_Sigmoid	/home/asset/IBD/FUSION_TWAS_sensitivity_20260614/04_weights/GTExv8.ALL.Colon_Sigmoid/ENSG00000197253.13.wgt.RDat	ENSG00000197253.13	16	1230183	1230184	0.1257	rs9927389	-3.3	rs11248860	0.042666	-5.64	2.52	444	7	enet	0.087	5.4e-08	-3.01674	0.00256	CD	Colon_Sigmoid	16	/home/asset/IBD/FUSION_TWAS_sensitivity_20260614/05_results/CD/Colon_Sigmoid/CD.Colon_Sigmoid.chr16.dat	0.552339	0.56371	0.353486
GTExv8.ALL.Colon_Sigmoid	/home/asset/IBD/FUSION_TWAS_sensitivity_20260614/04_weights/GTExv8.ALL.Colon_Sigmoid/ENSG00000177082.12.wgt.RDat	ENSG00000177082.12	15	84654342	84654343	0.162	rs12595786	-3.52	rs11637142	0.130842	-6.83	2.87491	345	345	susie	0.13	8.4e-12	-2.99109	0.00278	CD	Colon_Sigmoid	15	/home/asset/IBD/FUSION_TWAS_sensitivity_20260614/05_results/CD/Colon_Sigmoid/CD.Colon_Sigmoid.chr15.dat	0.571524	0.571485	0.369623
GTExv8.ALL.Colon_Sigmoid	/home/asset/IBD/FUSION_TWAS_sensitivity_20260614/04_weights/GTExv8.ALL.Colon_Sigmoid/ENSG00000173156.6.wgt.RDat	ENSG00000173156.6	11	67056817	67056818	0.8259	rs2298588	3.13	rs11227678	0.347	-10.54	3.12602	251	14	enet	0.41	1.9e-38	-2.97833	0.0029	CD	Colon_Sigmoid	11	/home/asset/IBD/FUSION_TWAS_sensitivity_20260614/05_results/CD/Colon_Sigmoid/CD.Colon_Sigmoid.chr11.dat	0.571524	0.571485	0.372946
GTExv8.ALL.Colon_Sigmoid	/home/asset/IBD/FUSION_TWAS_sensitivity_20260614/04_weights/GTExv8.ALL.Colon_Sigmoid/ENSG00000175183.9.wgt.RDat	ENSG00000175183.9	12	76879059	76879060	0.231	rs11115613	3.55	rs2047226	0.095555	5.69	-2.4	471	471	susie	0.12	2.2e-10	-2.97507	0.00293	CD	Colon_Sigmoid	12	/home/asset/IBD/FUSION_TWAS_sensitivity_20260614/05_results/CD/Colon_Sigmoid/CD.Colon_Sigmoid.chr12.dat	0.571524	0.571485	0.374018
GTExv8.ALL.Colon_Sigmoid	/home/asset/IBD/FUSION_TWAS_sensitivity_20260614/04_weights/GTExv8.ALL.Colon_Sigmoid/ENSG00000206053.12.wgt.RDat	ENSG00000206053.12	16	1678255	1678256	0.1699	rs2906912	3.89	rs8058190	0.018413	4.43	-2.2	481	35	enet	0.023	0.0036	-2.97032	0.00297	CD	Colon_Sigmoid	16	/home/asset/IBD/FUSION_TWAS_sensitivity_20260614/05_results/CD/Colon_Sigmoid/CD.Colon_Sigmoid.chr16.dat	0.571524	0.571485	0.374018
GTExv8.ALL.Colon_Sigmoid	/home/asset/IBD/FUSION_TWAS_sensitivity_20260614/04_weights/GTExv8.ALL.Colon_Sigmoid/ENSG00000113296.14.wgt.RDat	ENSG00000113296.14	5	79991310	79991311	0.1863	rs12521286	-3.06	rs10514162	0.019555	4.09	-2.93299	495	1	top1	0.02	0.0072	-2.93299	0.00336	CD	Colon_Sigmoid	5	/home/asset/IBD/FUSION_TWAS_sensitivity_20260614/05_results/CD/Colon_Sigmoid/CD.Colon_Sigmoid.chr5.dat	0.62122	0.571903	0.397782
GTExv8.ALL.Colon_Sigmoid	/home/asset/IBD/FUSION_TWAS_sensitivity_20260614/04_weights/GTExv8.ALL.Colon_Sigmoid/ENSG00000259295.6.wgt.RDat	ENSG00000259295.6	15	85191437	85191438	0.2079	rs16942194	-3.65	rs35316992	0.118566	6.49	2.92285	509	1	top1	0.12	1.7e-10	2.92285	0.00347	CD	Colon_Sigmoid	15	/home/asset/IBD/FUSION_TWAS_sensitivity_20260614/05_results/CD/Colon_Sigmoid/CD.Colon_Sigmoid.chr15.dat	0.62122	0.571903	0.40175
GTExv8.ALL.Colon_Sigmoid	/home/asset/IBD/FUSION_TWAS_sensitivity_20260614/04_weights/GTExv8.ALL.Colon_Sigmoid/ENSG00000139200.13.wgt.RDat	ENSG00000139200.13	12	6700799	6700800	0.0894	rs2886271	-3.3	rs7959658	0.077791	5.1	-2.92	273	1	top1	0.078	2.6e-07	-2.92072	0.00349	CD	Colon_Sigmoid	12	/home/asset/IBD/FUSION_TWAS_sensitivity_20260614/05_results/CD/Colon_Sigmoid/CD.Colon_Sigmoid.chr12.dat	0.62122	0.571903	0.40237
GTExv8.ALL.Colon_Sigmoid	/home/asset/IBD/FUSION_TWAS_sensitivity_20260614/04_weights/GTExv8.ALL.Colon_Sigmoid/ENSG00000225578.1.wgt.RDat	ENSG00000225578.1	3	196939876	196939877	0.1748	rs9109	-2.93	rs548853	0.123	6.47	-2.87835	456	1	top1	0.12	7.3e-11	-2.87835	0.004	CD	Colon_Sigmoid	3	/home/asset/IBD/FUSION_TWAS_sensitivity_20260614/05_results/CD/Colon_Sigmoid/CD.Colon_Sigmoid.chr3.dat	0.685507	0.616792	0.425944
GTExv8.ALL.Colon_Sigmoid	/home/asset/IBD/FUSION_TWAS_sensitivity_20260614/04_weights/GTExv8.ALL.Colon_Sigmoid/ENSG00000144455.13.wgt.RDat	ENSG00000144455.13	3	4467280	4467281	0.5727	rs4684438	-3.74	rs11915920	0.321	10.18	1.91058	644	644	susie	0.4	3.4e-37	2.87419	0.00405	CD	Colon_Sigmoid	3	/home/asset/IBD/FUSION_TWAS_sensitivity_20260614/05_results/CD/Colon_Sigmoid/CD.Colon_Sigmoid.chr3.dat	0.685507	0.616792	0.426029
GTExv8.ALL.Colon_Sigmoid	/home/asset/IBD/FUSION_TWAS_sensitivity_20260614/04_weights/GTExv8.ALL.Colon_Sigmoid/ENSG00000269937.1.wgt.RDat	ENSG00000269937.1	16	2565095	2565096	0.2447	rs11648529	-2.64	rs11646366	0.087978	5.81	-2.47	295	27	enet	0.12	6.5e-11	-2.86757	0.00414	CD	Colon_Sigmoid	16	/home/asset/IBD/FUSION_TWAS_sensitivity_20260614/05_results/CD/Colon_Sigmoid/CD.Colon_Sigmoid.chr16.dat	0.685507	0.619425	0.426029
GTExv8.ALL.Colon_Sigmoid	/home/asset/IBD/FUSION_TWAS_sensitivity_20260614/04_weights/GTExv8.ALL.Colon_Sigmoid/ENSG00000183696.13.wgt.RDat	ENSG00000183696.13	7	48088627	48088628	0.1222	rs10268299	-3.94	rs6463462	0.072819	-5.76	2.6464	535	535	susie	0.082	1.2e-07	-2.84431	0.00445	CD	Colon_Sigmoid	7	/home/asset/IBD/FUSION_TWAS_sensitivity_20260614/05_results/CD/Colon_Sigmoid/CD.Colon_Sigmoid.chr7.dat	0.692394	0.641406	0.442896
GTExv8.ALL.Colon_Sigmoid	/home/asset/IBD/FUSION_TWAS_sensitivity_20260614/04_weights/GTExv8.ALL.Colon_Sigmoid/ENSG00000244056.3.wgt.RDat	ENSG00000244056.3	15	84394071	84394072	0.2711	rs12595786	-3.52	rs3860265	0.223549	8.74	3.05842	242	15	enet	0.23	7.1e-20	2.83247	0.00462	CD	Colon_Sigmoid	15	/home/asset/IBD/FUSION_TWAS_sensitivity_20260614/05_results/CD/Colon_Sigmoid/CD.Colon_Sigmoid.chr15.dat	0.692394	0.652249	0.447527
GTExv8.ALL.Colon_Sigmoid	/home/asset/IBD/FUSION_TWAS_sensitivity_20260614/04_weights/GTExv8.ALL.Colon_Sigmoid/ENSG00000159921.14.wgt.RDat	ENSG00000159921.14	9	36277055	36277056	0.1822	rs444543	2.992	rs2274523	0.006584	-3.9	-2.3242	395	34	enet	0.052	2.4e-05	2.8227	0.00476	CD	Colon_Sigmoid	9	/home/asset/IBD/FUSION_TWAS_sensitivity_20260614/05_results/CD/Colon_Sigmoid/CD.Colon_Sigmoid.chr9.dat	0.692394	0.66072	0.453721
GTExv8.ALL.Colon_Sigmoid	/home/asset/IBD/FUSION_TWAS_sensitivity_20260614/04_weights/GTExv8.ALL.Colon_Sigmoid/ENSG00000272223.1.wgt.RDat	ENSG00000272223.1	6	43034404	43034405	0.1162	rs1969759	3.7	rs12526596	-0.00213	-3.71	3.3288	368	15	enet	-0.0017	0.5	-2.8199	0.0048	CD	Colon_Sigmoid	6	/home/asset/IBD/FUSION_TWAS_sensitivity_20260614/05_results/CD/Colon_Sigmoid/CD.Colon_Sigmoid.chr6.dat	0.692394	0.66072	0.453765
GTExv8.ALL.Colon_Sigmoid	/home/asset/IBD/FUSION_TWAS_sensitivity_20260614/04_weights/GTExv8.ALL.Colon_Sigmoid/ENSG00000100124.14.wgt.RDat	ENSG00000100124.14	22	37848866	37848867	0.2535	rs34517070	-2.78	rs34517070	0.184409	7.72	-2.77947	406	406	susie	0.19	3.8e-16	-2.81742	0.00484	CD	Colon_Sigmoid	22	/home/asset/IBD/FUSION_TWAS_sensitivity_20260614/05_results/CD/Colon_Sigmoid/CD.Colon_Sigmoid.chr22.dat	0.692394	0.661235	0.45442
GTExv8.ALL.Colon_Sigmoid	/home/asset/IBD/FUSION_TWAS_sensitivity_20260614/04_weights/GTExv8.ALL.Colon_Sigmoid/ENSG00000224232.1.wgt.RDat	ENSG00000224232.1	2	241478315	241478316	0.1231	rs7421596	-2.834	rs3771355	-0.00188	-3.15	2.67253	330	330	susie	0.0027	0.17	-2.80847	0.004978	CD	Colon_Sigmoid	2	/home/asset/IBD/FUSION_TWAS_sensitivity_20260614/05_results/CD/Colon_Sigmoid/CD.Colon_Sigmoid.chr2.dat	0.692394	0.661235	0.460118
GTExv8.ALL.Colon_Sigmoid	/home/asset/IBD/FUSION_TWAS_sensitivity_20260614/04_weights/GTExv8.ALL.Colon_Sigmoid/ENSG00000211698.2.wgt.RDat	ENSG00000211698.2	7	38354516	38354517	0.1552	rs11760351	3.02	rs2072505	0.142616	-6.98	-2.8008	631	1	top1	0.14	1.9e-12	2.8008	0.0051	CD	Colon_Sigmoid	7	/home/asset/IBD/FUSION_TWAS_sensitivity_20260614/05_results/CD/Colon_Sigmoid/CD.Colon_Sigmoid.chr7.dat	0.692394	0.661235	0.464892
GTExv8.ALL.Colon_Transverse	/home/asset/IBD/FUSION_TWAS_sensitivity_20260614/04_weights/GTExv8.ALL.Colon_Transverse/ENSG00000085978.21.wgt.RDat	ENSG00000085978.21	2	233210050	233210051	0.0667	rs12994997	-4.932	rs12994997	0.0439	-4.86	-4.93177	515	515	susie	0.055	3.5e-06	4.87	1.11e-06	CD	Colon_Transverse	2	/home/asset/IBD/FUSION_TWAS_sensitivity_20260614/05_results/CD/Colon_Transverse/CD.Colon_Transverse.chr2.dat	0.00847485	0.0101861	0.00212795
GTExv8.ALL.Colon_Transverse	/home/asset/IBD/FUSION_TWAS_sensitivity_20260614/04_weights/GTExv8.ALL.Colon_Transverse/ENSG00000260249.2.wgt.RDat	ENSG00000260249.2	16	50666210	50666211	0.1193	rs2076756	8.03	rs8060598	0.01502	4.12	-4.62545	421	421	susie	0.022	0.0025	-4.6273	3.7e-06	CD	Colon_Transverse	16	/home/asset/IBD/FUSION_TWAS_sensitivity_20260614/05_results/CD/Colon_Transverse/CD.Colon_Transverse.chr16.dat	0.0141248	0.0203722	0.00554556
GTExv8.ALL.Colon_Transverse	/home/asset/IBD/FUSION_TWAS_sensitivity_20260614/04_weights/GTExv8.ALL.Colon_Transverse/ENSG00000227001.3.wgt.RDat	ENSG00000227001.3	1	21427966	21427967	0.5874	rs4654947	4.18	rs4654947	0.434608	-12.98	4.17949	381	3	lasso	0.45	6.6e-50	-4.13697	3.52e-05	CD	Colon_Transverse	1	/home/asset/IBD/FUSION_TWAS_sensitivity_20260614/05_results/CD/Colon_Transverse/CD.Colon_Transverse.chr1.dat	0.089584	0.121132	0.03154
GTExv8.ALL.Colon_Transverse	/home/asset/IBD/FUSION_TWAS_sensitivity_20260614/04_weights/GTExv8.ALL.Colon_Transverse/ENSG00000257582.5.wgt.RDat	ENSG00000257582.5	10	99531176	99531177	0.4409	rs4409764	3.99	rs10883367	0.320743	11.2	3.93345	436	11	enet	0.34	2.9e-35	3.8648	0.000111	CD	Colon_Transverse	10	/home/asset/IBD/FUSION_TWAS_sensitivity_20260614/05_results/CD/Colon_Transverse/CD.Colon_Transverse.chr10.dat	0.211871	0.16416	0.0601985
GTExv8.ALL.Colon_Transverse	/home/asset/IBD/FUSION_TWAS_sensitivity_20260614/04_weights/GTExv8.ALL.Colon_Transverse/ENSG00000142794.18.wgt.RDat	ENSG00000142794.18	1	21440127	21440128	0.5981	rs4654947	4.18	rs4654947	0.390292	11.98	4.17949	384	16	enet	0.49	6e-55	3.77307	0.000161	CD	Colon_Transverse	1	/home/asset/IBD/FUSION_TWAS_sensitivity_20260614/05_results/CD/Colon_Transverse/CD.Colon_Transverse.chr1.dat	0.245847	0.16416	0.0780698
GTExv8.ALL.Colon_Transverse	/home/asset/IBD/FUSION_TWAS_sensitivity_20260614/04_weights/GTExv8.ALL.Colon_Transverse/ENSG00000167720.12.wgt.RDat	ENSG00000167720.12	17	2303382	2303383	0.4437	rs12450118	4.2	rs12450028	0.402	-12.2	3.446	407	7	lasso	0.41	1.5e-43	-3.65504	0.000257	CD	Colon_Transverse	17	/home/asset/IBD/FUSION_TWAS_sensitivity_20260614/05_results/CD/Colon_Transverse/CD.Colon_Transverse.chr17.dat	0.308672	0.243973	0.108644
GTExv8.ALL.Colon_Transverse	/home/asset/IBD/FUSION_TWAS_sensitivity_20260614/04_weights/GTExv8.ALL.Colon_Transverse/ENSG00000185924.6.wgt.RDat	ENSG00000185924.6	17	2025344	2025345	0.1947	rs12450118	4.2	rs4473232	0.101	6.57	3.69952	460	460	susie	0.1	2.5e-10	3.63	0.000283	CD	Colon_Transverse	17	/home/asset/IBD/FUSION_TWAS_sensitivity_20260614/05_results/CD/Colon_Transverse/CD.Colon_Transverse.chr17.dat	0.308672	0.245267	0.114357
GTExv8.ALL.Colon_Transverse	/home/asset/IBD/FUSION_TWAS_sensitivity_20260614/04_weights/GTExv8.ALL.Colon_Transverse/ENSG00000270210.1.wgt.RDat	ENSG00000270210.1	2	28425944	28425945	0.1332	rs2279990	-3.892	rs9309662	0.0829	-6.25	-3.58366	423	1	top1	0.083	1.1e-08	3.58	0.000339	CD	Colon_Transverse	2	/home/asset/IBD/FUSION_TWAS_sensitivity_20260614/05_results/CD/Colon_Transverse/CD.Colon_Transverse.chr2.dat	0.323533	0.261535	0.124559
GTExv8.ALL.Colon_Transverse	/home/asset/IBD/FUSION_TWAS_sensitivity_20260614/04_weights/GTExv8.ALL.Colon_Transverse/ENSG00000260302.1.wgt.RDat	ENSG00000260302.1	18	12775922	12775923	0.3338	rs1893217	3.59	rs2542151	0.189	8.49	3.53163	383	383	susie	0.19	9e-19	3.53169	0.000413	CD	Colon_Transverse	18	/home/asset/IBD/FUSION_TWAS_sensitivity_20260614/05_results/CD/Colon_Transverse/CD.Colon_Transverse.chr18.dat	0.334178	0.26654	0.141609
GTExv8.ALL.Colon_Transverse	/home/asset/IBD/FUSION_TWAS_sensitivity_20260614/04_weights/GTExv8.ALL.Colon_Transverse/ENSG00000198160.14.wgt.RDat	ENSG00000198160.14	1	66924894	66924895	0.1268	rs11209026	-8.69	rs2755253	0.043319	4.62	-1.75816	546	20	enet	0.046	1.8e-05	-3.48861	0.000486	CD	Colon_Transverse	1	/home/asset/IBD/FUSION_TWAS_sensitivity_20260614/05_results/CD/Colon_Transverse/CD.Colon_Transverse.chr1.dat	0.334178	0.284672	0.15898
GTExv8.ALL.Colon_Transverse	/home/asset/IBD/FUSION_TWAS_sensitivity_20260614/04_weights/GTExv8.ALL.Colon_Transverse/ENSG00000228778.2.wgt.RDat	ENSG00000228778.2	10	99526947	99526948	0.3969	rs4409764	3.99	rs10883365	0.248615	9.96	3.95578	436	20	enet	0.29	1.3e-29	3.46235	0.000535	CD	Colon_Transverse	10	/home/asset/IBD/FUSION_TWAS_sensitivity_20260614/05_results/CD/Colon_Transverse/CD.Colon_Transverse.chr10.dat	0.334178	0.298155	0.169941
GTExv8.ALL.Colon_Transverse	/home/asset/IBD/FUSION_TWAS_sensitivity_20260614/04_weights/GTExv8.ALL.Colon_Transverse/ENSG00000261294.1.wgt.RDat	ENSG00000261294.1	16	1207123	1207124	0.2715	rs9927389	-3.3	rs11248860	0.030007	5.5	2.52142	439	25	enet	0.066	3.5e-07	3.44595	0.000569	CD	Colon_Transverse	16	/home/asset/IBD/FUSION_TWAS_sensitivity_20260614/05_results/CD/Colon_Transverse/CD.Colon_Transverse.chr16.dat	0.334178	0.298155	0.176864
GTExv8.ALL.Colon_Transverse	/home/asset/IBD/FUSION_TWAS_sensitivity_20260614/04_weights/GTExv8.ALL.Colon_Transverse/ENSG00000176476.8.wgt.RDat	ENSG00000176476.8	16	28581054	28581055	0.0748	rs1074631	3.5	rs4788076	0.050884	-5.04	3.44581	186	1	top1	0.051	7.4e-06	-3.44581	0.000569	CD	Colon_Transverse	16	/home/asset/IBD/FUSION_TWAS_sensitivity_20260614/05_results/CD/Colon_Transverse/CD.Colon_Transverse.chr16.dat	0.334178	0.298155	0.176864
GTExv8.ALL.Colon_Transverse	/home/asset/IBD/FUSION_TWAS_sensitivity_20260614/04_weights/GTExv8.ALL.Colon_Transverse/ENSG00000162040.6.wgt.RDat	ENSG00000162040.6	16	1918439	1918440	0.1341	rs2906912	3.89	rs1742462	0.087591	6.33	3.40257	450	450	susie	0.092	1.7e-09	3.42106	0.000624	CD	Colon_Transverse	16	/home/asset/IBD/FUSION_TWAS_sensitivity_20260614/05_results/CD/Colon_Transverse/CD.Colon_Transverse.chr16.dat	0.340303	0.318124	0.188034
GTExv8.ALL.Colon_Transverse	/home/asset/IBD/FUSION_TWAS_sensitivity_20260614/04_weights/GTExv8.ALL.Colon_Transverse/ENSG00000183696.13.wgt.RDat	ENSG00000183696.13	7	48088627	48088628	0.1789	rs10268299	-3.94	rs2686803	0.077593	-6.22	3.34279	535	1	top1	0.078	3.3e-08	-3.34279	0.000829	CD	Colon_Transverse	7	/home/asset/IBD/FUSION_TWAS_sensitivity_20260614/05_results/CD/Colon_Transverse/CD.Colon_Transverse.chr7.dat	0.409879	0.378199	0.214899
GTExv8.ALL.Colon_Transverse	/home/asset/IBD/FUSION_TWAS_sensitivity_20260614/04_weights/GTExv8.ALL.Colon_Transverse/ENSG00000128606.12.wgt.RDat	ENSG00000128606.12	7	102912990	102912991	0.1237	rs12535070	3.73	rs4357217	0.003035	-3.23	2.71343	170	5	lasso	0.0077	0.051	-3.32012	0.0009	CD	Colon_Transverse	7	/home/asset/IBD/FUSION_TWAS_sensitivity_20260614/05_results/CD/Colon_Transverse/CD.Colon_Transverse.chr7.dat	0.409879	0.399629	0.222795
GTExv8.ALL.Colon_Transverse	/home/asset/IBD/FUSION_TWAS_sensitivity_20260614/04_weights/GTExv8.ALL.Colon_Transverse/ENSG00000244056.3.wgt.RDat	ENSG00000244056.3	15	84394071	84394072	0.1384	rs12595786	-3.52	rs34591918	0.0694	6.2	3.02978	242	13	enet	0.11	1.1e-10	3.31448	0.000918	CD	Colon_Transverse	15	/home/asset/IBD/FUSION_TWAS_sensitivity_20260614/05_results/CD/Colon_Transverse/CD.Colon_Transverse.chr15.dat	0.409879	0.401151	0.225221
GTExv8.ALL.Colon_Transverse	/home/asset/IBD/FUSION_TWAS_sensitivity_20260614/04_weights/GTExv8.ALL.Colon_Transverse/ENSG00000162594.15.wgt.RDat	ENSG00000162594.15	1	67138906	67138907	0.1346	rs11209026	-8.69	rs562910	0.012028	-3.57	-0.93589	511	511	susie	0.025	0.0013	3.29915	0.00097	CD	Colon_Transverse	1	/home/asset/IBD/FUSION_TWAS_sensitivity_20260614/05_results/CD/Colon_Transverse/CD.Colon_Transverse.chr1.dat	0.409879	0.417252	0.234045
GTExv8.ALL.Colon_Transverse	/home/asset/IBD/FUSION_TWAS_sensitivity_20260614/04_weights/GTExv8.ALL.Colon_Transverse/ENSG00000276045.2.wgt.RDat	ENSG00000276045.2	12	121626549	121626550	0.1441	rs7484839	3.21	rs12313273	0.065272	5.29	2.9893	369	5	lasso	0.071	1.4e-07	3.28397	0.00102	CD	Colon_Transverse	12	/home/asset/IBD/FUSION_TWAS_sensitivity_20260614/05_results/CD/Colon_Transverse/CD.Colon_Transverse.chr12.dat	0.409879	0.417808	0.240236
GTExv8.ALL.Colon_Transverse	/home/asset/IBD/FUSION_TWAS_sensitivity_20260614/04_weights/GTExv8.ALL.Colon_Transverse/ENSG00000233232.6.wgt.RDat	ENSG00000233232.6	16	28471174	28471175	0.0641	rs1074631	3.5	rs40831	0.028615	-4.36	3.33525	213	213	susie	0.032	0.00031	-3.25543	0.00113	CD	Colon_Transverse	16	/home/asset/IBD/FUSION_TWAS_sensitivity_20260614/05_results/CD/Colon_Transverse/CD.Colon_Transverse.chr16.dat	0.420966	0.426149	0.245779
GTExv8.ALL.Colon_Transverse	/home/asset/IBD/FUSION_TWAS_sensitivity_20260614/04_weights/GTExv8.ALL.Colon_Transverse/ENSG00000227354.6.wgt.RDat	ENSG00000227354.6	13	79406308	79406309	0.653	rs9574386	3.18	rs1155848	0.425216	12.52	2.9936	394	34	enet	0.49	6.1e-55	3.24248	0.00118	CD	Colon_Transverse	13	/home/asset/IBD/FUSION_TWAS_sensitivity_20260614/05_results/CD/Colon_Transverse/CD.Colon_Transverse.chr13.dat	0.420966	0.431062	0.254639
GTExv8.ALL.Colon_Transverse	/home/asset/IBD/FUSION_TWAS_sensitivity_20260614/04_weights/GTExv8.ALL.Colon_Transverse/ENSG00000189136.8.wgt.RDat	ENSG00000189136.8	15	84570794	84570795	0.1841	rs12595786	-3.52	rs4842939	0.0435	5.28	3.06895	322	22	enet	0.1	2.8e-10	3.23572	0.001213	CD	Colon_Transverse	15	/home/asset/IBD/FUSION_TWAS_sensitivity_20260614/05_results/CD/Colon_Transverse/CD.Colon_Transverse.chr15.dat	0.420966	0.433687	0.256391
GTExv8.ALL.Colon_Transverse	/home/asset/IBD/FUSION_TWAS_sensitivity_20260614/04_weights/GTExv8.ALL.Colon_Transverse/ENSG00000269937.1.wgt.RDat	ENSG00000269937.1	16	2565095	2565096	0.264	rs11648529	-2.64	rs11648529	0.111886	7.04	-2.6397	293	24	enet	0.14	2.8e-14	-3.11324	0.00185	CD	Colon_Transverse	16	/home/asset/IBD/FUSION_TWAS_sensitivity_20260614/05_results/CD/Colon_Transverse/CD.Colon_Transverse.chr16.dat	0.595212	0.51244	0.305006
GTExv8.ALL.Colon_Transverse	/home/asset/IBD/FUSION_TWAS_sensitivity_20260614/04_weights/GTExv8.ALL.Colon_Transverse/ENSG00000177082.12.wgt.RDat	ENSG00000177082.12	15	84654342	84654343	0.1327	rs12595786	-3.52	rs11634320	0.0375	-5.8	3.14654	345	345	susie	0.061	1e-06	-3.10997	0.001871	CD	Colon_Transverse	15	/home/asset/IBD/FUSION_TWAS_sensitivity_20260614/05_results/CD/Colon_Transverse/CD.Colon_Transverse.chr15.dat	0.595212	0.51244	0.307239
GTExv8.ALL.Colon_Transverse	/home/asset/IBD/FUSION_TWAS_sensitivity_20260614/04_weights/GTExv8.ALL.Colon_Transverse/ENSG00000073605.18.wgt.RDat	ENSG00000073605.18	17	39918649	39918650	0.1483	rs8076131	3.13	rs8069176	0.191	-8.51	3.07654	290	1	top1	0.19	8.8e-19	-3.07654	0.002094	CD	Colon_Transverse	17	/home/asset/IBD/FUSION_TWAS_sensitivity_20260614/05_results/CD/Colon_Transverse/CD.Colon_Transverse.chr17.dat	0.619678	0.54094	0.325397
GTExv8.ALL.Colon_Transverse	/home/asset/IBD/FUSION_TWAS_sensitivity_20260614/04_weights/GTExv8.ALL.Colon_Transverse/ENSG00000144036.15.wgt.RDat	ENSG00000144036.15	2	72826040	72826041	0.0364	rs7571064	-4.377	rs4852893	0.0111	-3.78	-3.04085	234	1	top1	0.011	0.024	3.04	0.00236	CD	Colon_Transverse	2	/home/asset/IBD/FUSION_TWAS_sensitivity_20260614/05_results/CD/Colon_Transverse/CD.Colon_Transverse.chr2.dat	0.619678	0.545973	0.339519
GTExv8.ALL.Colon_Transverse	/home/asset/IBD/FUSION_TWAS_sensitivity_20260614/04_weights/GTExv8.ALL.Colon_Transverse/ENSG00000259683.1.wgt.RDat	ENSG00000259683.1	15	84389728	84389729	0.2001	rs12595786	-3.52	rs34591918	0.185	8.46	3.02978	237	1	top1	0.19	3e-18	3.02979	0.002447	CD	Colon_Transverse	15	/home/asset/IBD/FUSION_TWAS_sensitivity_20260614/05_results/CD/Colon_Transverse/CD.Colon_Transverse.chr15.dat	0.619678	0.556743	0.345404
GTExv8.ALL.Colon_Transverse	/home/asset/IBD/FUSION_TWAS_sensitivity_20260614/04_weights/GTExv8.ALL.Colon_Transverse/ENSG00000258053.1.wgt.RDat	ENSG00000258053.1	12	71118246	71118247	0.1846	rs12297272	3.26	rs1580713	0.119542	-7.75	2.43873	497	15	enet	0.17	1.9e-16	-3.02232	0.00251	CD	Colon_Transverse	12	/home/asset/IBD/FUSION_TWAS_sensitivity_20260614/05_results/CD/Colon_Transverse/CD.Colon_Transverse.chr12.dat	0.619678	0.559481	0.3501
GTExv8.ALL.Colon_Transverse	/home/asset/IBD/FUSION_TWAS_sensitivity_20260614/04_weights/GTExv8.ALL.Colon_Transverse/ENSG00000277010.1.wgt.RDat	ENSG00000277010.1	16	1223638	1223639	0.2822	rs9927389	-3.3	rs1004041	0.001536	3.76	2.74995	441	21	enet	0.0083	0.045	3.01362	0.00258	CD	Colon_Transverse	16	/home/asset/IBD/FUSION_TWAS_sensitivity_20260614/05_results/CD/Colon_Transverse/CD.Colon_Transverse.chr16.dat	0.619678	0.56371	0.355652
GTExv8.ALL.Colon_Transverse	/home/asset/IBD/FUSION_TWAS_sensitivity_20260614/04_weights/GTExv8.ALL.Colon_Transverse/ENSG00000236829.9.wgt.RDat	ENSG00000236829.9	16	382096	382097	0.1649	rs9927389	-3.3	rs431324	0.012659	4.49	1.49882	370	16	enet	0.045	2.2e-05	2.9951	0.00274	CD	Colon_Transverse	16	/home/asset/IBD/FUSION_TWAS_sensitivity_20260614/05_results/CD/Colon_Transverse/CD.Colon_Transverse.chr16.dat	0.619678	0.571485	0.366671
GTExv8.ALL.Colon_Transverse	/home/asset/IBD/FUSION_TWAS_sensitivity_20260614/04_weights/GTExv8.ALL.Colon_Transverse/ENSG00000128829.11.wgt.RDat	ENSG00000128829.11	15	39934145	39934146	0.3667	rs17722526	2.98	rs17722526	0.175	8.39	2.98483	465	34	enet	0.22	1.4e-21	2.99456	0.002748	CD	Colon_Transverse	15	/home/asset/IBD/FUSION_TWAS_sensitivity_20260614/05_results/CD/Colon_Transverse/CD.Colon_Transverse.chr15.dat	0.619678	0.571485	0.367145
GTExv8.ALL.Colon_Transverse	/home/asset/IBD/FUSION_TWAS_sensitivity_20260614/04_weights/GTExv8.ALL.Colon_Transverse/ENSG00000173156.6.wgt.RDat	ENSG00000173156.6	11	67056817	67056818	0.7127	rs2298588	3.13	rs11227678	0.223846	-9.33	3.12602	222	222	susie	0.27	3.1e-27	-2.98473	0.00284	CD	Colon_Transverse	11	/home/asset/IBD/FUSION_TWAS_sensitivity_20260614/05_results/CD/Colon_Transverse/CD.Colon_Transverse.chr11.dat	0.619678	0.571485	0.370431
GTExv8.ALL.Colon_Transverse	/home/asset/IBD/FUSION_TWAS_sensitivity_20260614/04_weights/GTExv8.ALL.Colon_Transverse/ENSG00000174840.8.wgt.RDat	ENSG00000174840.8	3	57556275	57556276	0.0776	rs11717604	-3.33	rs11916437	0.03	4.88	2.72779	327	16	enet	0.037	0.00012	2.98419	0.00284	CD	Colon_Transverse	3	/home/asset/IBD/FUSION_TWAS_sensitivity_20260614/05_results/CD/Colon_Transverse/CD.Colon_Transverse.chr3.dat	0.619678	0.571485	0.370431
GTExv8.ALL.Colon_Transverse	/home/asset/IBD/FUSION_TWAS_sensitivity_20260614/04_weights/GTExv8.ALL.Colon_Transverse/ENSG00000197696.9.wgt.RDat	ENSG00000197696.9	15	84658562	84658563	0.1818	rs12595786	-3.52	rs1051168	0.141	-7.84	2.77967	348	348	susie	0.14	4.4e-14	-2.98243	0.00286	CD	Colon_Transverse	15	/home/asset/IBD/FUSION_TWAS_sensitivity_20260614/05_results/CD/Colon_Transverse/CD.Colon_Transverse.chr15.dat	0.619678	0.571485	0.372451
GTExv8.ALL.Colon_Transverse	/home/asset/IBD/FUSION_TWAS_sensitivity_20260614/04_weights/GTExv8.ALL.Colon_Transverse/ENSG00000181798.2.wgt.RDat	ENSG00000181798.2	2	231514338	231514339	0.2115	rs1131171	3.123	rs6711303	0.0878	-6.45	2.06934	356	356	susie	0.18	1.5e-17	-2.97	0.00301	CD	Colon_Transverse	2	/home/asset/IBD/FUSION_TWAS_sensitivity_20260614/05_results/CD/Colon_Transverse/CD.Colon_Transverse.chr2.dat	0.619678	0.571485	0.37538
GTExv8.ALL.Colon_Transverse	/home/asset/IBD/FUSION_TWAS_sensitivity_20260614/04_weights/GTExv8.ALL.Colon_Transverse/ENSG00000183784.6.wgt.RDat	ENSG00000183784.6	9	215740	215741	0.1413	rs7854502	3.82	rs573851	0.019012	4.66	2.93225	485	19	enet	0.036	0.00015	2.9551	0.00313	CD	Colon_Transverse	9	/home/asset/IBD/FUSION_TWAS_sensitivity_20260614/05_results/CD/Colon_Transverse/CD.Colon_Transverse.chr9.dat	0.619678	0.571903	0.385678
GTExv8.ALL.Colon_Transverse	/home/asset/IBD/FUSION_TWAS_sensitivity_20260614/04_weights/GTExv8.ALL.Colon_Transverse/ENSG00000261089.1.wgt.RDat	ENSG00000261089.1	16	28413702	28413703	0.0399	rs1074631	3.5	rs34835	0.018452	-4.04	2.95355	241	1	top1	0.018	0.0052	-2.95355	0.00314	CD	Colon_Transverse	16	/home/asset/IBD/FUSION_TWAS_sensitivity_20260614/05_results/CD/Colon_Transverse/CD.Colon_Transverse.chr16.dat	0.619678	0.571903	0.386332
GTExv8.ALL.Colon_Transverse	/home/asset/IBD/FUSION_TWAS_sensitivity_20260614/04_weights/GTExv8.ALL.Colon_Transverse/ENSG00000223522.1.wgt.RDat	ENSG00000223522.1	2	28310458	28310459	0.0915	rs2279990	-3.892	rs1038693	0.0221	-4.38	-3.1831	412	7	enet	0.043	3.3e-05	2.94	0.00325	CD	Colon_Transverse	2	/home/asset/IBD/FUSION_TWAS_sensitivity_20260614/05_results/CD/Colon_Transverse/CD.Colon_Transverse.chr2.dat	0.619678	0.571903	0.391682
GTExv8.ALL.Colon_Transverse	/home/asset/IBD/FUSION_TWAS_sensitivity_20260614/04_weights/GTExv8.ALL.Colon_Transverse/ENSG00000259446.5.wgt.RDat	ENSG00000259446.5	15	33310658	33310659	0.3453	rs2670941	3.1	rs2676071	0.202	9.25	2.95951	817	817	susie	0.22	3.6e-22	2.94097	0.003272	CD	Colon_Transverse	15	/home/asset/IBD/FUSION_TWAS_sensitivity_20260614/05_results/CD/Colon_Transverse/CD.Colon_Transverse.chr15.dat	0.619678	0.571903	0.393184
GTExv8.ALL.Colon_Transverse	/home/asset/IBD/FUSION_TWAS_sensitivity_20260614/04_weights/GTExv8.ALL.Colon_Transverse/ENSG00000116793.15.wgt.RDat	ENSG00000116793.15	1	113759488	113759489	0.0838	rs6679677	-4.05	rs1217413	0.032847	-3.95	-2.93385	494	1	top1	0.033	0.00028	2.93385	0.00335	CD	Colon_Transverse	1	/home/asset/IBD/FUSION_TWAS_sensitivity_20260614/05_results/CD/Colon_Transverse/CD.Colon_Transverse.chr1.dat	0.619678	0.571903	0.397782
GTExv8.ALL.Colon_Transverse	/home/asset/IBD/FUSION_TWAS_sensitivity_20260614/04_weights/GTExv8.ALL.Colon_Transverse/ENSG00000115216.13.wgt.RDat	ENSG00000115216.13	2	27427789	27427790	0.1585	rs780093	3.53	rs780110	0.109	-7.08	-2.93167	297	1	top1	0.11	5.3e-11	2.93	0.00337	CD	Colon_Transverse	2	/home/asset/IBD/FUSION_TWAS_sensitivity_20260614/05_results/CD/Colon_Transverse/CD.Colon_Transverse.chr2.dat	0.619678	0.571903	0.397782
GTExv8.ALL.Colon_Transverse	/home/asset/IBD/FUSION_TWAS_sensitivity_20260614/04_weights/GTExv8.ALL.Colon_Transverse/ENSG00000135437.9.wgt.RDat	ENSG00000135437.9	12	55720366	55720367	0.3193	rs7302063	-2.8	rs2291615	-0.00272	-4.47	2.21792	300	22	enet	0.038	0.0001	-2.92689	0.00342	CD	Colon_Transverse	12	/home/asset/IBD/FUSION_TWAS_sensitivity_20260614/05_results/CD/Colon_Transverse/CD.Colon_Transverse.chr12.dat	0.619678	0.571903	0.398761
GTExv8.ALL.Colon_Transverse	/home/asset/IBD/FUSION_TWAS_sensitivity_20260614/04_weights/GTExv8.ALL.Colon_Transverse/ENSG00000139200.13.wgt.RDat	ENSG00000139200.13	12	6700799	6700800	0.1412	rs2886271	-3.3	rs7959658	0.079431	5.74	-2.92072	274	1	top1	0.079	2.3e-08	-2.92072	0.00349	CD	Colon_Transverse	12	/home/asset/IBD/FUSION_TWAS_sensitivity_20260614/05_results/CD/Colon_Transverse/CD.Colon_Transverse.chr12.dat	0.619678	0.571903	0.40237
GTExv8.ALL.Colon_Transverse	/home/asset/IBD/FUSION_TWAS_sensitivity_20260614/04_weights/GTExv8.ALL.Colon_Transverse/ENSG00000105426.16.wgt.RDat	ENSG00000105426.16	19	5340802	5340803	0.0908	rs806705	-3.79	rs7256271	0.00683	3.85	2.89857	429	1	top1	0.0068	0.061	2.89857	0.00375	CD	Colon_Transverse	19	/home/asset/IBD/FUSION_TWAS_sensitivity_20260614/05_results/CD/Colon_Transverse/CD.Colon_Transverse.chr19.dat	0.649787	0.603728	0.416164
GTExv8.ALL.Colon_Transverse	/home/asset/IBD/FUSION_TWAS_sensitivity_20260614/04_weights/GTExv8.ALL.Colon_Transverse/ENSG00000128604.19.wgt.RDat	ENSG00000128604.19	7	128937611	128937612	0.3917	rs3807306	-3.25	rs4728142	0.307503	10.69	2.88953	333	1	top1	0.31	2.8e-31	2.88953	0.003858	CD	Colon_Transverse	7	/home/asset/IBD/FUSION_TWAS_sensitivity_20260614/05_results/CD/Colon_Transverse/CD.Colon_Transverse.chr7.dat	0.649787	0.613935	0.420675
GTExv8.ALL.Colon_Transverse	/home/asset/IBD/FUSION_TWAS_sensitivity_20260614/04_weights/GTExv8.ALL.Colon_Transverse/ENSG00000245468.3.wgt.RDat	ENSG00000245468.3	4	7103384	7103385	0.2737	rs11931598	-3.51	rs10516183	0.082026	-5.88	-2.49985	647	647	susie	0.1	1.6e-10	2.88409	0.00393	CD	Colon_Transverse	4	/home/asset/IBD/FUSION_TWAS_sensitivity_20260614/05_results/CD/Colon_Transverse/CD.Colon_Transverse.chr4.dat	0.649787	0.616792	0.423455
GTExv8.ALL.Colon_Transverse	/home/asset/IBD/FUSION_TWAS_sensitivity_20260614/04_weights/GTExv8.ALL.Colon_Transverse/ENSG00000225578.1.wgt.RDat	ENSG00000225578.1	3	196939876	196939877	0.1362	rs9109	-2.93	rs548853	0.0975	6.1	-2.87835	456	1	top1	0.097	5.5e-10	-2.87835	0.004	CD	Colon_Transverse	3	/home/asset/IBD/FUSION_TWAS_sensitivity_20260614/05_results/CD/Colon_Transverse/CD.Colon_Transverse.chr3.dat	0.649787	0.616792	0.425944
GTExv8.ALL.Colon_Transverse	/home/asset/IBD/FUSION_TWAS_sensitivity_20260614/04_weights/GTExv8.ALL.Colon_Transverse/ENSG00000283312.1.wgt.RDat	ENSG00000283312.1	2	231495298	231495299	0.3778	rs1131171	3.123	rs13020024	0.237	-9.57	2.22826	369	369	susie	0.32	5.2e-33	-2.87	0.0041	CD	Colon_Transverse	2	/home/asset/IBD/FUSION_TWAS_sensitivity_20260614/05_results/CD/Colon_Transverse/CD.Colon_Transverse.chr2.dat	0.650502	0.616792	0.426029
GTExv8.ALL.Colon_Transverse	/home/asset/IBD/FUSION_TWAS_sensitivity_20260614/04_weights/GTExv8.ALL.Colon_Transverse/ENSG00000137491.14.wgt.RDat	ENSG00000137491.14	11	75100562	75100563	0.0617	rs10899075	-3.69	rs2712800	0.047123	5.04	-3.53871	454	10	enet	0.055	3.2e-06	-2.86136	0.00422	CD	Colon_Transverse	11	/home/asset/IBD/FUSION_TWAS_sensitivity_20260614/05_results/CD/Colon_Transverse/CD.Colon_Transverse.chr11.dat	0.650502	0.623818	0.429428
GTExv8.ALL.Colon_Transverse	/home/asset/IBD/FUSION_TWAS_sensitivity_20260614/04_weights/GTExv8.ALL.Colon_Transverse/ENSG00000183562.3.wgt.RDat	ENSG00000183562.3	11	2989862	2989863	0.2824	rs11827189	2.92	rs16928945	0.176996	8.26	2.85856	460	1	top1	0.18	1.9e-17	2.85856	0.00426	CD	Colon_Transverse	11	/home/asset/IBD/FUSION_TWAS_sensitivity_20260614/05_results/CD/Colon_Transverse/CD.Colon_Transverse.chr11.dat	0.650502	0.623818	0.430882
GTExv8.ALL.Small_Intestine_Terminal_Ileum	/home/asset/IBD/FUSION_TWAS_sensitivity_20260614/04_weights/GTExv8.ALL.Small_Intestine_Terminal_Ileum/ENSG00000227001.3.wgt.RDat	ENSG00000227001.3	1	21427966	21427967	0.5115	rs4654947	4.18	rs4654947	0.388701	-8.31	4.17949	382	1	top1	0.39	2.4e-20	-4.17949	2.92e-05	CD	Small_Intestine_Terminal_Ileum	1	/home/asset/IBD/FUSION_TWAS_sensitivity_20260614/05_results/CD/Small_Intestine_Terminal_Ileum/CD.Small_Intestine_Terminal_Ileum.chr1.dat	0.121472	0.114839	0.0283185
GTExv8.ALL.Small_Intestine_Terminal_Ileum	/home/asset/IBD/FUSION_TWAS_sensitivity_20260614/04_weights/GTExv8.ALL.Small_Intestine_Terminal_Ileum/ENSG00000257582.5.wgt.RDat	ENSG00000257582.5	10	99531176	99531177	0.3355	rs4409764	3.99	rs10883367	0.24384	6.7	3.93345	436	1	top1	0.24	2.6e-12	3.9335	8.37e-05	CD	Small_Intestine_Terminal_Ileum	10	/home/asset/IBD/FUSION_TWAS_sensitivity_20260614/05_results/CD/Small_Intestine_Terminal_Ileum/CD.Small_Intestine_Terminal_Ileum.chr10.dat	0.160853	0.16416	0.0503564
GTExv8.ALL.Small_Intestine_Terminal_Ileum	/home/asset/IBD/FUSION_TWAS_sensitivity_20260614/04_weights/GTExv8.ALL.Small_Intestine_Terminal_Ileum/ENSG00000142794.18.wgt.RDat	ENSG00000142794.18	1	21440127	21440128	0.6191	rs4654947	4.18	rs4654947	0.398881	8.43	4.17949	385	385	susie	0.47	9.2e-26	3.85407	0.000116	CD	Small_Intestine_Terminal_Ileum	1	/home/asset/IBD/FUSION_TWAS_sensitivity_20260614/05_results/CD/Small_Intestine_Terminal_Ileum/CD.Small_Intestine_Terminal_Ileum.chr1.dat	0.160853	0.16416	0.062499
GTExv8.ALL.Small_Intestine_Terminal_Ileum	/home/asset/IBD/FUSION_TWAS_sensitivity_20260614/04_weights/GTExv8.ALL.Small_Intestine_Terminal_Ileum/ENSG00000026297.15.wgt.RDat	ENSG00000026297.15	6	166957183	166957184	0.3276	rs10946204	3.99	rs1130033	0.081134	5.58	-3.53737	679	7	lasso	0.11	3.7e-06	-3.77971	0.000157	CD	Small_Intestine_Terminal_Ileum	6	/home/asset/IBD/FUSION_TWAS_sensitivity_20260614/05_results/CD/Small_Intestine_Terminal_Ileum/CD.Small_Intestine_Terminal_Ileum.chr6.dat	0.16328	0.16416	0.0765807
GTExv8.ALL.Small_Intestine_Terminal_Ileum	/home/asset/IBD/FUSION_TWAS_sensitivity_20260614/04_weights/GTExv8.ALL.Small_Intestine_Terminal_Ileum/ENSG00000228778.2.wgt.RDat	ENSG00000228778.2	10	99526947	99526948	0.3841	rs4409764	3.99	rs10883365	0.119899	6.15	3.95578	436	13	enet	0.15	7.1e-08	3.6356	0.000277	CD	Small_Intestine_Terminal_Ileum	10	/home/asset/IBD/FUSION_TWAS_sensitivity_20260614/05_results/CD/Small_Intestine_Terminal_Ileum/CD.Small_Intestine_Terminal_Ileum.chr10.dat	0.17472	0.245267	0.114357
GTExv8.ALL.Small_Intestine_Terminal_Ileum	/home/asset/IBD/FUSION_TWAS_sensitivity_20260614/04_weights/GTExv8.ALL.Small_Intestine_Terminal_Ileum/ENSG00000054793.13.wgt.RDat	ENSG00000054793.13	20	51768633	51768634	0.3441	rs6021150	3.89	rs6013296	-0.003174	3.26	1.34166	536	536	susie	0.023	0.025	3.6249	0.000289	CD	Small_Intestine_Terminal_Ileum	20	/home/asset/IBD/FUSION_TWAS_sensitivity_20260614/05_results/CD/Small_Intestine_Terminal_Ileum/CD.Small_Intestine_Terminal_Ileum.chr20.dat	0.17472	0.245267	0.116048
GTExv8.ALL.Small_Intestine_Terminal_Ileum	/home/asset/IBD/FUSION_TWAS_sensitivity_20260614/04_weights/GTExv8.ALL.Small_Intestine_Terminal_Ileum/ENSG00000167720.12.wgt.RDat	ENSG00000167720.12	17	2303382	2303383	0.5555	rs12450118	4.2	rs12450028	0.366947	-8.09	3.446	408	408	susie	0.37	1.7e-19	-3.6204	0.000294	CD	Small_Intestine_Terminal_Ileum	17	/home/asset/IBD/FUSION_TWAS_sensitivity_20260614/05_results/CD/Small_Intestine_Terminal_Ileum/CD.Small_Intestine_Terminal_Ileum.chr17.dat	0.17472	0.245267	0.116517
GTExv8.ALL.Small_Intestine_Terminal_Ileum	/home/asset/IBD/FUSION_TWAS_sensitivity_20260614/04_weights/GTExv8.ALL.Small_Intestine_Terminal_Ileum/ENSG00000234769.7.wgt.RDat	ENSG00000234769.7	16	18067	18068	0.2989	rs3743895	-2.87	rs2541593	0.030966	3.63	-1.58048	218	12	enet	0.078	0.00012	-3.57187	0.000354	CD	Small_Intestine_Terminal_Ileum	16	/home/asset/IBD/FUSION_TWAS_sensitivity_20260614/05_results/CD/Small_Intestine_Terminal_Ileum/CD.Small_Intestine_Terminal_Ileum.chr16.dat	0.18408	0.263395	0.127431
GTExv8.ALL.Small_Intestine_Terminal_Ileum	/home/asset/IBD/FUSION_TWAS_sensitivity_20260614/04_weights/GTExv8.ALL.Small_Intestine_Terminal_Ileum/ENSG00000251637.6.wgt.RDat	ENSG00000251637.6	11	67886476	67886477	0.4354	rs394665	-3.69	rs394665	0.27519	-7.04	-3.6897	280	2	lasso	0.3	2e-15	3.53125	0.000414	CD	Small_Intestine_Terminal_Ileum	11	/home/asset/IBD/FUSION_TWAS_sensitivity_20260614/05_results/CD/Small_Intestine_Terminal_Ileum/CD.Small_Intestine_Terminal_Ileum.chr11.dat	0.19136	0.26654	0.141609
GTExv8.ALL.Small_Intestine_Terminal_Ileum	/home/asset/IBD/FUSION_TWAS_sensitivity_20260614/04_weights/GTExv8.ALL.Small_Intestine_Terminal_Ileum/ENSG00000196502.11.wgt.RDat	ENSG00000196502.11	16	28623624	28623625	0.1732	rs1074631	3.5	rs4788076	0.017387	-4.62	3.44581	183	11	enet	0.071	0.00022	-3.49847	0.000468	CD	Small_Intestine_Terminal_Ileum	16	/home/asset/IBD/FUSION_TWAS_sensitivity_20260614/05_results/CD/Small_Intestine_Terminal_Ileum/CD.Small_Intestine_Terminal_Ileum.chr16.dat	0.194688	0.280088	0.154936
GTExv8.ALL.Small_Intestine_Terminal_Ileum	/home/asset/IBD/FUSION_TWAS_sensitivity_20260614/04_weights/GTExv8.ALL.Small_Intestine_Terminal_Ileum/ENSG00000251417.2.wgt.RDat	ENSG00000251417.2	16	28802742	28802743	0.1742	rs1074631	3.5	rs7186573	0.140091	-5.99	3.28247	183	183	susie	0.18	2.5e-09	-3.37158	0.000747	CD	Small_Intestine_Terminal_Ileum	16	/home/asset/IBD/FUSION_TWAS_sensitivity_20260614/05_results/CD/Small_Intestine_Terminal_Ileum/CD.Small_Intestine_Terminal_Ileum.chr16.dat	0.282502	0.364169	0.205535
GTExv8.ALL.Small_Intestine_Terminal_Ileum	/home/asset/IBD/FUSION_TWAS_sensitivity_20260614/04_weights/GTExv8.ALL.Small_Intestine_Terminal_Ileum/ENSG00000173156.6.wgt.RDat	ENSG00000173156.6	11	67056817	67056818	0.3986	rs2298588	3.13	rs11227678	0.10134	-5.58	3.126	251	251	susie	0.19	1.8e-09	-3.34695	0.000817	CD	Small_Intestine_Terminal_Ileum	11	/home/asset/IBD/FUSION_TWAS_sensitivity_20260614/05_results/CD/Small_Intestine_Terminal_Ileum/CD.Small_Intestine_Terminal_Ileum.chr11.dat	0.283227	0.378199	0.213389
GTExv8.ALL.Small_Intestine_Terminal_Ileum	/home/asset/IBD/FUSION_TWAS_sensitivity_20260614/04_weights/GTExv8.ALL.Small_Intestine_Terminal_Ileum/ENSG00000225151.10.wgt.RDat	ENSG00000225151.10	15	84230135	84230136	0.1446	rs6496318	-3.4	rs7237	0.0291	-3.79	3.10754	199	199	susie	0.033	0.0097	-3.27212	0.00107	CD	Small_Intestine_Terminal_Ileum	15	/home/asset/IBD/FUSION_TWAS_sensitivity_20260614/05_results/CD/Small_Intestine_Terminal_Ileum/CD.Small_Intestine_Terminal_Ileum.chr15.dat	0.3424	0.420597	0.243914
GTExv8.ALL.Small_Intestine_Terminal_Ileum	/home/asset/IBD/FUSION_TWAS_sensitivity_20260614/04_weights/GTExv8.ALL.Small_Intestine_Terminal_Ileum/ENSG00000128604.19.wgt.RDat	ENSG00000128604.19	7	128937611	128937612	0.2764	rs3807306	-3.25	rs3807306	0.209745	-6.42	-3.24644	335	335	susie	0.22	5.5e-11	3.22347	0.00127	CD	Small_Intestine_Terminal_Ileum	7	/home/asset/IBD/FUSION_TWAS_sensitivity_20260614/05_results/CD/Small_Intestine_Terminal_Ileum/CD.Small_Intestine_Terminal_Ileum.chr7.dat	0.377371	0.437827	0.25989
GTExv8.ALL.Small_Intestine_Terminal_Ileum	/home/asset/IBD/FUSION_TWAS_sensitivity_20260614/04_weights/GTExv8.ALL.Small_Intestine_Terminal_Ileum/ENSG00000258053.1.wgt.RDat	ENSG00000258053.1	12	71118246	71118247	0.1753	rs12297272	3.26	rs1495381	0.090301	-4.78	2.49288	496	35	enet	0.11	5e-06	-3.20137	0.00137	CD	Small_Intestine_Terminal_Ileum	12	/home/asset/IBD/FUSION_TWAS_sensitivity_20260614/05_results/CD/Small_Intestine_Terminal_Ileum/CD.Small_Intestine_Terminal_Ileum.chr12.dat	0.379947	0.437977	0.267617
GTExv8.ALL.Small_Intestine_Terminal_Ileum	/home/asset/IBD/FUSION_TWAS_sensitivity_20260614/04_weights/GTExv8.ALL.Small_Intestine_Terminal_Ileum/ENSG00000113522.13.wgt.RDat	ENSG00000113522.13	5	132556018	132556019	0.1755	rs17772565	-3.49	rs13169718	0.00584	4.3	-2.55742	401	14	lasso	0.027	0.017	-3.168	0.00154	CD	Small_Intestine_Terminal_Ileum	5	/home/asset/IBD/FUSION_TWAS_sensitivity_20260614/05_results/CD/Small_Intestine_Terminal_Ileum/CD.Small_Intestine_Terminal_Ileum.chr5.dat	0.4004	0.465892	0.282736
GTExv8.ALL.Small_Intestine_Terminal_Ileum	/home/asset/IBD/FUSION_TWAS_sensitivity_20260614/04_weights/GTExv8.ALL.Small_Intestine_Terminal_Ileum/ENSG00000197696.9.wgt.RDat	ENSG00000197696.9	15	84658562	84658563	0.2252	rs12595786	-3.52	rs11634320	0.127	-5.97	3.14654	348	348	susie	0.14	2.4e-07	-3.13565	0.00171	CD	Small_Intestine_Terminal_Ileum	15	/home/asset/IBD/FUSION_TWAS_sensitivity_20260614/05_results/CD/Small_Intestine_Terminal_Ileum/CD.Small_Intestine_Terminal_Ileum.chr15.dat	0.418447	0.498438	0.296762
GTExv8.ALL.Small_Intestine_Terminal_Ileum	/home/asset/IBD/FUSION_TWAS_sensitivity_20260614/04_weights/GTExv8.ALL.Small_Intestine_Terminal_Ileum/ENSG00000259683.1.wgt.RDat	ENSG00000259683.1	15	84389728	84389729	0.16	rs12595786	-3.52	rs3860265	0.0976	4.51	3.05842	237	1	top1	0.098	1.6e-05	3.05842	0.00223	CD	Small_Intestine_Terminal_Ileum	15	/home/asset/IBD/FUSION_TWAS_sensitivity_20260614/05_results/CD/Small_Intestine_Terminal_Ileum/CD.Small_Intestine_Terminal_Ileum.chr15.dat	0.515378	0.54094	0.334232
GTExv8.ALL.Small_Intestine_Terminal_Ileum	/home/asset/IBD/FUSION_TWAS_sensitivity_20260614/04_weights/GTExv8.ALL.Small_Intestine_Terminal_Ileum/ENSG00000186075.12.wgt.RDat	ENSG00000186075.12	17	39868163	39868164	0.1213	rs8076131	3.13	rs3816470	0.016711	-3.32	-3.1199	290	290	susie	0.02	0.035	3.02638	0.002475	CD	Small_Intestine_Terminal_Ileum	17	/home/asset/IBD/FUSION_TWAS_sensitivity_20260614/05_results/CD/Small_Intestine_Terminal_Ileum/CD.Small_Intestine_Terminal_Ileum.chr17.dat	0.523404	0.558498	0.347571
GTExv8.ALL.Small_Intestine_Terminal_Ileum	/home/asset/IBD/FUSION_TWAS_sensitivity_20260614/04_weights/GTExv8.ALL.Small_Intestine_Terminal_Ileum/ENSG00000261294.1.wgt.RDat	ENSG00000261294.1	16	1207123	1207124	0.2317	rs9927389	-3.3	rs4984639	0.098466	5.01	2.42467	447	5	lasso	0.12	1.1e-06	3.00265	0.002676	CD	Small_Intestine_Terminal_Ileum	16	/home/asset/IBD/FUSION_TWAS_sensitivity_20260614/05_results/CD/Small_Intestine_Terminal_Ileum/CD.Small_Intestine_Terminal_Ileum.chr16.dat	0.523404	0.571485	0.36336
GTExv8.ALL.Small_Intestine_Terminal_Ileum	/home/asset/IBD/FUSION_TWAS_sensitivity_20260614/04_weights/GTExv8.ALL.Small_Intestine_Terminal_Ileum/ENSG00000227354.6.wgt.RDat	ENSG00000227354.6	13	79406308	79406309	0.5401	rs9574386	3.18	rs1155848	0.350931	7.86	2.9936	395	1	top1	0.35	4.4e-18	2.99365	0.00276	CD	Small_Intestine_Terminal_Ileum	13	/home/asset/IBD/FUSION_TWAS_sensitivity_20260614/05_results/CD/Small_Intestine_Terminal_Ileum/CD.Small_Intestine_Terminal_Ileum.chr13.dat	0.523404	0.571485	0.368152
GTExv8.ALL.Small_Intestine_Terminal_Ileum	/home/asset/IBD/FUSION_TWAS_sensitivity_20260614/04_weights/GTExv8.ALL.Small_Intestine_Terminal_Ileum/ENSG00000102924.11.wgt.RDat	ENSG00000102924.11	16	49281830	49281831	0.3876	rs1420585	3.05	rs1420585	0.108019	-5.31	3.05122	484	484	susie	0.11	3.3e-06	-2.99244	0.002768	CD	Small_Intestine_Terminal_Ileum	16	/home/asset/IBD/FUSION_TWAS_sensitivity_20260614/05_results/CD/Small_Intestine_Terminal_Ileum/CD.Small_Intestine_Terminal_Ileum.chr16.dat	0.523404	0.571485	0.368622
GTExv8.ALL.Small_Intestine_Terminal_Ileum	/home/asset/IBD/FUSION_TWAS_sensitivity_20260614/04_weights/GTExv8.ALL.Small_Intestine_Terminal_Ileum/ENSG00000073605.18.wgt.RDat	ENSG00000073605.18	17	39918649	39918650	0.3994	rs8076131	3.13	rs7216389	0.197226	6.94	-2.80444	291	291	susie	0.23	9.7e-12	-2.96695	0.003008	CD	Small_Intestine_Terminal_Ileum	17	/home/asset/IBD/FUSION_TWAS_sensitivity_20260614/05_results/CD/Small_Intestine_Terminal_Ileum/CD.Small_Intestine_Terminal_Ileum.chr17.dat	0.531093	0.571485	0.37538
GTExv8.ALL.Small_Intestine_Terminal_Ileum	/home/asset/IBD/FUSION_TWAS_sensitivity_20260614/04_weights/GTExv8.ALL.Small_Intestine_Terminal_Ileum/ENSG00000115840.13.wgt.RDat	ENSG00000115840.13	2	171991441	171991442	0.1078	rs6715929	3.538	rs6731562	0.0323	3.57	3.19028	475	8	enet	0.057	0.00091	2.9443	0.00324	CD	Small_Intestine_Terminal_Ileum	2	/home/asset/IBD/FUSION_TWAS_sensitivity_20260614/05_results/CD/Small_Intestine_Terminal_Ileum/CD.Small_Intestine_Terminal_Ileum.chr2.dat	0.531093	0.571903	0.391682
GTExv8.ALL.Small_Intestine_Terminal_Ileum	/home/asset/IBD/FUSION_TWAS_sensitivity_20260614/04_weights/GTExv8.ALL.Small_Intestine_Terminal_Ileum/ENSG00000115216.13.wgt.RDat	ENSG00000115216.13	2	27427789	27427790	0.1929	rs780093	3.53	rs780110	0.138	-5.11	-2.93167	296	1	top1	0.14	2.7e-07	2.93167	0.00337	CD	Small_Intestine_Terminal_Ileum	2	/home/asset/IBD/FUSION_TWAS_sensitivity_20260614/05_results/CD/Small_Intestine_Terminal_Ileum/CD.Small_Intestine_Terminal_Ileum.chr2.dat	0.531093	0.571903	0.397782
GTExv8.ALL.Small_Intestine_Terminal_Ileum	/home/asset/IBD/FUSION_TWAS_sensitivity_20260614/04_weights/GTExv8.ALL.Small_Intestine_Terminal_Ileum/ENSG00000275120.2.wgt.RDat	ENSG00000275120.2	15	84633822	84633823	0.2353	rs12595786	-3.52	rs1107179	0.0692	4.45	2.55724	339	7	lasso	0.071	0.00022	2.92976	0.00339	CD	Small_Intestine_Terminal_Ileum	15	/home/asset/IBD/FUSION_TWAS_sensitivity_20260614/05_results/CD/Small_Intestine_Terminal_Ileum/CD.Small_Intestine_Terminal_Ileum.chr15.dat	0.531093	0.571903	0.398647
GTExv8.ALL.Small_Intestine_Terminal_Ileum	/home/asset/IBD/FUSION_TWAS_sensitivity_20260614/04_weights/GTExv8.ALL.Small_Intestine_Terminal_Ileum/ENSG00000172057.9.wgt.RDat	ENSG00000172057.9	17	39927600	39927601	0.1879	rs8076131	3.13	rs3816470	0.156931	5.93	-3.1199	293	293	susie	0.17	1.2e-08	-2.92481	0.003447	CD	Small_Intestine_Terminal_Ileum	17	/home/asset/IBD/FUSION_TWAS_sensitivity_20260614/05_results/CD/Small_Intestine_Terminal_Ileum/CD.Small_Intestine_Terminal_Ileum.chr17.dat	0.531093	0.571903	0.401125
GTExv8.ALL.Small_Intestine_Terminal_Ileum	/home/asset/IBD/FUSION_TWAS_sensitivity_20260614/04_weights/GTExv8.ALL.Small_Intestine_Terminal_Ileum/ENSG00000198393.7.wgt.RDat	ENSG00000198393.7	12	132986364	132986365	0.1518	rs2306541	-3.54	rs2242291	-0.004825	3.41	-3.311	198	198	susie	0.002	0.25	-2.8828	0.00394	CD	Small_Intestine_Terminal_Ileum	12	/home/asset/IBD/FUSION_TWAS_sensitivity_20260614/05_results/CD/Small_Intestine_Terminal_Ileum/CD.Small_Intestine_Terminal_Ileum.chr12.dat	0.585371	0.616792	0.423455
GTExv8.ALL.Small_Intestine_Terminal_Ileum	/home/asset/IBD/FUSION_TWAS_sensitivity_20260614/04_weights/GTExv8.ALL.Small_Intestine_Terminal_Ileum/ENSG00000167468.16.wgt.RDat	ENSG00000167468.16	19	1103925	1103926	0.2372	rs11878692	-3.82	rs4807542	0.217	6.22	2.8488	449	1	top1	0.22	5.6e-11	2.8488	0.00439	CD	Small_Intestine_Terminal_Ileum	19	/home/asset/IBD/FUSION_TWAS_sensitivity_20260614/05_results/CD/Small_Intestine_Terminal_Ileum/CD.Small_Intestine_Terminal_Ileum.chr19.dat	0.629738	0.638986	0.440182
GTExv8.ALL.Small_Intestine_Terminal_Ileum	/home/asset/IBD/FUSION_TWAS_sensitivity_20260614/04_weights/GTExv8.ALL.Small_Intestine_Terminal_Ileum/ENSG00000176476.8.wgt.RDat	ENSG00000176476.8	16	28581054	28581055	0.1571	rs1074631	3.5	rs480400	0.02515	-3.51	2.69532	188	188	susie	0.046	0.0026	-2.79863	0.005132	CD	Small_Intestine_Terminal_Ileum	16	/home/asset/IBD/FUSION_TWAS_sensitivity_20260614/05_results/CD/Small_Intestine_Terminal_Ileum/CD.Small_Intestine_Terminal_Ileum.chr16.dat	0.675505	0.661235	0.464892
GTExv8.ALL.Small_Intestine_Terminal_Ileum	/home/asset/IBD/FUSION_TWAS_sensitivity_20260614/04_weights/GTExv8.ALL.Small_Intestine_Terminal_Ileum/ENSG00000172273.12.wgt.RDat	ENSG00000172273.12	11	119121586	119121587	0.3112	rs512703	2.74	rs1815811	-0.00409	3.9	1.7611	379	5	lasso	0.067	0.00033	2.78894	0.005288	CD	Small_Intestine_Terminal_Ileum	11	/home/asset/IBD/FUSION_TWAS_sensitivity_20260614/05_results/CD/Small_Intestine_Terminal_Ileum/CD.Small_Intestine_Terminal_Ileum.chr11.dat	0.675505	0.673096	0.470924
GTExv8.ALL.Small_Intestine_Terminal_Ileum	/home/asset/IBD/FUSION_TWAS_sensitivity_20260614/04_weights/GTExv8.ALL.Small_Intestine_Terminal_Ileum/ENSG00000253982.1.wgt.RDat	ENSG00000253982.1	8	1764501	1764502	0.617	rs10105317	3.53	rs10481354	0.358	-7.9	2.83788	728	728	susie	0.37	6.2e-19	-2.77162	0.00558	CD	Small_Intestine_Terminal_Ileum	8	/home/asset/IBD/FUSION_TWAS_sensitivity_20260614/05_results/CD/Small_Intestine_Terminal_Ileum/CD.Small_Intestine_Terminal_Ileum.chr8.dat	0.675505	0.682744	0.479647
GTExv8.ALL.Small_Intestine_Terminal_Ileum	/home/asset/IBD/FUSION_TWAS_sensitivity_20260614/04_weights/GTExv8.ALL.Small_Intestine_Terminal_Ileum/ENSG00000121989.14.wgt.RDat	ENSG00000121989.14	2	147844516	147844517	0.0896	rs1901811	-3.39	rs4972318	0.0293	3.91	-2.76828	336	1	top1	0.029	0.014	-2.76828	0.00564	CD	Small_Intestine_Terminal_Ileum	2	/home/asset/IBD/FUSION_TWAS_sensitivity_20260614/05_results/CD/Small_Intestine_Terminal_Ileum/CD.Small_Intestine_Terminal_Ileum.chr2.dat	0.675505	0.685993	0.48179
GTExv8.ALL.Small_Intestine_Terminal_Ileum	/home/asset/IBD/FUSION_TWAS_sensitivity_20260614/04_weights/GTExv8.ALL.Small_Intestine_Terminal_Ileum/ENSG00000101460.12.wgt.RDat	ENSG00000101460.12	20	34546853	34546854	0.1668	rs6059908	-3.24	rs6059866	0.155341	5.9	2.81453	303	303	susie	0.16	2.6e-08	2.7554	0.005862	CD	Small_Intestine_Terminal_Ileum	20	/home/asset/IBD/FUSION_TWAS_sensitivity_20260614/05_results/CD/Small_Intestine_Terminal_Ileum/CD.Small_Intestine_Terminal_Ileum.chr20.dat	0.675505	0.685993	0.485581
GTExv8.ALL.Small_Intestine_Terminal_Ileum	/home/asset/IBD/FUSION_TWAS_sensitivity_20260614/04_weights/GTExv8.ALL.Small_Intestine_Terminal_Ileum/ENSG00000171497.4.wgt.RDat	ENSG00000171497.4	4	158723395	158723396	0.2065	rs1047725	3.58	rs8396	0.072399	-4.39	2.75259	270	1	top1	0.072	0.00019	-2.75259	0.00591	CD	Small_Intestine_Terminal_Ileum	4	/home/asset/IBD/FUSION_TWAS_sensitivity_20260614/05_results/CD/Small_Intestine_Terminal_Ileum/CD.Small_Intestine_Terminal_Ileum.chr4.dat	0.675505	0.685993	0.485581
GTExv8.ALL.Small_Intestine_Terminal_Ileum	/home/asset/IBD/FUSION_TWAS_sensitivity_20260614/04_weights/GTExv8.ALL.Small_Intestine_Terminal_Ileum/ENSG00000178952.10.wgt.RDat	ENSG00000178952.10	16	28846407	28846408	0.2588	rs1074631	3.5	rs34835	0.12012	5.79	2.95355	183	183	susie	0.16	3.1e-08	2.74489	0.006053	CD	Small_Intestine_Terminal_Ileum	16	/home/asset/IBD/FUSION_TWAS_sensitivity_20260614/05_results/CD/Small_Intestine_Terminal_Ileum/CD.Small_Intestine_Terminal_Ileum.chr16.dat	0.675505	0.685993	0.488022
GTExv8.ALL.Small_Intestine_Terminal_Ileum	/home/asset/IBD/FUSION_TWAS_sensitivity_20260614/04_weights/GTExv8.ALL.Small_Intestine_Terminal_Ileum/ENSG00000116176.6.wgt.RDat	ENSG00000116176.6	16	1225256	1225257	0.2317	rs9927389	-3.3	rs11248860	0.084164	4.84	2.52142	448	448	susie	0.088	4.2e-05	2.74372	0.006075	CD	Small_Intestine_Terminal_Ileum	16	/home/asset/IBD/FUSION_TWAS_sensitivity_20260614/05_results/CD/Small_Intestine_Terminal_Ileum/CD.Small_Intestine_Terminal_Ileum.chr16.dat	0.675505	0.685993	0.488022
GTExv8.ALL.Small_Intestine_Terminal_Ileum	/home/asset/IBD/FUSION_TWAS_sensitivity_20260614/04_weights/GTExv8.ALL.Small_Intestine_Terminal_Ileum/ENSG00000164068.15.wgt.RDat	ENSG00000164068.15	3	49689501	49689502	0.1169	rs9875617	2.8	rs11718165	0.01864	-3.92	2.42209	317	317	susie	0.056	0.00099	-2.72698	0.00639	CD	Small_Intestine_Terminal_Ileum	3	/home/asset/IBD/FUSION_TWAS_sensitivity_20260614/05_results/CD/Small_Intestine_Terminal_Ileum/CD.Small_Intestine_Terminal_Ileum.chr3.dat	0.675505	0.687746	0.498161
GTExv8.ALL.Small_Intestine_Terminal_Ileum	/home/asset/IBD/FUSION_TWAS_sensitivity_20260614/04_weights/GTExv8.ALL.Small_Intestine_Terminal_Ileum/ENSG00000180881.19.wgt.RDat	ENSG00000180881.19	12	75390927	75390928	0.2485	rs1493790	-3.53	rs12369556	0.041138	4.5	1.76389	467	19	enet	0.092	2.8e-05	2.72405	0.00645	CD	Small_Intestine_Terminal_Ileum	12	/home/asset/IBD/FUSION_TWAS_sensitivity_20260614/05_results/CD/Small_Intestine_Terminal_Ileum/CD.Small_Intestine_Terminal_Ileum.chr12.dat	0.675505	0.687746	0.498312
GTExv8.ALL.Small_Intestine_Terminal_Ileum	/home/asset/IBD/FUSION_TWAS_sensitivity_20260614/04_weights/GTExv8.ALL.Small_Intestine_Terminal_Ileum/ENSG00000181798.2.wgt.RDat	ENSG00000181798.2	2	231514338	231514339	0.3698	rs1131171	3.123	rs4973431	0.112	-5.67	1.92933	358	8	lasso	0.16	2e-08	-2.7204	0.00652	CD	Small_Intestine_Terminal_Ileum	2	/home/asset/IBD/FUSION_TWAS_sensitivity_20260614/05_results/CD/Small_Intestine_Terminal_Ileum/CD.Small_Intestine_Terminal_Ileum.chr2.dat	0.675505	0.687746	0.499809
GTExv8.ALL.Small_Intestine_Terminal_Ileum	/home/asset/IBD/FUSION_TWAS_sensitivity_20260614/04_weights/GTExv8.ALL.Small_Intestine_Terminal_Ileum/ENSG00000110002.15.wgt.RDat	ENSG00000110002.15	11	124115361	124115362	0.21	rs6590057	-2.94	rs2512191	0.0306	-3.91	2.0329	600	600	susie	0.044	0.0032	-2.71227	0.006682	CD	Small_Intestine_Terminal_Ileum	11	/home/asset/IBD/FUSION_TWAS_sensitivity_20260614/05_results/CD/Small_Intestine_Terminal_Ileum/CD.Small_Intestine_Terminal_Ileum.chr11.dat	0.675505	0.687746	0.503495
GTExv8.ALL.Small_Intestine_Terminal_Ileum	/home/asset/IBD/FUSION_TWAS_sensitivity_20260614/04_weights/GTExv8.ALL.Small_Intestine_Terminal_Ileum/ENSG00000254415.3.wgt.RDat	ENSG00000254415.3	19	51646800	51646801	0.3388	rs16982895	3.08	rs7250849	0.188	-6.31	2.70531	594	1	top1	0.19	1.4e-09	-2.70531	0.00682	CD	Small_Intestine_Terminal_Ileum	19	/home/asset/IBD/FUSION_TWAS_sensitivity_20260614/05_results/CD/Small_Intestine_Terminal_Ileum/CD.Small_Intestine_Terminal_Ileum.chr19.dat	0.675505	0.687746	0.505408
GTExv8.ALL.Small_Intestine_Terminal_Ileum	/home/asset/IBD/FUSION_TWAS_sensitivity_20260614/04_weights/GTExv8.ALL.Small_Intestine_Terminal_Ileum/ENSG00000187166.1.wgt.RDat	ENSG00000187166.1	12	48328979	48328980	0.151	rs4579969	2.93	rs2468943	0.115507	-4.74	2.6859	486	1	top1	0.12	2.7e-06	-2.6859	0.00723	CD	Small_Intestine_Terminal_Ileum	12	/home/asset/IBD/FUSION_TWAS_sensitivity_20260614/05_results/CD/Small_Intestine_Terminal_Ileum/CD.Small_Intestine_Terminal_Ileum.chr12.dat	0.686843	0.70022	0.513791
GTExv8.ALL.Small_Intestine_Terminal_Ileum	/home/asset/IBD/FUSION_TWAS_sensitivity_20260614/04_weights/GTExv8.ALL.Small_Intestine_Terminal_Ileum/ENSG00000231822.1.wgt.RDat	ENSG00000231822.1	2	99102017	99102018	0.1927	rs958778	2.614	rs11900176	-0.00493	-3.3	-1.80885	297	9	enet	-0.0025	0.45	2.6835	0.00729	CD	Small_Intestine_Terminal_Ileum	2	/home/asset/IBD/FUSION_TWAS_sensitivity_20260614/05_results/CD/Small_Intestine_Terminal_Ileum/CD.Small_Intestine_Terminal_Ileum.chr2.dat	0.686843	0.70022	0.514597
GTExv8.ALL.Small_Intestine_Terminal_Ileum	/home/asset/IBD/FUSION_TWAS_sensitivity_20260614/04_weights/GTExv8.ALL.Small_Intestine_Terminal_Ileum/ENSG00000183562.3.wgt.RDat	ENSG00000183562.3	11	2989862	2989863	0.4727	rs11827189	2.92	rs16928945	0.28662	7.35	2.8586	460	19	enet	0.31	1.4e-15	2.67237	0.007532	CD	Small_Intestine_Terminal_Ileum	11	/home/asset/IBD/FUSION_TWAS_sensitivity_20260614/05_results/CD/Small_Intestine_Terminal_Ileum/CD.Small_Intestine_Terminal_Ileum.chr11.dat	0.686843	0.70022	0.520852
GTExv8.ALL.Small_Intestine_Terminal_Ileum	/home/asset/IBD/FUSION_TWAS_sensitivity_20260614/04_weights/GTExv8.ALL.Small_Intestine_Terminal_Ileum/ENSG00000180185.11.wgt.RDat	ENSG00000180185.11	16	1827194	1827195	0.4375	rs2906912	3.89	rs173164	0.411653	8.57	2.57704	476	476	susie	0.42	3.2e-22	2.66917	0.007604	CD	Small_Intestine_Terminal_Ileum	16	/home/asset/IBD/FUSION_TWAS_sensitivity_20260614/05_results/CD/Small_Intestine_Terminal_Ileum/CD.Small_Intestine_Terminal_Ileum.chr16.dat	0.686843	0.70022	0.520852
GTExv8.ALL.Small_Intestine_Terminal_Ileum	/home/asset/IBD/FUSION_TWAS_sensitivity_20260614/04_weights/GTExv8.ALL.Small_Intestine_Terminal_Ileum/ENSG00000273133.1.wgt.RDat	ENSG00000273133.1	4	15564252	15564253	0.1613	rs11728800	-2.81	rs1058412	0.0056	-3.74	-2.45024	548	12	enet	0.017	0.048	2.66236	0.00776	CD	Small_Intestine_Terminal_Ileum	4	/home/asset/IBD/FUSION_TWAS_sensitivity_20260614/05_results/CD/Small_Intestine_Terminal_Ileum/CD.Small_Intestine_Terminal_Ileum.chr4.dat	0.686843	0.705967	0.524334
GTExv8.ALL.Small_Intestine_Terminal_Ileum	/home/asset/IBD/FUSION_TWAS_sensitivity_20260614/04_weights/GTExv8.ALL.Small_Intestine_Terminal_Ileum/ENSG00000109667.11.wgt.RDat	ENSG00000109667.11	4	10054935	10054936	0.2326	rs3756217	-3.45	rs10024447	0.111001	-5.26	2.58443	564	564	susie	0.11	3.2e-06	-2.64638	0.00814	CD	Small_Intestine_Terminal_Ileum	4	/home/asset/IBD/FUSION_TWAS_sensitivity_20260614/05_results/CD/Small_Intestine_Terminal_Ileum/CD.Small_Intestine_Terminal_Ileum.chr4.dat	0.705467	0.713676	0.532973
GTExv8.ALL.Small_Intestine_Terminal_Ileum	/home/asset/IBD/FUSION_TWAS_sensitivity_20260614/04_weights/GTExv8.ALL.Small_Intestine_Terminal_Ileum/ENSG00000238121.5.wgt.RDat	ENSG00000238121.5	13	30377144	30377145	0.2211	rs9315005	-2.79	rs9315005	0.029746	-3.96	-2.7885	583	9	lasso	0.035	0.0079	2.62499	0.00867	CD	Small_Intestine_Terminal_Ileum	13	/home/asset/IBD/FUSION_TWAS_sensitivity_20260614/05_results/CD/Small_Intestine_Terminal_Ileum/CD.Small_Intestine_Terminal_Ileum.chr13.dat	0.728749	0.722152	0.540622
GTExv8.ALL.Small_Intestine_Terminal_Ileum	/home/asset/IBD/FUSION_TWAS_sensitivity_20260614/04_weights/GTExv8.ALL.Small_Intestine_Terminal_Ileum/ENSG00000161395.13.wgt.RDat	ENSG00000161395.13	17	39696796	39696797	0.4353	rs8076131	3.13	rs907089	0.184411	6.01	-2.49334	319	319	susie	0.2	5.9e-10	-2.62132	0.008759	CD	Small_Intestine_Terminal_Ileum	17	/home/asset/IBD/FUSION_TWAS_sensitivity_20260614/05_results/CD/Small_Intestine_Terminal_Ileum/CD.Small_Intestine_Terminal_Ileum.chr17.dat	0.728749	0.722152	0.54241
GTExv8.ALL.Whole_Blood	/home/asset/IBD/FUSION_TWAS_sensitivity_20260614/04_weights/GTExv8.ALL.Whole_Blood/ENSG00000167208.14.wgt.RDat	ENSG00000167208.14	16	50681352	50681353	0.0761	rs2076756	8.03	rs6596	0.0122	4.41	6.47052	424	4	lasso	0.019	0.00024	6.61243	3.78e-11	CD	Whole_Blood	16	/home/asset/IBD/FUSION_TWAS_sensitivity_20260614/05_results/CD/Whole_Blood/CD.Whole_Blood.chr16.dat	3.25647e-07	5.20317e-07	7.79001e-07
GTExv8.ALL.Whole_Blood	/home/asset/IBD/FUSION_TWAS_sensitivity_20260614/04_weights/GTExv8.ALL.Whole_Blood/ENSG00000085978.21.wgt.RDat	ENSG00000085978.21	2	233210050	233210051	0.0424	rs12994997	-4.932	rs1045100	0.0259	-5.01	-4.65604	515	1	top1	0.026	1.7e-05	4.65604	3.22e-06	CD	Whole_Blood	2	/home/asset/IBD/FUSION_TWAS_sensitivity_20260614/05_results/CD/Whole_Blood/CD.Whole_Blood.chr2.dat	0.0138701	0.0203722	0.00500825
GTExv8.ALL.Whole_Blood	/home/asset/IBD/FUSION_TWAS_sensitivity_20260614/04_weights/GTExv8.ALL.Whole_Blood/ENSG00000026297.15.wgt.RDat	ENSG00000026297.15	6	166957183	166957184	0.4992	rs10946204	3.99	rs429083	0.457	17.55	-3.83594	675	30	enet	0.49	1.2e-100	-4.02666	5.66e-05	CD	Whole_Blood	6	/home/asset/IBD/FUSION_TWAS_sensitivity_20260614/05_results/CD/Whole_Blood/CD.Whole_Blood.chr6.dat	0.111277	0.15637	0.0426409
GTExv8.ALL.Whole_Blood	/home/asset/IBD/FUSION_TWAS_sensitivity_20260614/04_weights/GTExv8.ALL.Whole_Blood/ENSG00000140807.6.wgt.RDat	ENSG00000140807.6	16	50548329	50548330	0.0841	rs2076756	8.03	rs7186262	0.0378	-5.23	2.73893	394	394	susie	0.06	9.3e-11	-4.02585	5.68e-05	CD	Whole_Blood	16	/home/asset/IBD/FUSION_TWAS_sensitivity_20260614/05_results/CD/Whole_Blood/CD.Whole_Blood.chr16.dat	0.111277	0.15637	0.0426409
GTExv8.ALL.Whole_Blood	/home/asset/IBD/FUSION_TWAS_sensitivity_20260614/04_weights/GTExv8.ALL.Whole_Blood/ENSG00000141068.13.wgt.RDat	ENSG00000141068.13	17	27456713	27456714	0.2951	rs2008032	4.03	rs7222355	0.267	-13.5	3.86514	319	17	enet	0.32	5.8e-59	-3.99423	6.49e-05	CD	Whole_Blood	17	/home/asset/IBD/FUSION_TWAS_sensitivity_20260614/05_results/CD/Whole_Blood/CD.Whole_Blood.chr17.dat	0.111277	0.162427	0.0451003
GTExv8.ALL.Whole_Blood	/home/asset/IBD/FUSION_TWAS_sensitivity_20260614/04_weights/GTExv8.ALL.Whole_Blood/ENSG00000263368.1.wgt.RDat	ENSG00000263368.1	17	27527222	27527223	0.0603	rs2008032	4.03	rs2948539	0.0448	-6.09	3.81981	334	334	susie	0.05	3.3e-09	-3.89932	9.65e-05	CD	Whole_Blood	17	/home/asset/IBD/FUSION_TWAS_sensitivity_20260614/05_results/CD/Whole_Blood/CD.Whole_Blood.chr17.dat	0.111277	0.16416	0.0552422
GTExv8.ALL.Whole_Blood	/home/asset/IBD/FUSION_TWAS_sensitivity_20260614/04_weights/GTExv8.ALL.Whole_Blood/ENSG00000142794.18.wgt.RDat	ENSG00000142794.18	1	21440127	21440128	0.7145	rs4654947	4.179	rs4654947	0.532309	18.89	4.17949	383	19	enet	0.65	2.7e-155	3.86664	0.00011	CD	Whole_Blood	1	/home/asset/IBD/FUSION_TWAS_sensitivity_20260614/05_results/CD/Whole_Blood/CD.Whole_Blood.chr1.dat	0.111277	0.16416	0.0601985
GTExv8.ALL.Whole_Blood	/home/asset/IBD/FUSION_TWAS_sensitivity_20260614/04_weights/GTExv8.ALL.Whole_Blood/ENSG00000227001.3.wgt.RDat	ENSG00000227001.3	1	21427966	21427967	0.1971	rs4654947	4.179	rs2047654	0.142715	-9.92	3.98397	380	17	enet	0.16	4.2e-27	-3.86502	0.000111	CD	Whole_Blood	1	/home/asset/IBD/FUSION_TWAS_sensitivity_20260614/05_results/CD/Whole_Blood/CD.Whole_Blood.chr1.dat	0.111277	0.16416	0.0601985
GTExv8.ALL.Whole_Blood	/home/asset/IBD/FUSION_TWAS_sensitivity_20260614/04_weights/GTExv8.ALL.Whole_Blood/ENSG00000227598.1.wgt.RDat	ENSG00000227598.1	6	166999064	166999065	0.0728	rs10946204	3.99	rs429083	0.0447	5.74	-3.83594	621	1	top1	0.045	2e-08	-3.83594	0.000125	CD	Whole_Blood	6	/home/asset/IBD/FUSION_TWAS_sensitivity_20260614/05_results/CD/Whole_Blood/CD.Whole_Blood.chr6.dat	0.111277	0.16416	0.066479
GTExv8.ALL.Whole_Blood	/home/asset/IBD/FUSION_TWAS_sensitivity_20260614/04_weights/GTExv8.ALL.Whole_Blood/ENSG00000167720.12.wgt.RDat	ENSG00000167720.12	17	2303382	2303383	0.1789	rs12450118	4.2	rs12450028	0.2	-12.11	3.446	404	6	lasso	0.22	9.8e-38	-3.79373	0.000148	CD	Whole_Blood	17	/home/asset/IBD/FUSION_TWAS_sensitivity_20260614/05_results/CD/Whole_Blood/CD.Whole_Blood.chr17.dat	0.111277	0.16416	0.0753101
GTExv8.ALL.Whole_Blood	/home/asset/IBD/FUSION_TWAS_sensitivity_20260614/04_weights/GTExv8.ALL.Whole_Blood/ENSG00000003137.8.wgt.RDat	ENSG00000003137.8	2	72148037	72148038	0.2354	rs10865392	-4.352	rs17724860	0.26	13.42	-3.55362	335	16	enet	0.27	1.5e-47	-3.78728	0.000152	CD	Whole_Blood	2	/home/asset/IBD/FUSION_TWAS_sensitivity_20260614/05_results/CD/Whole_Blood/CD.Whole_Blood.chr2.dat	0.111277	0.16416	0.0764022
GTExv8.ALL.Whole_Blood	/home/asset/IBD/FUSION_TWAS_sensitivity_20260614/04_weights/GTExv8.ALL.Whole_Blood/ENSG00000261644.2.wgt.RDat	ENSG00000261644.2	16	50742758	50742759	0.1726	rs2076756	8.03	rs2066852	0.0547	7.95	2.23853	429	14	enet	0.16	1.3e-26	3.78223	0.000155	CD	Whole_Blood	16	/home/asset/IBD/FUSION_TWAS_sensitivity_20260614/05_results/CD/Whole_Blood/CD.Whole_Blood.chr16.dat	0.111277	0.16416	0.0765106
GTExv8.ALL.Whole_Blood	/home/asset/IBD/FUSION_TWAS_sensitivity_20260614/04_weights/GTExv8.ALL.Whole_Blood/ENSG00000054983.16.wgt.RDat	ENSG00000054983.16	14	87993664	87993665	0.0574	rs3742704	3.58	rs3742704	0.00353	-3.9	3.58158	462	1	top1	0.0035	0.067	-3.58158	0.000342	CD	Whole_Blood	14	/home/asset/IBD/FUSION_TWAS_sensitivity_20260614/05_results/CD/Whole_Blood/CD.Whole_Blood.chr14.dat	0.210452	0.261535	0.124559
GTExv8.ALL.Whole_Blood	/home/asset/IBD/FUSION_TWAS_sensitivity_20260614/04_weights/GTExv8.ALL.Whole_Blood/ENSG00000133597.10.wgt.RDat	ENSG00000133597.10	7	140673152	140673153	0.3304	rs2930320	3.58	rs2930320	0.194177	-11.51	3.58037	353	353	susie	0.19	1.9e-33	-3.58117	0.000342	CD	Whole_Blood	7	/home/asset/IBD/FUSION_TWAS_sensitivity_20260614/05_results/CD/Whole_Blood/CD.Whole_Blood.chr7.dat	0.210452	0.261535	0.124559
GTExv8.ALL.Whole_Blood	/home/asset/IBD/FUSION_TWAS_sensitivity_20260614/04_weights/GTExv8.ALL.Whole_Blood/ENSG00000267648.1.wgt.RDat	ENSG00000267648.1	17	35407817	35407818	0.2584	rs11655913	-3.06	rs1545283	0.0899	8.46	2.34681	367	47	enet	0.11	6.2e-19	3.5349	0.000408	CD	Whole_Blood	17	/home/asset/IBD/FUSION_TWAS_sensitivity_20260614/05_results/CD/Whole_Blood/CD.Whole_Blood.chr17.dat	0.224497	0.26654	0.141609
GTExv8.ALL.Whole_Blood	/home/asset/IBD/FUSION_TWAS_sensitivity_20260614/04_weights/GTExv8.ALL.Whole_Blood/ENSG00000211816.2.wgt.RDat	ENSG00000211816.2	14	22271967	22271968	0.1529	rs7153774	3.61	rs7153774	0.0559	-6.27	3.6142	723	8	lasso	0.065	1.4e-11	-3.52528	0.000423	CD	Whole_Blood	14	/home/asset/IBD/FUSION_TWAS_sensitivity_20260614/05_results/CD/Whole_Blood/CD.Whole_Blood.chr14.dat	0.224497	0.26654	0.144089
GTExv8.ALL.Whole_Blood	/home/asset/IBD/FUSION_TWAS_sensitivity_20260614/04_weights/GTExv8.ALL.Whole_Blood/ENSG00000232837.1.wgt.RDat	ENSG00000232837.1	21	38977773	38977774	0.0972	rs2836884	-3.88	rs445593	0.02841	-6.02	-1.8037	639	639	susie	0.055	4.4e-10	3.5131	0.000443	CD	Whole_Blood	21	/home/asset/IBD/FUSION_TWAS_sensitivity_20260614/05_results/CD/Whole_Blood/CD.Whole_Blood.chr21.dat	0.224497	0.271018	0.147847
GTExv8.ALL.Whole_Blood	/home/asset/IBD/FUSION_TWAS_sensitivity_20260614/04_weights/GTExv8.ALL.Whole_Blood/ENSG00000157557.11.wgt.RDat	ENSG00000157557.11	21	38805306	38805307	0.1703	rs2836884	-3.88	rs445593	0.10007	-8.35	-1.8037	667	667	susie	0.15	6.2e-26	3.4665	0.000527	CD	Whole_Blood	21	/home/asset/IBD/FUSION_TWAS_sensitivity_20260614/05_results/CD/Whole_Blood/CD.Whole_Blood.chr21.dat	0.247251	0.298155	0.169022
GTExv8.ALL.Whole_Blood	/home/asset/IBD/FUSION_TWAS_sensitivity_20260614/04_weights/GTExv8.ALL.Whole_Blood/ENSG00000204406.12.wgt.RDat	ENSG00000204406.12	2	148021010	148021011	0.07	rs1901811	-3.39	rs12998729	0.0367	7.07	-3.1824	327	42	enet	0.071	1.5e-12	-3.44636	0.000568	CD	Whole_Blood	2	/home/asset/IBD/FUSION_TWAS_sensitivity_20260614/05_results/CD/Whole_Blood/CD.Whole_Blood.chr2.dat	0.247251	0.298155	0.176864
GTExv8.ALL.Whole_Blood	/home/asset/IBD/FUSION_TWAS_sensitivity_20260614/04_weights/GTExv8.ALL.Whole_Blood/ENSG00000237721.1.wgt.RDat	ENSG00000237721.1	21	39011328	39011329	0.2451	rs2836884	-3.88	rs445593	0.06933	-7.52	-1.8037	622	622	susie	0.12	3.6e-20	3.4437	0.000574	CD	Whole_Blood	21	/home/asset/IBD/FUSION_TWAS_sensitivity_20260614/05_results/CD/Whole_Blood/CD.Whole_Blood.chr21.dat	0.247251	0.298155	0.176864
GTExv8.ALL.Whole_Blood	/home/asset/IBD/FUSION_TWAS_sensitivity_20260614/04_weights/GTExv8.ALL.Whole_Blood/ENSG00000111647.12.wgt.RDat	ENSG00000111647.12	12	100142847	100142848	0.1221	rs828929	-2.92	rs12370791	0.0986	-8.17	-2.28011	348	348	susie	0.11	9.8e-19	3.38928	0.000701	CD	Whole_Blood	12	/home/asset/IBD/FUSION_TWAS_sensitivity_20260614/05_results/CD/Whole_Blood/CD.Whole_Blood.chr12.dat	0.287577	0.350882	0.195886
GTExv8.ALL.Whole_Blood	/home/asset/IBD/FUSION_TWAS_sensitivity_20260614/04_weights/GTExv8.ALL.Whole_Blood/ENSG00000235888.1.wgt.RDat	ENSG00000235888.1	21	39006152	39006153	0.2129	rs2836884	-3.88	rs2836884	0.05083	-7.6	-3.8773	625	18	enet	0.14	2.7e-24	3.3692	0.000754	CD	Whole_Blood	21	/home/asset/IBD/FUSION_TWAS_sensitivity_20260614/05_results/CD/Whole_Blood/CD.Whole_Blood.chr21.dat	0.29526	0.364169	0.206085
GTExv8.ALL.Whole_Blood	/home/asset/IBD/FUSION_TWAS_sensitivity_20260614/04_weights/GTExv8.ALL.Whole_Blood/ENSG00000109452.12.wgt.RDat	ENSG00000109452.12	4	142847431	142847432	0.1121	rs10033780	-3.66	rs1373036	0.077	-7.35	-2.42001	285	21	enet	0.08	5e-14	3.3399	0.000838	CD	Whole_Blood	4	/home/asset/IBD/FUSION_TWAS_sensitivity_20260614/05_results/CD/Whole_Blood/CD.Whole_Blood.chr4.dat	0.313886	0.378199	0.216551
GTExv8.ALL.Whole_Blood	/home/asset/IBD/FUSION_TWAS_sensitivity_20260614/04_weights/GTExv8.ALL.Whole_Blood/ENSG00000233232.6.wgt.RDat	ENSG00000233232.6	16	28471174	28471175	0.0911	rs1074631	3.5	rs12446550	0.111	-9.63	2.81931	212	18	enet	0.13	1.7e-22	-3.28976	0.001	CD	Whole_Blood	16	/home/asset/IBD/FUSION_TWAS_sensitivity_20260614/05_results/CD/Whole_Blood/CD.Whole_Blood.chr16.dat	0.338446	0.417808	0.238249
GTExv8.ALL.Whole_Blood	/home/asset/IBD/FUSION_TWAS_sensitivity_20260614/04_weights/GTExv8.ALL.Whole_Blood/ENSG00000271855.1.wgt.RDat	ENSG00000271855.1	2	9555898	9555899	0.0611	rs3811594	3.056	rs6747070	0.0101	4.41	2.92463	468	3	lasso	0.015	0.00075	3.28734	0.00101	CD	Whole_Blood	2	/home/asset/IBD/FUSION_TWAS_sensitivity_20260614/05_results/CD/Whole_Blood/CD.Whole_Blood.chr2.dat	0.338446	0.417808	0.238563
GTExv8.ALL.Whole_Blood	/home/asset/IBD/FUSION_TWAS_sensitivity_20260614/04_weights/GTExv8.ALL.Whole_Blood/ENSG00000111642.14.wgt.RDat	ENSG00000111642.14	12	6607475	6607476	0.0504	rs2886271	-3.3	rs7316626	0.0263	-5.07	-3.19776	300	300	susie	0.032	2e-06	3.28156	0.001032	CD	Whole_Blood	12	/home/asset/IBD/FUSION_TWAS_sensitivity_20260614/05_results/CD/Whole_Blood/CD.Whole_Blood.chr12.dat	0.338446	0.417808	0.241681
GTExv8.ALL.Whole_Blood	/home/asset/IBD/FUSION_TWAS_sensitivity_20260614/04_weights/GTExv8.ALL.Whole_Blood/ENSG00000108094.14.wgt.RDat	ENSG00000108094.14	10	35090641	35090642	0.0399	rs7099036	4.26	rs4007287	0.0143	-5.16	3.45041	295	2	lasso	0.017	0.00037	-3.27184	0.00107	CD	Whole_Blood	10	/home/asset/IBD/FUSION_TWAS_sensitivity_20260614/05_results/CD/Whole_Blood/CD.Whole_Blood.chr10.dat	0.338446	0.420597	0.243914
GTExv8.ALL.Whole_Blood	/home/asset/IBD/FUSION_TWAS_sensitivity_20260614/04_weights/GTExv8.ALL.Whole_Blood/ENSG00000115232.13.wgt.RDat	ENSG00000115232.13	2	181457206	181457207	0.3723	rs6740847	3.256	rs2124440	0.248	13.13	3.24706	351	351	susie	0.26	2.4e-45	3.26285	0.0011	CD	Whole_Blood	2	/home/asset/IBD/FUSION_TWAS_sensitivity_20260614/05_results/CD/Whole_Blood/CD.Whole_Blood.chr2.dat	0.338446	0.420597	0.244005
GTExv8.ALL.Whole_Blood	/home/asset/IBD/FUSION_TWAS_sensitivity_20260614/04_weights/GTExv8.ALL.Whole_Blood/ENSG00000120899.17.wgt.RDat	ENSG00000120899.17	8	27311481	27311482	0.1832	rs1879189	3.81	rs17057043	0.056201	7.81	-1.7489	619	619	susie	0.1	1.9e-17	-3.24224	0.00119	CD	Whole_Blood	8	/home/asset/IBD/FUSION_TWAS_sensitivity_20260614/05_results/CD/Whole_Blood/CD.Whole_Blood.chr8.dat	0.352432	0.431062	0.254796
GTExv8.ALL.Whole_Blood	/home/asset/IBD/FUSION_TWAS_sensitivity_20260614/04_weights/GTExv8.ALL.Whole_Blood/ENSG00000128294.15.wgt.RDat	ENSG00000128294.15	22	26596716	26596717	0.0593	rs6005101	3.11	rs5752349	0.003286	-3.97	2.46596	847	21	enet	0.011	0.0038	-3.22246	0.00127	CD	Whole_Blood	22	/home/asset/IBD/FUSION_TWAS_sensitivity_20260614/05_results/CD/Whole_Blood/CD.Whole_Blood.chr22.dat	0.352432	0.437827	0.25989
GTExv8.ALL.Whole_Blood	/home/asset/IBD/FUSION_TWAS_sensitivity_20260614/04_weights/GTExv8.ALL.Whole_Blood/ENSG00000183696.13.wgt.RDat	ENSG00000183696.13	7	48088627	48088628	0.0676	rs10268299	-3.94	rs7459020	0.030839	-5.7	3.16484	534	534	susie	0.032	2e-06	-3.21773	0.001292	CD	Whole_Blood	7	/home/asset/IBD/FUSION_TWAS_sensitivity_20260614/05_results/CD/Whole_Blood/CD.Whole_Blood.chr7.dat	0.352432	0.437827	0.260403
GTExv8.ALL.Whole_Blood	/home/asset/IBD/FUSION_TWAS_sensitivity_20260614/04_weights/GTExv8.ALL.Whole_Blood/ENSG00000188452.13.wgt.RDat	ENSG00000188452.13	2	181657115	181657116	0.37	rs6740847	3.256	rs1449263	0.247	12.89	3.20105	374	6	lasso	0.25	3.1e-43	3.21217	0.00132	CD	Whole_Blood	2	/home/asset/IBD/FUSION_TWAS_sensitivity_20260614/05_results/CD/Whole_Blood/CD.Whole_Blood.chr2.dat	0.352432	0.437827	0.263669
GTExv8.ALL.Whole_Blood	/home/asset/IBD/FUSION_TWAS_sensitivity_20260614/04_weights/GTExv8.ALL.Whole_Blood/ENSG00000131375.9.wgt.RDat	ENSG00000131375.9	3	15206151	15206152	0.1087	rs7340679	-3.03	rs9882368	-0.001055	3.33	-3.01229	451	36	enet	0.0092	0.0075	-3.20599	0.00135	CD	Whole_Blood	3	/home/asset/IBD/FUSION_TWAS_sensitivity_20260614/05_results/CD/Whole_Blood/CD.Whole_Blood.chr3.dat	0.352432	0.437977	0.266873
GTExv8.ALL.Whole_Blood	/home/asset/IBD/FUSION_TWAS_sensitivity_20260614/04_weights/GTExv8.ALL.Whole_Blood/ENSG00000081791.8.wgt.RDat	ENSG00000081791.8	5	141923807	141923808	0.1345	rs351260	-3.2	rs351260	0.089141	-7.92	-3.19545	529	1	top1	0.089	1.8e-15	3.19545	0.0014	CD	Whole_Blood	5	/home/asset/IBD/FUSION_TWAS_sensitivity_20260614/05_results/CD/Whole_Blood/CD.Whole_Blood.chr5.dat	0.354735	0.437977	0.269644
GTExv8.ALL.Whole_Blood	/home/asset/IBD/FUSION_TWAS_sensitivity_20260614/04_weights/GTExv8.ALL.Whole_Blood/ENSG00000223522.1.wgt.RDat	ENSG00000223522.1	2	28310458	28310459	0.1211	rs2279990	-3.892	rs1038693	0.109	-8.66	-3.1831	410	1	top1	0.11	8.7e-19	3.1831	0.00146	CD	Whole_Blood	2	/home/asset/IBD/FUSION_TWAS_sensitivity_20260614/05_results/CD/Whole_Blood/CD.Whole_Blood.chr2.dat	0.359369	0.446598	0.27478
GTExv8.ALL.Whole_Blood	/home/asset/IBD/FUSION_TWAS_sensitivity_20260614/04_weights/GTExv8.ALL.Whole_Blood/ENSG00000099817.11.wgt.RDat	ENSG00000099817.11	19	1095379	1095380	0.2868	rs11878692	-3.82	rs1046040	0.122	-9.25	2.97018	442	50	enet	0.14	1.5e-24	-3.16254	0.00156	CD	Whole_Blood	19	/home/asset/IBD/FUSION_TWAS_sensitivity_20260614/05_results/CD/Whole_Blood/CD.Whole_Blood.chr19.dat	0.373317	0.466813	0.283701
GTExv8.ALL.Whole_Blood	/home/asset/IBD/FUSION_TWAS_sensitivity_20260614/04_weights/GTExv8.ALL.Whole_Blood/ENSG00000267102.1.wgt.RDat	ENSG00000267102.1	17	35410227	35410228	0.1381	rs11655913	-3.06	rs997655	0.0533	7.11	2.53167	374	15	enet	0.083	1.8e-14	3.13408	0.00172	CD	Whole_Blood	17	/home/asset/IBD/FUSION_TWAS_sensitivity_20260614/05_results/CD/Whole_Blood/CD.Whole_Blood.chr17.dat	0.39629	0.498438	0.297871
GTExv8.ALL.Whole_Blood	/home/asset/IBD/FUSION_TWAS_sensitivity_20260614/04_weights/GTExv8.ALL.Whole_Blood/ENSG00000007520.3.wgt.RDat	ENSG00000007520.3	16	1351910	1351911	0.0693	rs8055112	-3.13	rs8055112	0.0332	-5.11	-3.1273	456	1	top1	0.033	1.2e-06	3.1273	0.00176	CD	Whole_Blood	16	/home/asset/IBD/FUSION_TWAS_sensitivity_20260614/05_results/CD/Whole_Blood/CD.Whole_Blood.chr16.dat	0.39629	0.504717	0.30163
GTExv8.ALL.Whole_Blood	/home/asset/IBD/FUSION_TWAS_sensitivity_20260614/04_weights/GTExv8.ALL.Whole_Blood/ENSG00000172613.7.wgt.RDat	ENSG00000172613.7	11	67317870	67317871	0.1134	rs7125210	-3.43	rs34087937	0.0404	5.63	2.7173	231	6	lasso	0.048	5.7e-09	3.11611	0.00183	CD	Whole_Blood	11	/home/asset/IBD/FUSION_TWAS_sensitivity_20260614/05_results/CD/Whole_Blood/CD.Whole_Blood.chr11.dat	0.39629	0.51244	0.304756
GTExv8.ALL.Whole_Blood	/home/asset/IBD/FUSION_TWAS_sensitivity_20260614/04_weights/GTExv8.ALL.Whole_Blood/ENSG00000197165.10.wgt.RDat	ENSG00000197165.10	16	28597108	28597109	0.3673	rs1074631	3.5	rs4788069	0.517	18.93	3.13693	184	15	enet	0.57	2.3e-123	3.11538	0.00184	CD	Whole_Blood	16	/home/asset/IBD/FUSION_TWAS_sensitivity_20260614/05_results/CD/Whole_Blood/CD.Whole_Blood.chr16.dat	0.39629	0.51244	0.305006
GTExv8.ALL.Whole_Blood	/home/asset/IBD/FUSION_TWAS_sensitivity_20260614/04_weights/GTExv8.ALL.Whole_Blood/ENSG00000100478.14.wgt.RDat	ENSG00000100478.14	14	31025105	31025106	0.0485	rs179744	-3.29	rs7155894	0.00592	4.65	1.56037	336	12	enet	0.024	3.2e-05	3.06533	0.002174	CD	Whole_Blood	14	/home/asset/IBD/FUSION_TWAS_sensitivity_20260614/05_results/CD/Whole_Blood/CD.Whole_Blood.chr14.dat	0.44716	0.54094	0.329433
GTExv8.ALL.Whole_Blood	/home/asset/IBD/FUSION_TWAS_sensitivity_20260614/04_weights/GTExv8.ALL.Whole_Blood/ENSG00000172057.9.wgt.RDat	ENSG00000172057.9	17	39927600	39927601	0.2139	rs8076131	3.13	rs8067378	0.296	14.42	-2.80249	292	19	enet	0.33	2.6e-59	-3.06394	0.00218	CD	Whole_Blood	17	/home/asset/IBD/FUSION_TWAS_sensitivity_20260614/05_results/CD/Whole_Blood/CD.Whole_Blood.chr17.dat	0.44716	0.54094	0.329736
GTExv8.ALL.Whole_Blood	/home/asset/IBD/FUSION_TWAS_sensitivity_20260614/04_weights/GTExv8.ALL.Whole_Blood/ENSG00000213047.12.wgt.RDat	ENSG00000213047.12	1	197775695	197775696	0.0374	rs11583319	3.69	rs1539414	0.002672	4.16	3.0514	331	1	top1	0.0027	0.095	3.0514	0.002278	CD	Whole_Blood	1	/home/asset/IBD/FUSION_TWAS_sensitivity_20260614/05_results/CD/Whole_Blood/CD.Whole_Blood.chr1.dat	0.456395	0.541107	0.337432
GTExv8.ALL.Whole_Blood	/home/asset/IBD/FUSION_TWAS_sensitivity_20260614/04_weights/GTExv8.ALL.Whole_Blood/ENSG00000197696.9.wgt.RDat	ENSG00000197696.9	15	84658562	84658563	0.0255	rs12595786	-3.52	rs1051168	0.030905	-5.4	2.77967	339	339	susie	0.034	8.4e-07	-3.0435	0.00234	CD	Whole_Blood	15	/home/asset/IBD/FUSION_TWAS_sensitivity_20260614/05_results/CD/Whole_Blood/CD.Whole_Blood.chr15.dat	0.458161	0.545973	0.339519
GTExv8.ALL.Whole_Blood	/home/asset/IBD/FUSION_TWAS_sensitivity_20260614/04_weights/GTExv8.ALL.Whole_Blood/ENSG00000179253.3.wgt.RDat	ENSG00000179253.3	20	61719747	61719748	0.2227	rs3829689	2.88	rs4925304	0.024	-5.98	-1.74532	598	598	susie	0.086	4.8e-15	3.02053	0.00252	CD	Whole_Blood	20	/home/asset/IBD/FUSION_TWAS_sensitivity_20260614/05_results/CD/Whole_Blood/CD.Whole_Blood.chr20.dat	0.48244	0.559481	0.350901
GTExv8.ALL.Whole_Blood	/home/asset/IBD/FUSION_TWAS_sensitivity_20260614/04_weights/GTExv8.ALL.Whole_Blood/ENSG00000227354.6.wgt.RDat	ENSG00000227354.6	13	79406308	79406309	0.1924	rs9574386	3.18	rs1155848	0.088232	8.22	2.9936	394	394	susie	0.092	5.8e-16	3.00211	0.00268	CD	Whole_Blood	13	/home/asset/IBD/FUSION_TWAS_sensitivity_20260614/05_results/CD/Whole_Blood/CD.Whole_Blood.chr13.dat	0.499978	0.571485	0.36336
GTExv8.ALL.Whole_Blood	/home/asset/IBD/FUSION_TWAS_sensitivity_20260614/04_weights/GTExv8.ALL.Whole_Blood/ENSG00000161204.11.wgt.RDat	ENSG00000161204.11	3	184186022	184186023	0.0831	rs1969253	3.39	rs843336	0.047134	6.15	2.87812	482	482	susie	0.049	4.8e-09	2.99032	0.00279	CD	Whole_Blood	3	/home/asset/IBD/FUSION_TWAS_sensitivity_20260614/05_results/CD/Whole_Blood/CD.Whole_Blood.chr3.dat	0.499978	0.571485	0.369896
GTExv8.ALL.Whole_Blood	/home/asset/IBD/FUSION_TWAS_sensitivity_20260614/04_weights/GTExv8.ALL.Whole_Blood/ENSG00000140950.15.wgt.RDat	ENSG00000140950.15	16	84554032	84554033	0.2617	rs999783	-3.31	rs12929880	0.0739	8.1	-2.15189	859	859	susie	0.16	1.4e-27	-2.97116	0.00297	CD	Whole_Blood	16	/home/asset/IBD/FUSION_TWAS_sensitivity_20260614/05_results/CD/Whole_Blood/CD.Whole_Blood.chr16.dat	0.499978	0.571485	0.374018
GTExv8.ALL.Whole_Blood	/home/asset/IBD/FUSION_TWAS_sensitivity_20260614/04_weights/GTExv8.ALL.Whole_Blood/ENSG00000176490.4.wgt.RDat	ENSG00000176490.4	19	2721417	2721418	0.156	rs4807287	2.95	rs2110120	0.0953	8.79	-2.16885	436	18	enet	0.13	1.8e-21	-2.96951	0.00298	CD	Whole_Blood	19	/home/asset/IBD/FUSION_TWAS_sensitivity_20260614/05_results/CD/Whole_Blood/CD.Whole_Blood.chr19.dat	0.499978	0.571485	0.374018
GTExv8.ALL.Whole_Blood	/home/asset/IBD/FUSION_TWAS_sensitivity_20260614/04_weights/GTExv8.ALL.Whole_Blood/ENSG00000125827.8.wgt.RDat	ENSG00000125827.8	20	8019828	8019829	0.1115	rs6039170	3.52	rs6133527	0.0111	4.75	1.92758	508	4	lasso	0.043	3.2e-08	2.96911	0.00299	CD	Whole_Blood	20	/home/asset/IBD/FUSION_TWAS_sensitivity_20260614/05_results/CD/Whole_Blood/CD.Whole_Blood.chr20.dat	0.499978	0.571485	0.374018
GTExv8.ALL.Colon_Sigmoid	/home/asset/IBD/FUSION_TWAS_sensitivity_20260614/04_weights/GTExv8.ALL.Colon_Sigmoid/ENSG00000235908.1.wgt.RDat	ENSG00000235908.1	3	49367005	49367006	0.0394	rs9822268	6.77	rs9814873	0.0309	4.28	6.50228	281	1	top1	0.031	0.00097	6.5023	7.91e-11	IBD	Colon_Sigmoid	3	/home/asset/IBD/FUSION_TWAS_sensitivity_20260614/05_results/IBD/Colon_Sigmoid/IBD.Colon_Sigmoid.chr3.dat	5.61768e-07	7.23818e-07	1.30411e-06
GTExv8.ALL.Colon_Sigmoid	/home/asset/IBD/FUSION_TWAS_sensitivity_20260614/04_weights/GTExv8.ALL.Colon_Sigmoid/ENSG00000187492.8.wgt.RDat	ENSG00000187492.8	3	49799834	49799835	0.0642	rs9822268	6.77	rs6802890	0.0295	4.69	-5.93932	327	327	susie	0.041	0.00016	-6.1113	9.88e-10	IBD	Colon_Sigmoid	3	/home/asset/IBD/FUSION_TWAS_sensitivity_20260614/05_results/IBD/Colon_Sigmoid/IBD.Colon_Sigmoid.chr3.dat	3.50839e-06	5.42452e-06	1.1635e-05
GTExv8.ALL.Colon_Sigmoid	/home/asset/IBD/FUSION_TWAS_sensitivity_20260614/04_weights/GTExv8.ALL.Colon_Sigmoid/ENSG00000182179.12.wgt.RDat	ENSG00000182179.12	3	49813945	49813946	0.0921	rs9822268	6.77	rs7372966	0.0624	-4.65	-6.01817	329	1	top1	0.062	3.9e-06	6.0182	1.76e-09	IBD	Colon_Sigmoid	3	/home/asset/IBD/FUSION_TWAS_sensitivity_20260614/05_results/IBD/Colon_Sigmoid/IBD.Colon_Sigmoid.chr3.dat	4.16651e-06	6.90222e-06	1.61204e-05
GTExv8.ALL.Colon_Sigmoid	/home/asset/IBD/FUSION_TWAS_sensitivity_20260614/04_weights/GTExv8.ALL.Colon_Sigmoid/ENSG00000164068.15.wgt.RDat	ENSG00000164068.15	3	49689501	49689502	0.2242	rs9822268	6.77	rs7645061	0.181	7.89	-6.03294	316	316	susie	0.21	7.4e-18	-5.9659	2.43e-09	IBD	Colon_Sigmoid	3	/home/asset/IBD/FUSION_TWAS_sensitivity_20260614/05_results/IBD/Colon_Sigmoid/IBD.Colon_Sigmoid.chr3.dat	4.31447e-06	8.33854e-06	2.00315e-05
GTExv8.ALL.Colon_Sigmoid	/home/asset/IBD/FUSION_TWAS_sensitivity_20260614/04_weights/GTExv8.ALL.Colon_Sigmoid/ENSG00000164078.12.wgt.RDat	ENSG00000164078.12	3	49903843	49903844	0.0566	rs9822268	6.77	rs2271961	0.0125	4.05	-6.08499	339	339	susie	0.031	0.00098	-5.8206	5.86e-09	IBD	Colon_Sigmoid	3	/home/asset/IBD/FUSION_TWAS_sensitivity_20260614/05_results/IBD/Colon_Sigmoid/IBD.Colon_Sigmoid.chr3.dat	8.32354e-06	1.46244e-05	3.71587e-05
GTExv8.ALL.Colon_Sigmoid	/home/asset/IBD/FUSION_TWAS_sensitivity_20260614/04_weights/GTExv8.ALL.Colon_Sigmoid/ENSG00000197375.12.wgt.RDat	ENSG00000197375.12	5	132369751	132369752	0.1125	rs17622656	6.02	rs2631360	0.045584	-5.22	5.46674	406	406	susie	0.054	1.7e-05	-5.6284	1.82e-08	IBD	Colon_Sigmoid	5	/home/asset/IBD/FUSION_TWAS_sensitivity_20260614/05_results/IBD/Colon_Sigmoid/IBD.Colon_Sigmoid.chr5.dat	2.15427e-05	3.84328e-05	0.00010002
GTExv8.ALL.Colon_Sigmoid	/home/asset/IBD/FUSION_TWAS_sensitivity_20260614/04_weights/GTExv8.ALL.Colon_Sigmoid/ENSG00000257582.5.wgt.RDat	ENSG00000257582.5	10	99531176	99531177	0.4919	rs4409764	6.53	rs10883367	0.341947	10.56	6.3364	436	28	enet	0.36	1.1e-32	5.34	9.28e-08	IBD	Colon_Sigmoid	10	/home/asset/IBD/FUSION_TWAS_sensitivity_20260614/05_results/IBD/Colon_Sigmoid/IBD.Colon_Sigmoid.chr10.dat	8.28567e-05	0.000115798	0.000318745
GTExv8.ALL.Colon_Sigmoid	/home/asset/IBD/FUSION_TWAS_sensitivity_20260614/04_weights/GTExv8.ALL.Colon_Sigmoid/ENSG00000072682.18.wgt.RDat	ENSG00000072682.18	5	132295314	132295315	0.1287	rs17622656	6.02	rs11955347	0.074637	5.52	5.31733	399	1	top1	0.075	4.5e-07	5.31733	1.05e-07	IBD	Colon_Sigmoid	5	/home/asset/IBD/FUSION_TWAS_sensitivity_20260614/05_results/IBD/Colon_Sigmoid/IBD.Colon_Sigmoid.chr5.dat	8.28567e-05	0.000120103	0.000332907
GTExv8.ALL.Colon_Sigmoid	/home/asset/IBD/FUSION_TWAS_sensitivity_20260614/04_weights/GTExv8.ALL.Colon_Sigmoid/ENSG00000148384.12.wgt.RDat	ENSG00000148384.12	9	136439822	136439823	0.1752	rs4266763	5.64	rs3087886	0.098661	-5.92	5.3177	369	1	top1	0.099	6.2e-09	-5.31768	1.05e-07	IBD	Colon_Sigmoid	9	/home/asset/IBD/FUSION_TWAS_sensitivity_20260614/05_results/IBD/Colon_Sigmoid/IBD.Colon_Sigmoid.chr9.dat	8.28567e-05	0.000120103	0.000332907
GTExv8.ALL.Colon_Sigmoid	/home/asset/IBD/FUSION_TWAS_sensitivity_20260614/04_weights/GTExv8.ALL.Colon_Sigmoid/ENSG00000160360.12.wgt.RDat	ENSG00000160360.12	9	136327475	136327476	0.1062	rs4266763	5.64	rs11145750	0.040539	-4.38	4.9035	367	14	enet	0.045	8.9e-05	-4.86625	1.14e-06	IBD	Colon_Sigmoid	9	/home/asset/IBD/FUSION_TWAS_sensitivity_20260614/05_results/IBD/Colon_Sigmoid/IBD.Colon_Sigmoid.chr9.dat	0.000809628	0.000782382	0.00213579
GTExv8.ALL.Colon_Sigmoid	/home/asset/IBD/FUSION_TWAS_sensitivity_20260614/04_weights/GTExv8.ALL.Colon_Sigmoid/ENSG00000260302.1.wgt.RDat	ENSG00000260302.1	18	12775922	12775923	0.3023	rs7234029	4.93	rs2542151	0.222353	8.48	4.83597	383	1	top1	0.22	3.1e-19	4.83597	1.33e-06	IBD	Colon_Sigmoid	18	/home/asset/IBD/FUSION_TWAS_sensitivity_20260614/05_results/IBD/Colon_Sigmoid/IBD.Colon_Sigmoid.chr18.dat	0.000858696	0.000849097	0.00233271
GTExv8.ALL.Colon_Sigmoid	/home/asset/IBD/FUSION_TWAS_sensitivity_20260614/04_weights/GTExv8.ALL.Colon_Sigmoid/ENSG00000267858.5.wgt.RDat	ENSG00000267858.5	19	58559128	58559129	0.1355	rs3794966	-4.85	rs11669345	0.0972	-5.67	-4.8107	242	1	top1	0.097	8.1e-09	4.8107	1.5e-06	IBD	Colon_Sigmoid	19	/home/asset/IBD/FUSION_TWAS_sensitivity_20260614/05_results/IBD/Colon_Sigmoid/IBD.Colon_Sigmoid.chr19.dat	0.00088775	0.000915067	0.00252349
GTExv8.ALL.Colon_Sigmoid	/home/asset/IBD/FUSION_TWAS_sensitivity_20260614/04_weights/GTExv8.ALL.Colon_Sigmoid/ENSG00000225783.6.wgt.RDat	ENSG00000225783.6	22	26646427	26646428	0.2155	rs11913541	4.61	rs11913541	0.033994	5.11	4.6133	864	1	top1	0.034	0.00056	4.61331	3.96e-06	IBD	Colon_Sigmoid	22	/home/asset/IBD/FUSION_TWAS_sensitivity_20260614/05_results/IBD/Colon_Sigmoid/IBD.Colon_Sigmoid.chr22.dat	0.00216338	0.00231298	0.00582926
GTExv8.ALL.Colon_Sigmoid	/home/asset/IBD/FUSION_TWAS_sensitivity_20260614/04_weights/GTExv8.ALL.Colon_Sigmoid/ENSG00000145908.12.wgt.RDat	ENSG00000145908.12	5	150904982	150904983	0.2363	rs10875560	5.14	rs11741861	0.114761	6.99	4.64341	524	5	lasso	0.13	3.4e-11	4.50927	6.51e-06	IBD	Colon_Sigmoid	5	/home/asset/IBD/FUSION_TWAS_sensitivity_20260614/05_results/IBD/Colon_Sigmoid/IBD.Colon_Sigmoid.chr5.dat	0.00330243	0.00337193	0.00851818
GTExv8.ALL.Colon_Sigmoid	/home/asset/IBD/FUSION_TWAS_sensitivity_20260614/04_weights/GTExv8.ALL.Colon_Sigmoid/ENSG00000168071.21.wgt.RDat	ENSG00000168071.21	11	64340222	64340223	0.281	rs574087	-4.42	rs499425	0.213	-8.46	-4.42024	354	1	top1	0.21	2.1e-18	4.42024	9.86e-06	IBD	Colon_Sigmoid	11	/home/asset/IBD/FUSION_TWAS_sensitivity_20260614/05_results/IBD/Colon_Sigmoid/IBD.Colon_Sigmoid.chr11.dat	0.00466838	0.00474871	0.0121313
GTExv8.ALL.Colon_Sigmoid	/home/asset/IBD/FUSION_TWAS_sensitivity_20260614/04_weights/GTExv8.ALL.Colon_Sigmoid/ENSG00000182173.12.wgt.RDat	ENSG00000182173.12	17	75516059	75516060	0.2985	rs11868796	4.29	rs8079373	0.0921	5.8	4.1443	342	342	susie	0.093	1.7e-08	4.34654	1.38e-05	IBD	Colon_Sigmoid	17	/home/asset/IBD/FUSION_TWAS_sensitivity_20260614/05_results/IBD/Colon_Sigmoid/IBD.Colon_Sigmoid.chr17.dat	0.00609936	0.00619884	0.0157999
GTExv8.ALL.Colon_Sigmoid	/home/asset/IBD/FUSION_TWAS_sensitivity_20260614/04_weights/GTExv8.ALL.Colon_Sigmoid/ENSG00000213066.11.wgt.RDat	ENSG00000213066.11	6	166999181	166999182	0.0933	rs6921588	4.33	rs6921588	0.0769	5.06	4.3342	623	1	top1	0.077	3e-07	4.33419	1.46e-05	IBD	Colon_Sigmoid	6	/home/asset/IBD/FUSION_TWAS_sensitivity_20260614/05_results/IBD/Colon_Sigmoid/IBD.Colon_Sigmoid.chr6.dat	0.00609936	0.00620838	0.0159445
GTExv8.ALL.Colon_Sigmoid	/home/asset/IBD/FUSION_TWAS_sensitivity_20260614/04_weights/GTExv8.ALL.Colon_Sigmoid/ENSG00000177303.9.wgt.RDat	ENSG00000177303.9	17	75515582	75515583	0.1337	rs11868796	4.29	rs11868796	0.0363	3.6	4.2932	342	1	top1	0.036	0.00037	4.29322	1.76e-05	IBD	Colon_Sigmoid	17	/home/asset/IBD/FUSION_TWAS_sensitivity_20260614/05_results/IBD/Colon_Sigmoid/IBD.Colon_Sigmoid.chr17.dat	0.00694418	0.00700225	0.0181355
GTExv8.ALL.Colon_Sigmoid	/home/asset/IBD/FUSION_TWAS_sensitivity_20260614/04_weights/GTExv8.ALL.Colon_Sigmoid/ENSG00000145029.13.wgt.RDat	ENSG00000145029.13	3	49429325	49429326	0.2045	rs9822268	6.77	rs6778080	0.152	-7.66	-2.41721	288	288	susie	0.18	9.7e-16	4.1865	2.83e-05	IBD	Colon_Sigmoid	3	/home/asset/IBD/FUSION_TWAS_sensitivity_20260614/05_results/IBD/Colon_Sigmoid/IBD.Colon_Sigmoid.chr3.dat	0.0105782	0.0109421	0.0277724
GTExv8.ALL.Colon_Sigmoid	/home/asset/IBD/FUSION_TWAS_sensitivity_20260614/04_weights/GTExv8.ALL.Colon_Sigmoid/ENSG00000125245.12.wgt.RDat	ENSG00000125245.12	13	99261743	99261744	0.086	rs9557217	4.52	rs3181718	0.011	-4.46	-3.9373	493	493	susie	0.029	0.0014	4.1393	3.48e-05	IBD	Colon_Sigmoid	13	/home/asset/IBD/FUSION_TWAS_sensitivity_20260614/05_results/IBD/Colon_Sigmoid/IBD.Colon_Sigmoid.chr13.dat	0.0123575	0.0125701	0.0315242
GTExv8.ALL.Colon_Sigmoid	/home/asset/IBD/FUSION_TWAS_sensitivity_20260614/04_weights/GTExv8.ALL.Colon_Sigmoid/ENSG00000004534.14.wgt.RDat	ENSG00000004534.14	3	49940006	49940007	0.4407	rs9822268	6.77	rs2013208	0.395	11.37	4.01257	340	340	susie	0.4	1.4e-37	4.1108	3.94e-05	IBD	Colon_Sigmoid	3	/home/asset/IBD/FUSION_TWAS_sensitivity_20260614/05_results/IBD/Colon_Sigmoid/IBD.Colon_Sigmoid.chr3.dat	0.0133247	0.0140469	0.0349237
GTExv8.ALL.Colon_Sigmoid	/home/asset/IBD/FUSION_TWAS_sensitivity_20260614/04_weights/GTExv8.ALL.Colon_Sigmoid/ENSG00000197083.11.wgt.RDat	ENSG00000197083.11	5	150946288	150946289	0.8095	rs10875560	5.14	rs11741861	0.470584	12.81	4.64341	525	525	susie	0.65	1.2e-74	4.05831	4.94e-05	IBD	Colon_Sigmoid	5	/home/asset/IBD/FUSION_TWAS_sensitivity_20260614/05_results/IBD/Colon_Sigmoid/IBD.Colon_Sigmoid.chr5.dat	0.0159472	0.0161444	0.0407224
GTExv8.ALL.Colon_Sigmoid	/home/asset/IBD/FUSION_TWAS_sensitivity_20260614/04_weights/GTExv8.ALL.Colon_Sigmoid/ENSG00000204856.11.wgt.RDat	ENSG00000204856.11	12	110468375	110468376	0.0758	rs17187412	-4.16	rs7974047	0.050719	-4.57	-4.0599	245	245	susie	0.052	2.3e-05	4.04737	5.18e-05	IBD	Colon_Sigmoid	12	/home/asset/IBD/FUSION_TWAS_sensitivity_20260614/05_results/IBD/Colon_Sigmoid/IBD.Colon_Sigmoid.chr12.dat	0.0159949	0.016284	0.0413755
GTExv8.ALL.Colon_Sigmoid	/home/asset/IBD/FUSION_TWAS_sensitivity_20260614/04_weights/GTExv8.ALL.Colon_Sigmoid/ENSG00000233006.6.wgt.RDat	ENSG00000233006.6	5	132369647	132369648	0.1462	rs17622656	6.02	rs274559	0.131114	-6.92	-3.90661	406	406	susie	0.14	2.9e-12	4.01945	5.83e-05	IBD	Colon_Sigmoid	5	/home/asset/IBD/FUSION_TWAS_sensitivity_20260614/05_results/IBD/Colon_Sigmoid/IBD.Colon_Sigmoid.chr5.dat	0.0172519	0.0172092	0.0432964
GTExv8.ALL.Colon_Sigmoid	/home/asset/IBD/FUSION_TWAS_sensitivity_20260614/04_weights/GTExv8.ALL.Colon_Sigmoid/ENSG00000181915.4.wgt.RDat	ENSG00000181915.4	10	62804856	62804857	0.0481	rs10761659	5.92	rs7905229	0.018209	4.31	4.4005	468	468	susie	0.036	0.00039	3.94	8.16e-05	IBD	Colon_Sigmoid	10	/home/asset/IBD/FUSION_TWAS_sensitivity_20260614/05_results/IBD/Colon_Sigmoid/IBD.Colon_Sigmoid.chr10.dat	0.0231809	0.0210382	0.0503564
GTExv8.ALL.Colon_Sigmoid	/home/asset/IBD/FUSION_TWAS_sensitivity_20260614/04_weights/GTExv8.ALL.Colon_Sigmoid/ENSG00000161180.10.wgt.RDat	ENSG00000161180.10	22	21632715	21632716	0.2252	rs464694	4.43	rs4820091	0.238049	-8.98	3.9192	298	5	lasso	0.24	4.2e-21	-3.92172	8.79e-05	IBD	Colon_Sigmoid	22	/home/asset/IBD/FUSION_TWAS_sensitivity_20260614/05_results/IBD/Colon_Sigmoid/IBD.Colon_Sigmoid.chr22.dat	0.0240102	0.021739	0.051682
GTExv8.ALL.Colon_Sigmoid	/home/asset/IBD/FUSION_TWAS_sensitivity_20260614/04_weights/GTExv8.ALL.Colon_Sigmoid/ENSG00000228778.2.wgt.RDat	ENSG00000228778.2	10	99526947	99526948	0.4022	rs4409764	6.53	rs11596008	0.198645	-8.41	-0.97291	436	16	enet	0.27	2.1e-23	3.89	0.000102	IBD	Colon_Sigmoid	10	/home/asset/IBD/FUSION_TWAS_sensitivity_20260614/05_results/IBD/Colon_Sigmoid/IBD.Colon_Sigmoid.chr10.dat	0.0268298	0.0245623	0.0579881
GTExv8.ALL.Colon_Sigmoid	/home/asset/IBD/FUSION_TWAS_sensitivity_20260614/04_weights/GTExv8.ALL.Colon_Sigmoid/ENSG00000173457.10.wgt.RDat	ENSG00000173457.10	11	64246937	64246938	0.1083	rs574087	-4.42	rs647152	0.0362	-4.98	-4.15839	343	20	enet	0.069	1.1e-06	3.77923	0.000157	IBD	Colon_Sigmoid	11	/home/asset/IBD/FUSION_TWAS_sensitivity_20260614/05_results/IBD/Colon_Sigmoid/IBD.Colon_Sigmoid.chr11.dat	0.0398219	0.0347578	0.0765807
GTExv8.ALL.Colon_Sigmoid	/home/asset/IBD/FUSION_TWAS_sensitivity_20260614/04_weights/GTExv8.ALL.Colon_Sigmoid/ENSG00000168152.12.wgt.RDat	ENSG00000168152.12	4	82901075	82901076	0.0617	rs6535413	-4.2	rs3214024	0.013863	-3.8	-4.00113	472	472	susie	0.026	0.0024	3.7581	0.000171	IBD	Colon_Sigmoid	4	/home/asset/IBD/FUSION_TWAS_sensitivity_20260614/05_results/IBD/Colon_Sigmoid/IBD.Colon_Sigmoid.chr4.dat	0.0418773	0.0366742	0.0805498
GTExv8.ALL.Colon_Sigmoid	/home/asset/IBD/FUSION_TWAS_sensitivity_20260614/04_weights/GTExv8.ALL.Colon_Sigmoid/ENSG00000205560.12.wgt.RDat	ENSG00000205560.12	22	50578454	50578455	0.456	rs131734	-3.7	rs5770911	0.233493	-8.69	3.3189	295	295	susie	0.3	6.3e-27	-3.72169	0.000198	IBD	Colon_Sigmoid	22	/home/asset/IBD/FUSION_TWAS_sensitivity_20260614/05_results/IBD/Colon_Sigmoid/IBD.Colon_Sigmoid.chr22.dat	0.0468732	0.0414923	0.091184
GTExv8.ALL.Colon_Sigmoid	/home/asset/IBD/FUSION_TWAS_sensitivity_20260614/04_weights/GTExv8.ALL.Colon_Sigmoid/ENSG00000161179.13.wgt.RDat	ENSG00000161179.13	22	21630063	21630064	0.1199	rs464694	4.43	rs131665	0.010672	4.48	3.6652	298	298	susie	0.054	1.6e-05	3.69357	0.000221	IBD	Colon_Sigmoid	22	/home/asset/IBD/FUSION_TWAS_sensitivity_20260614/05_results/IBD/Colon_Sigmoid/IBD.Colon_Sigmoid.chr22.dat	0.0506304	0.0456157	0.100098
GTExv8.ALL.Colon_Sigmoid	/home/asset/IBD/FUSION_TWAS_sensitivity_20260614/04_weights/GTExv8.ALL.Colon_Sigmoid/ENSG00000188315.7.wgt.RDat	ENSG00000188315.7	3	49277829	49277830	0.0944	rs9822268	6.77	rs9837625	0.0462	-4.27	3.66764	277	1	top1	0.046	6.6e-05	-3.6676	0.000245	IBD	Colon_Sigmoid	3	/home/asset/IBD/FUSION_TWAS_sensitivity_20260614/05_results/IBD/Colon_Sigmoid/IBD.Colon_Sigmoid.chr3.dat	0.0543747	0.048041	0.10574
GTExv8.ALL.Colon_Sigmoid	/home/asset/IBD/FUSION_TWAS_sensitivity_20260614/04_weights/GTExv8.ALL.Colon_Sigmoid/ENSG00000138744.14.wgt.RDat	ENSG00000138744.14	4	75940948	75940949	0.5384	rs6819442	4.18	rs6826085	0.329555	10.69	3.23253	450	450	susie	0.41	4.8e-38	3.63926	0.000273	IBD	Colon_Sigmoid	4	/home/asset/IBD/FUSION_TWAS_sensitivity_20260614/05_results/IBD/Colon_Sigmoid/IBD.Colon_Sigmoid.chr4.dat	0.0587529	0.0524084	0.114236
GTExv8.ALL.Colon_Sigmoid	/home/asset/IBD/FUSION_TWAS_sensitivity_20260614/04_weights/GTExv8.ALL.Colon_Sigmoid/ENSG00000272223.1.wgt.RDat	ENSG00000272223.1	6	43034404	43034405	0.1162	rs4714652	2.95	rs12526596	-0.00213	-3.71	1.6324	369	15	enet	-0.0017	0.5	-3.62403	0.00029	IBD	Colon_Sigmoid	6	/home/asset/IBD/FUSION_TWAS_sensitivity_20260614/05_results/IBD/Colon_Sigmoid/IBD.Colon_Sigmoid.chr6.dat	0.0599932	0.0537911	0.116048
GTExv8.ALL.Colon_Sigmoid	/home/asset/IBD/FUSION_TWAS_sensitivity_20260614/04_weights/GTExv8.ALL.Colon_Sigmoid/ENSG00000100288.19.wgt.RDat	ENSG00000100288.19	22	50601454	50601455	0.3003	rs131734	-3.7	rs131750	0.192345	7.96	-2.8226	285	25	enet	0.2	1.8e-17	-3.61667	0.000298	IBD	Colon_Sigmoid	22	/home/asset/IBD/FUSION_TWAS_sensitivity_20260614/05_results/IBD/Colon_Sigmoid/IBD.Colon_Sigmoid.chr22.dat	0.0599932	0.0541816	0.116652
GTExv8.ALL.Colon_Sigmoid	/home/asset/IBD/FUSION_TWAS_sensitivity_20260614/04_weights/GTExv8.ALL.Colon_Sigmoid/ENSG00000165689.16.wgt.RDat	ENSG00000165689.16	9	136410568	136410569	0.1879	rs4266763	5.64	rs4400499	0.103913	-6.06	3.3008	369	369	susie	0.1	2.1e-09	-3.60953	0.000307	IBD	Colon_Sigmoid	9	/home/asset/IBD/FUSION_TWAS_sensitivity_20260614/05_results/IBD/Colon_Sigmoid/IBD.Colon_Sigmoid.chr9.dat	0.0599932	0.0550834	0.118813
GTExv8.ALL.Colon_Sigmoid	/home/asset/IBD/FUSION_TWAS_sensitivity_20260614/04_weights/GTExv8.ALL.Colon_Sigmoid/ENSG00000128604.19.wgt.RDat	ENSG00000128604.19	7	128937611	128937612	0.2278	rs4728142	3.99	rs3807306	0.185523	-8.14	-3.07415	333	2	lasso	0.2	2e-17	3.6027	0.000315	IBD	Colon_Sigmoid	7	/home/asset/IBD/FUSION_TWAS_sensitivity_20260614/05_results/IBD/Colon_Sigmoid/IBD.Colon_Sigmoid.chr7.dat	0.0599932	0.0557895	0.120775
GTExv8.ALL.Colon_Sigmoid	/home/asset/IBD/FUSION_TWAS_sensitivity_20260614/04_weights/GTExv8.ALL.Colon_Sigmoid/ENSG00000196189.12.wgt.RDat	ENSG00000196189.12	1	156147365	156147366	0.1096	rs7695	2.95	rs3738581	0.0936	5.62	2.78748	352	15	enet	0.11	1.4e-09	3.59769	0.000321	IBD	Colon_Sigmoid	1	/home/asset/IBD/FUSION_TWAS_sensitivity_20260614/05_results/IBD/Colon_Sigmoid/IBD.Colon_Sigmoid.chr1.dat	0.0599932	0.0564878	0.122506
GTExv8.ALL.Colon_Sigmoid	/home/asset/IBD/FUSION_TWAS_sensitivity_20260614/04_weights/GTExv8.ALL.Colon_Sigmoid/ENSG00000186298.11.wgt.RDat	ENSG00000186298.11	12	110742938	110742939	0.0706	rs17187412	-4.16	rs7975139	0.000956	3.88	-2.9112	221	221	susie	0.0014	0.23	-3.55262	0.000381	IBD	Colon_Sigmoid	12	/home/asset/IBD/FUSION_TWAS_sensitivity_20260614/05_results/IBD/Colon_Sigmoid/IBD.Colon_Sigmoid.chr12.dat	0.0693811	0.0637757	0.134219
GTExv8.ALL.Colon_Sigmoid	/home/asset/IBD/FUSION_TWAS_sensitivity_20260614/04_weights/GTExv8.ALL.Colon_Sigmoid/ENSG00000258366.7.wgt.RDat	ENSG00000258366.7	20	63657809	63657810	0.212	rs6062634	-5	rs6089953	0.092314	-6.16	-3.4394	422	1	top1	0.092	1.9e-08	3.4394	0.000583	IBD	Colon_Sigmoid	20	/home/asset/IBD/FUSION_TWAS_sensitivity_20260614/05_results/IBD/Colon_Sigmoid/IBD.Colon_Sigmoid.chr20.dat	0.103512	0.09198	0.178658
GTExv8.ALL.Colon_Sigmoid	/home/asset/IBD/FUSION_TWAS_sensitivity_20260614/04_weights/GTExv8.ALL.Colon_Sigmoid/ENSG00000167920.8.wgt.RDat	ENSG00000167920.8	17	40819161	40819162	0.2334	rs2109217	4.46	rs2469832	0.0731	5.4	3.4207	423	423	susie	0.077	2.9e-07	3.41929	0.000628	IBD	Colon_Sigmoid	17	/home/asset/IBD/FUSION_TWAS_sensitivity_20260614/05_results/IBD/Colon_Sigmoid/IBD.Colon_Sigmoid.chr17.dat	0.10839	0.0974003	0.188249
GTExv8.ALL.Colon_Sigmoid	/home/asset/IBD/FUSION_TWAS_sensitivity_20260614/04_weights/GTExv8.ALL.Colon_Sigmoid/ENSG00000073605.18.wgt.RDat	ENSG00000073605.18	17	39918649	39918650	0.0952	rs12946510	5.53	rs9896940	0.0567	-5.16	-3.4137	290	1	top1	0.057	1e-05	3.41369	0.000641	IBD	Colon_Sigmoid	17	/home/asset/IBD/FUSION_TWAS_sensitivity_20260614/05_results/IBD/Colon_Sigmoid/IBD.Colon_Sigmoid.chr17.dat	0.10839	0.0983058	0.188503
GTExv8.ALL.Colon_Sigmoid	/home/asset/IBD/FUSION_TWAS_sensitivity_20260614/04_weights/GTExv8.ALL.Colon_Sigmoid/ENSG00000164308.16.wgt.RDat	ENSG00000164308.16	5	96875938	96875939	0.6572	rs1974871	3.71	rs2762	0.615279	14.21	3.02541	505	36	enet	0.66	8.7e-77	3.40292	0.000667	IBD	Colon_Sigmoid	5	/home/asset/IBD/FUSION_TWAS_sensitivity_20260614/05_results/IBD/Colon_Sigmoid/IBD.Colon_Sigmoid.chr5.dat	0.110164	0.100607	0.19158
GTExv8.ALL.Colon_Sigmoid	/home/asset/IBD/FUSION_TWAS_sensitivity_20260614/04_weights/GTExv8.ALL.Colon_Sigmoid/ENSG00000280213.1.wgt.RDat	ENSG00000280213.1	20	63953383	63953384	0.1153	rs6062634	-5	rs817331	-0.002082	-3.2	-2.821	373	373	susie	0.015	0.017	3.3915	0.000695	IBD	Colon_Sigmoid	20	/home/asset/IBD/FUSION_TWAS_sensitivity_20260614/05_results/IBD/Colon_Sigmoid/IBD.Colon_Sigmoid.chr20.dat	0.110633	0.103462	0.195886
GTExv8.ALL.Colon_Sigmoid	/home/asset/IBD/FUSION_TWAS_sensitivity_20260614/04_weights/GTExv8.ALL.Colon_Sigmoid/ENSG00000147408.14.wgt.RDat	ENSG00000147408.14	8	19758028	19758029	0.3773	rs9644631	-3.85	rs11785649	0.191	8	2.3145	674	60	enet	0.25	4e-22	3.3892	0.000701	IBD	Colon_Sigmoid	8	/home/asset/IBD/FUSION_TWAS_sensitivity_20260614/05_results/IBD/Colon_Sigmoid/IBD.Colon_Sigmoid.chr8.dat	0.110633	0.103462	0.195886
GTExv8.ALL.Colon_Sigmoid	/home/asset/IBD/FUSION_TWAS_sensitivity_20260614/04_weights/GTExv8.ALL.Colon_Sigmoid/ENSG00000167914.11.wgt.RDat	ENSG00000167914.11	17	39953262	39953263	0.3723	rs12946510	5.53	rs3859192	0.23	-9.6	-2.3677	297	297	susie	0.35	1.5e-31	3.37124	0.000748	IBD	Colon_Sigmoid	17	/home/asset/IBD/FUSION_TWAS_sensitivity_20260614/05_results/IBD/Colon_Sigmoid/IBD.Colon_Sigmoid.chr17.dat	0.115485	0.108074	0.205535
GTExv8.ALL.Colon_Sigmoid	/home/asset/IBD/FUSION_TWAS_sensitivity_20260614/04_weights/GTExv8.ALL.Colon_Sigmoid/ENSG00000173540.12.wgt.RDat	ENSG00000173540.12	3	49723950	49723951	0.3231	rs9822268	6.77	rs9824435	0.297	9.72	-3.26233	318	4	lasso	0.3	1.4e-26	-3.3509	0.000806	IBD	Colon_Sigmoid	3	/home/asset/IBD/FUSION_TWAS_sensitivity_20260614/05_results/IBD/Colon_Sigmoid/IBD.Colon_Sigmoid.chr3.dat	0.118995	0.114053	0.212274
GTExv8.ALL.Colon_Sigmoid	/home/asset/IBD/FUSION_TWAS_sensitivity_20260614/04_weights/GTExv8.ALL.Colon_Sigmoid/ENSG00000162692.10.wgt.RDat	ENSG00000162692.10	1	100719741	100719742	0.0806	rs17403618	3.88	rs1981134	0.0181	-3.75	-3.34677	382	1	top1	0.018	0.0094	3.34677	0.000818	IBD	Colon_Sigmoid	1	/home/asset/IBD/FUSION_TWAS_sensitivity_20260614/05_results/IBD/Colon_Sigmoid/IBD.Colon_Sigmoid.chr1.dat	0.118995	0.114407	0.213389
GTExv8.ALL.Colon_Sigmoid	/home/asset/IBD/FUSION_TWAS_sensitivity_20260614/04_weights/GTExv8.ALL.Colon_Sigmoid/ENSG00000167861.15.wgt.RDat	ENSG00000167861.15	17	74973165	74973166	0.367	rs4788857	-3.98	rs11650024	0.262	9.2	-3.7352	414	7	enet	0.27	8.4e-24	-3.34554	0.000821	IBD	Colon_Sigmoid	17	/home/asset/IBD/FUSION_TWAS_sensitivity_20260614/05_results/IBD/Colon_Sigmoid/IBD.Colon_Sigmoid.chr17.dat	0.118995	0.114407	0.213496
GTExv8.ALL.Colon_Sigmoid	/home/asset/IBD/FUSION_TWAS_sensitivity_20260614/04_weights/GTExv8.ALL.Colon_Sigmoid/ENSG00000138769.10.wgt.RDat	ENSG00000138769.10	4	75630715	75630716	0.0954	rs6819442	4.18	rs884304	0.016425	-3.89	-3.33627	440	1	top1	0.016	0.013	3.33627	0.000849	IBD	Colon_Sigmoid	4	/home/asset/IBD/FUSION_TWAS_sensitivity_20260614/05_results/IBD/Colon_Sigmoid/IBD.Colon_Sigmoid.chr4.dat	0.119481	0.116534	0.216676
GTExv8.ALL.Colon_Transverse	/home/asset/IBD/FUSION_TWAS_sensitivity_20260614/04_weights/GTExv8.ALL.Colon_Transverse/ENSG00000235908.1.wgt.RDat	ENSG00000235908.1	3	49367005	49367006	0.1067	rs9822268	6.77	rs9858542	0.048	4.53	6.73871	281	5	lasso	0.055	3.1e-06	7.13723	9.52e-13	IBD	Colon_Transverse	3	/home/asset/IBD/FUSION_TWAS_sensitivity_20260614/05_results/IBD/Colon_Transverse/IBD.Colon_Transverse.chr3.dat	7.2571e-09	2.61343e-08	3.92386e-08
GTExv8.ALL.Colon_Transverse	/home/asset/IBD/FUSION_TWAS_sensitivity_20260614/04_weights/GTExv8.ALL.Colon_Transverse/ENSG00000182179.12.wgt.RDat	ENSG00000182179.12	3	49813945	49813946	0.2683	rs9822268	6.77	rs6802890	0.272	-10.22	-5.93932	323	1	top1	0.27	2.7e-27	5.93932	2.86e-09	IBD	Colon_Transverse	3	/home/asset/IBD/FUSION_TWAS_sensitivity_20260614/05_results/IBD/Colon_Transverse/IBD.Colon_Transverse.chr3.dat	1.09009e-05	8.72364e-06	2.14328e-05
GTExv8.ALL.Colon_Transverse	/home/asset/IBD/FUSION_TWAS_sensitivity_20260614/04_weights/GTExv8.ALL.Colon_Transverse/ENSG00000257582.5.wgt.RDat	ENSG00000257582.5	10	99531176	99531177	0.4409	rs4409764	6.53	rs10883367	0.320743	11.2	6.3364	436	11	enet	0.34	2.9e-35	5.7986	6.69e-09	IBD	Colon_Transverse	10	/home/asset/IBD/FUSION_TWAS_sensitivity_20260614/05_results/IBD/Colon_Transverse/IBD.Colon_Transverse.chr10.dat	1.69993e-05	1.53045e-05	3.93917e-05
GTExv8.ALL.Colon_Transverse	/home/asset/IBD/FUSION_TWAS_sensitivity_20260614/04_weights/GTExv8.ALL.Colon_Transverse/ENSG00000164068.15.wgt.RDat	ENSG00000164068.15	3	49689501	49689502	0.1935	rs9822268	6.77	rs2271961	0.0949	7.58	-6.08499	316	316	susie	0.15	6.1e-15	-5.57814	2.43e-08	IBD	Colon_Transverse	3	/home/asset/IBD/FUSION_TWAS_sensitivity_20260614/05_results/IBD/Colon_Transverse/IBD.Colon_Transverse.chr3.dat	4.63097e-05	4.76488e-05	0.000125197
GTExv8.ALL.Colon_Transverse	/home/asset/IBD/FUSION_TWAS_sensitivity_20260614/04_weights/GTExv8.ALL.Colon_Transverse/ENSG00000197208.5.wgt.RDat	ENSG00000197208.5	5	132294442	132294443	0.0509	rs17622656	6.02	rs11950562	0.045217	-4.66	5.53797	398	1	top1	0.045	2.3e-05	-5.53797	3.06e-08	IBD	Colon_Transverse	5	/home/asset/IBD/FUSION_TWAS_sensitivity_20260614/05_results/IBD/Colon_Transverse/IBD.Colon_Transverse.chr5.dat	4.66528e-05	5.2502e-05	0.000140138
GTExv8.ALL.Colon_Transverse	/home/asset/IBD/FUSION_TWAS_sensitivity_20260614/04_weights/GTExv8.ALL.Colon_Transverse/ENSG00000197375.12.wgt.RDat	ENSG00000197375.12	5	132369751	132369752	0.142	rs17622656	6.02	rs2073643	0.085865	6.83	-5.04807	406	406	susie	0.1	2.2e-10	-5.4049	6.48e-08	IBD	Colon_Transverse	5	/home/asset/IBD/FUSION_TWAS_sensitivity_20260614/05_results/IBD/Colon_Transverse/IBD.Colon_Transverse.chr5.dat	8.23284e-05	8.89445e-05	0.000242806
GTExv8.ALL.Colon_Transverse	/home/asset/IBD/FUSION_TWAS_sensitivity_20260614/04_weights/GTExv8.ALL.Colon_Transverse/ENSG00000160360.12.wgt.RDat	ENSG00000160360.12	9	136327475	136327476	0.104	rs4266763	5.64	rs3812550	0.02281	-4.47	5.37156	365	1	top1	0.023	0.0021	-5.37156	7.81e-08	IBD	Colon_Transverse	9	/home/asset/IBD/FUSION_TWAS_sensitivity_20260614/05_results/IBD/Colon_Transverse/IBD.Colon_Transverse.chr9.dat	8.50509e-05	0.000102095	0.000279917
GTExv8.ALL.Colon_Transverse	/home/asset/IBD/FUSION_TWAS_sensitivity_20260614/04_weights/GTExv8.ALL.Colon_Transverse/ENSG00000072682.18.wgt.RDat	ENSG00000072682.18	5	132295314	132295315	0.0553	rs17622656	6.02	rs4705928	0.044149	4.81	5.19584	398	1	top1	0.044	2.9e-05	5.19584	2.04e-07	IBD	Colon_Transverse	5	/home/asset/IBD/FUSION_TWAS_sensitivity_20260614/05_results/IBD/Colon_Transverse/IBD.Colon_Transverse.chr5.dat	0.000194387	0.000207415	0.000579881
GTExv8.ALL.Colon_Transverse	/home/asset/IBD/FUSION_TWAS_sensitivity_20260614/04_weights/GTExv8.ALL.Colon_Transverse/ENSG00000085978.21.wgt.RDat	ENSG00000085978.21	2	233210050	233210051	0.0667	rs3792106	-5.174	rs12994997	0.0439	-4.86	-4.93911	515	515	susie	0.055	3.5e-06	5.00328	5.64e-07	IBD	Colon_Transverse	2	/home/asset/IBD/FUSION_TWAS_sensitivity_20260614/05_results/IBD/Colon_Transverse/IBD.Colon_Transverse.chr2.dat	0.000477708	0.000483841	0.00136743
GTExv8.ALL.Colon_Transverse	/home/asset/IBD/FUSION_TWAS_sensitivity_20260614/04_weights/GTExv8.ALL.Colon_Transverse/ENSG00000270210.1.wgt.RDat	ENSG00000270210.1	2	28425944	28425945	0.1332	rs906805	-5.648	rs9309662	0.0829	-6.25	-4.97883	423	1	top1	0.083	1.1e-08	4.97883	6.4e-07	IBD	Colon_Transverse	2	/home/asset/IBD/FUSION_TWAS_sensitivity_20260614/05_results/IBD/Colon_Transverse/IBD.Colon_Transverse.chr2.dat	0.000487872	0.000516744	0.00146549
GTExv8.ALL.Colon_Transverse	/home/asset/IBD/FUSION_TWAS_sensitivity_20260614/04_weights/GTExv8.ALL.Colon_Transverse/ENSG00000086589.11.wgt.RDat	ENSG00000086589.11	5	150701106	150701107	0.1651	rs10875560	5.14	rs11167515	0.052146	-4.64	4.89581	524	1	top1	0.052	5.7e-06	-4.89581	9.79e-07	IBD	Colon_Transverse	5	/home/asset/IBD/FUSION_TWAS_sensitivity_20260614/05_results/IBD/Colon_Transverse/IBD.Colon_Transverse.chr5.dat	0.000678447	0.000689116	0.00196836
GTExv8.ALL.Colon_Transverse	/home/asset/IBD/FUSION_TWAS_sensitivity_20260614/04_weights/GTExv8.ALL.Colon_Transverse/ENSG00000260302.1.wgt.RDat	ENSG00000260302.1	18	12775922	12775923	0.3338	rs7234029	4.93	rs2542151	0.189	8.49	4.836	383	383	susie	0.19	9e-19	4.836	1.32e-06	IBD	Colon_Transverse	18	/home/asset/IBD/FUSION_TWAS_sensitivity_20260614/05_results/IBD/Colon_Transverse/IBD.Colon_Transverse.chr18.dat	0.000809211	0.000849097	0.00233271
GTExv8.ALL.Colon_Transverse	/home/asset/IBD/FUSION_TWAS_sensitivity_20260614/04_weights/GTExv8.ALL.Colon_Transverse/ENSG00000073605.18.wgt.RDat	ENSG00000073605.18	17	39918649	39918650	0.1483	rs12946510	5.53	rs8069176	0.191	-8.51	4.82758	290	1	top1	0.19	8.8e-19	-4.82758	1.38e-06	IBD	Colon_Transverse	17	/home/asset/IBD/FUSION_TWAS_sensitivity_20260614/05_results/IBD/Colon_Transverse/IBD.Colon_Transverse.chr17.dat	0.000809211	0.000860995	0.00236998
GTExv8.ALL.Colon_Transverse	/home/asset/IBD/FUSION_TWAS_sensitivity_20260614/04_weights/GTExv8.ALL.Colon_Transverse/ENSG00000146535.13.wgt.RDat	ENSG00000146535.13	7	2844323	2844324	0.2049	rs798492	-4.33	rs798502	0.051331	6.23	-3.37874	561	19	enet	0.1	1.2e-10	-4.59404	4.35e-06	IBD	Colon_Transverse	7	/home/asset/IBD/FUSION_TWAS_sensitivity_20260614/05_results/IBD/Colon_Transverse/IBD.Colon_Transverse.chr7.dat	0.00236857	0.00248784	0.00629102
GTExv8.ALL.Colon_Transverse	/home/asset/IBD/FUSION_TWAS_sensitivity_20260614/04_weights/GTExv8.ALL.Colon_Transverse/ENSG00000115970.18.wgt.RDat	ENSG00000115970.18	2	43596045	43596046	0.0878	rs6725688	4.941	rs17031092	0.0326	-4.36	4.53235	477	1	top1	0.033	0.0003	-4.53235	5.83e-06	IBD	Colon_Transverse	2	/home/asset/IBD/FUSION_TWAS_sensitivity_20260614/05_results/IBD/Colon_Transverse/IBD.Colon_Transverse.chr2.dat	0.00282948	0.00326623	0.0081456
GTExv8.ALL.Colon_Transverse	/home/asset/IBD/FUSION_TWAS_sensitivity_20260614/04_weights/GTExv8.ALL.Colon_Transverse/ENSG00000148384.12.wgt.RDat	ENSG00000148384.12	9	136439822	136439823	0.1162	rs4266763	5.64	rs10870194	0.127813	-7.05	4.52055	367	1	top1	0.13	9.3e-13	-4.52055	6.17e-06	IBD	Colon_Transverse	9	/home/asset/IBD/FUSION_TWAS_sensitivity_20260614/05_results/IBD/Colon_Transverse/IBD.Colon_Transverse.chr9.dat	0.00282948	0.00332115	0.008338
GTExv8.ALL.Colon_Transverse	/home/asset/IBD/FUSION_TWAS_sensitivity_20260614/04_weights/GTExv8.ALL.Colon_Transverse/ENSG00000133678.13.wgt.RDat	ENSG00000133678.13	10	80078645	80078646	0.436	rs10887949	3.21	rs11201799	0.013718	5.56	2.38671	346	35	enet	0.066	3.3e-07	4.5156	6.31e-06	IBD	Colon_Transverse	10	/home/asset/IBD/FUSION_TWAS_sensitivity_20260614/05_results/IBD/Colon_Transverse/IBD.Colon_Transverse.chr10.dat	0.00282948	0.00333119	0.00838965
GTExv8.ALL.Colon_Transverse	/home/asset/IBD/FUSION_TWAS_sensitivity_20260614/04_weights/GTExv8.ALL.Colon_Transverse/ENSG00000228778.2.wgt.RDat	ENSG00000228778.2	10	99526947	99526948	0.3969	rs4409764	6.53	rs10883365	0.248615	9.96	6.34405	436	20	enet	0.29	1.3e-29	4.4541	8.42e-06	IBD	Colon_Transverse	10	/home/asset/IBD/FUSION_TWAS_sensitivity_20260614/05_results/IBD/Colon_Transverse/IBD.Colon_Transverse.chr10.dat	0.00356587	0.00420265	0.0106784
GTExv8.ALL.Colon_Transverse	/home/asset/IBD/FUSION_TWAS_sensitivity_20260614/04_weights/GTExv8.ALL.Colon_Transverse/ENSG00000064201.15.wgt.RDat	ENSG00000064201.15	11	2302060	2302061	0.2259	rs2074023	-3.97	rs2074021	0.075794	6.53	3.00145	425	10	enet	0.13	8.4e-13	4.38122	1.18e-05	IBD	Colon_Transverse	11	/home/asset/IBD/FUSION_TWAS_sensitivity_20260614/05_results/IBD/Colon_Transverse/IBD.Colon_Transverse.chr11.dat	0.00473428	0.0054904	0.0140974
GTExv8.ALL.Colon_Transverse	/home/asset/IBD/FUSION_TWAS_sensitivity_20260614/04_weights/GTExv8.ALL.Colon_Transverse/ENSG00000004534.14.wgt.RDat	ENSG00000004534.14	3	49940006	49940007	0.4662	rs9822268	6.77	rs4688755	0.469	13.59	3.95542	333	49	enet	0.5	1e-57	4.3655	1.27e-05	IBD	Colon_Transverse	3	/home/asset/IBD/FUSION_TWAS_sensitivity_20260614/05_results/IBD/Colon_Transverse/IBD.Colon_Transverse.chr3.dat	0.00484061	0.00581067	0.0147452
GTExv8.ALL.Colon_Transverse	/home/asset/IBD/FUSION_TWAS_sensitivity_20260614/04_weights/GTExv8.ALL.Colon_Transverse/ENSG00000110665.11.wgt.RDat	ENSG00000110665.11	11	2303048	2303049	0.2229	rs2074023	-3.97	rs10831733	0.082998	-6.79	-3.94842	424	6	enet	0.12	6.8e-12	4.33942	1.43e-05	IBD	Colon_Transverse	11	/home/asset/IBD/FUSION_TWAS_sensitivity_20260614/05_results/IBD/Colon_Transverse/IBD.Colon_Transverse.chr11.dat	0.00509355	0.00620838	0.0159298
GTExv8.ALL.Colon_Transverse	/home/asset/IBD/FUSION_TWAS_sensitivity_20260614/04_weights/GTExv8.ALL.Colon_Transverse/ENSG00000170190.15.wgt.RDat	ENSG00000170190.15	17	75087726	75087727	0.0672	rs11868796	4.29	rs35643020	-0.00131	-3.51	2.75451	396	5	lasso	0.0038	0.12	-4.33321	1.47e-05	IBD	Colon_Transverse	17	/home/asset/IBD/FUSION_TWAS_sensitivity_20260614/05_results/IBD/Colon_Transverse/IBD.Colon_Transverse.chr17.dat	0.00509355	0.00620838	0.0159445
GTExv8.ALL.Colon_Transverse	/home/asset/IBD/FUSION_TWAS_sensitivity_20260614/04_weights/GTExv8.ALL.Colon_Transverse/ENSG00000168071.21.wgt.RDat	ENSG00000168071.21	11	64340222	64340223	0.2289	rs574087	-4.42	rs694739	0.115533	-6.78	-4.17985	348	7	lasso	0.12	2.2e-12	4.16581	3.1e-05	IBD	Colon_Transverse	11	/home/asset/IBD/FUSION_TWAS_sensitivity_20260614/05_results/IBD/Colon_Transverse/IBD.Colon_Transverse.chr11.dat	0.0102745	0.0118196	0.0296013
GTExv8.ALL.Colon_Transverse	/home/asset/IBD/FUSION_TWAS_sensitivity_20260614/04_weights/GTExv8.ALL.Colon_Transverse/ENSG00000162552.14.wgt.RDat	ENSG00000162552.14	1	22143968	22143969	0.1428	rs12723796	-4.45	rs12568930	0.028146	3.89	-4.15345	483	1	top1	0.028	0.00072	-4.15345	3.27e-05	IBD	Colon_Transverse	1	/home/asset/IBD/FUSION_TWAS_sensitivity_20260614/05_results/IBD/Colon_Transverse/IBD.Colon_Transverse.chr1.dat	0.0103863	0.0120423	0.0301342
GTExv8.ALL.Colon_Transverse	/home/asset/IBD/FUSION_TWAS_sensitivity_20260614/04_weights/GTExv8.ALL.Colon_Transverse/ENSG00000233276.3.wgt.RDat	ENSG00000233276.3	3	49358599	49358600	0.0999	rs9822268	6.77	rs17595772	0.0687	-5.57	-4.06682	277	1	top1	0.069	2e-07	4.06682	4.77e-05	IBD	Colon_Transverse	3	/home/asset/IBD/FUSION_TWAS_sensitivity_20260614/05_results/IBD/Colon_Transverse/IBD.Colon_Transverse.chr3.dat	0.0145447	0.015969	0.0401235
GTExv8.ALL.Colon_Transverse	/home/asset/IBD/FUSION_TWAS_sensitivity_20260614/04_weights/GTExv8.ALL.Colon_Transverse/ENSG00000197083.11.wgt.RDat	ENSG00000197083.11	5	150946288	150946289	0.7844	rs10875560	5.14	rs11741861	0.422722	13.37	4.64341	527	12	lasso	0.57	5.6e-70	4.03615	5.43e-05	IBD	Colon_Transverse	5	/home/asset/IBD/FUSION_TWAS_sensitivity_20260614/05_results/IBD/Colon_Transverse/IBD.Colon_Transverse.chr5.dat	0.0159203	0.0167488	0.0426302
GTExv8.ALL.Colon_Transverse	/home/asset/IBD/FUSION_TWAS_sensitivity_20260614/04_weights/GTExv8.ALL.Colon_Transverse/ENSG00000174437.16.wgt.RDat	ENSG00000174437.16	12	110280755	110280756	0.0459	rs17187412	-4.16	rs7974047	0.026427	-4.14	-4.05992	245	245	susie	0.027	0.00086	4.02514	5.69e-05	IBD	Colon_Transverse	12	/home/asset/IBD/FUSION_TWAS_sensitivity_20260614/05_results/IBD/Colon_Transverse/IBD.Colon_Transverse.chr12.dat	0.0160648	0.0169785	0.0426409
GTExv8.ALL.Colon_Transverse	/home/asset/IBD/FUSION_TWAS_sensitivity_20260614/04_weights/GTExv8.ALL.Colon_Transverse/ENSG00000233006.6.wgt.RDat	ENSG00000233006.6	5	132369647	132369648	0.2439	rs17622656	6.02	rs2631370	0.245739	-9.58	-4.00671	406	1	top1	0.25	1.9e-24	4.00671	6.16e-05	IBD	Colon_Transverse	5	/home/asset/IBD/FUSION_TWAS_sensitivity_20260614/05_results/IBD/Colon_Transverse/IBD.Colon_Transverse.chr5.dat	0.0163763	0.0178005	0.0442727
GTExv8.ALL.Colon_Transverse	/home/asset/IBD/FUSION_TWAS_sensitivity_20260614/04_weights/GTExv8.ALL.Colon_Transverse/ENSG00000164078.12.wgt.RDat	ENSG00000164078.12	3	49903843	49903844	0.0723	rs9822268	6.77	rs6446193	0.0547	-5.01	3.81226	333	333	susie	0.059	1.6e-06	-4.00377	6.23e-05	IBD	Colon_Transverse	3	/home/asset/IBD/FUSION_TWAS_sensitivity_20260614/05_results/IBD/Colon_Transverse/IBD.Colon_Transverse.chr3.dat	0.0163763	0.0178152	0.0442727
GTExv8.ALL.Colon_Transverse	/home/asset/IBD/FUSION_TWAS_sensitivity_20260614/04_weights/GTExv8.ALL.Colon_Transverse/ENSG00000128604.19.wgt.RDat	ENSG00000128604.19	7	128937611	128937612	0.3917	rs4728142	3.99	rs4728142	0.307503	10.69	3.99214	333	1	top1	0.31	2.8e-31	3.99214	6.55e-05	IBD	Colon_Transverse	7	/home/asset/IBD/FUSION_TWAS_sensitivity_20260614/05_results/IBD/Colon_Transverse/IBD.Colon_Transverse.chr7.dat	0.0166436	0.018348	0.0451003
GTExv8.ALL.Colon_Transverse	/home/asset/IBD/FUSION_TWAS_sensitivity_20260614/04_weights/GTExv8.ALL.Colon_Transverse/ENSG00000205560.12.wgt.RDat	ENSG00000205560.12	22	50578454	50578455	0.3947	rs131734	-3.7	rs131750	0.124305	7.18	-2.8226	295	7	lasso	0.16	4.2e-16	-3.9469	7.92e-05	IBD	Colon_Transverse	22	/home/asset/IBD/FUSION_TWAS_sensitivity_20260614/05_results/IBD/Colon_Transverse/IBD.Colon_Transverse.chr22.dat	0.0194755	0.0210382	0.0503564
GTExv8.ALL.Colon_Transverse	/home/asset/IBD/FUSION_TWAS_sensitivity_20260614/04_weights/GTExv8.ALL.Colon_Transverse/ENSG00000204856.11.wgt.RDat	ENSG00000204856.11	12	110468375	110468376	0.1026	rs17187412	-4.16	rs3825390	0.074035	-5.99	-3.47958	249	2	lasso	0.075	6e-08	3.87939	0.000105	IBD	Colon_Transverse	12	/home/asset/IBD/FUSION_TWAS_sensitivity_20260614/05_results/IBD/Colon_Transverse/IBD.Colon_Transverse.chr12.dat	0.025013	0.0248488	0.0588814
GTExv8.ALL.Colon_Transverse	/home/asset/IBD/FUSION_TWAS_sensitivity_20260614/04_weights/GTExv8.ALL.Colon_Transverse/ENSG00000279873.2.wgt.RDat	ENSG00000279873.2	2	43227209	43227210	0.0691	rs6725688	4.941	rs1549723	0.01	3.99	3.2077	496	496	susie	0.018	0.0063	3.86692	0.00011	IBD	Colon_Transverse	2	/home/asset/IBD/FUSION_TWAS_sensitivity_20260614/05_results/IBD/Colon_Transverse/IBD.Colon_Transverse.chr2.dat	0.02541	0.0258096	0.0601985
GTExv8.ALL.Colon_Transverse	/home/asset/IBD/FUSION_TWAS_sensitivity_20260614/04_weights/GTExv8.ALL.Colon_Transverse/ENSG00000161180.10.wgt.RDat	ENSG00000161180.10	22	21632715	21632716	0.1156	rs464694	4.43	rs131665	0.037695	-4.94	3.6652	298	298	susie	0.051	6.7e-06	-3.7679	0.000165	IBD	Colon_Transverse	22	/home/asset/IBD/FUSION_TWAS_sensitivity_20260614/05_results/IBD/Colon_Transverse/IBD.Colon_Transverse.chr22.dat	0.0368082	0.035949	0.078622
GTExv8.ALL.Colon_Transverse	/home/asset/IBD/FUSION_TWAS_sensitivity_20260614/04_weights/GTExv8.ALL.Colon_Transverse/ENSG00000139133.6.wgt.RDat	ENSG00000139133.6	12	34024134	34024135	0.0416	rs10844655	-3.93	rs12367881	0.053515	-4.62	-3.76194	226	1	top1	0.054	4.4e-06	3.76194	0.000169	IBD	Colon_Transverse	12	/home/asset/IBD/FUSION_TWAS_sensitivity_20260614/05_results/IBD/Colon_Transverse/IBD.Colon_Transverse.chr12.dat	0.0368082	0.0365306	0.0800652
GTExv8.ALL.Colon_Transverse	/home/asset/IBD/FUSION_TWAS_sensitivity_20260614/04_weights/GTExv8.ALL.Colon_Transverse/ENSG00000117791.15.wgt.RDat	ENSG00000117791.15	1	220748224	220748225	0.1671	rs10863595	3.94	rs6697965	-0.002596	-3.54	2.62764	403	403	susie	0.0038	0.12	-3.72353	0.000196	IBD	Colon_Transverse	1	/home/asset/IBD/FUSION_TWAS_sensitivity_20260614/05_results/IBD/Colon_Transverse/IBD.Colon_Transverse.chr1.dat	0.041503	0.0413892	0.09077
GTExv8.ALL.Colon_Transverse	/home/asset/IBD/FUSION_TWAS_sensitivity_20260614/04_weights/GTExv8.ALL.Colon_Transverse/ENSG00000115216.13.wgt.RDat	ENSG00000115216.13	2	27427789	27427790	0.1585	rs780110	-3.681	rs780110	0.109	-7.08	-3.68069	297	1	top1	0.11	5.3e-11	3.68069	0.000233	IBD	Colon_Transverse	2	/home/asset/IBD/FUSION_TWAS_sensitivity_20260614/05_results/IBD/Colon_Transverse/IBD.Colon_Transverse.chr2.dat	0.0480043	0.0466884	0.102712
GTExv8.ALL.Colon_Transverse	/home/asset/IBD/FUSION_TWAS_sensitivity_20260614/04_weights/GTExv8.ALL.Colon_Transverse/ENSG00000236801.1.wgt.RDat	ENSG00000236801.1	9	70217194	70217195	0.0818	rs2975863	-3.94	rs3015233	0.024958	4.33	-3.44536	439	439	susie	0.026	0.0011	-3.66921	0.000243	IBD	Colon_Transverse	9	/home/asset/IBD/FUSION_TWAS_sensitivity_20260614/05_results/IBD/Colon_Transverse/IBD.Colon_Transverse.chr9.dat	0.0487471	0.0479916	0.10574
GTExv8.ALL.Colon_Transverse	/home/asset/IBD/FUSION_TWAS_sensitivity_20260614/04_weights/GTExv8.ALL.Colon_Transverse/ENSG00000138744.14.wgt.RDat	ENSG00000138744.14	4	75940948	75940949	0.3812	rs6819442	4.18	rs6826085	0.167003	9.16	3.23253	450	8	lasso	0.32	8.6e-33	3.6311	0.000282	IBD	Colon_Transverse	4	/home/asset/IBD/FUSION_TWAS_sensitivity_20260614/05_results/IBD/Colon_Transverse/IBD.Colon_Transverse.chr4.dat	0.0551202	0.052663	0.114357
GTExv8.ALL.Colon_Transverse	/home/asset/IBD/FUSION_TWAS_sensitivity_20260614/04_weights/GTExv8.ALL.Colon_Transverse/ENSG00000236493.2.wgt.RDat	ENSG00000236493.2	10	92669742	92669743	0.1118	rs7911264	-3.56	rs10882099	0.03824	5.2	3.54327	393	393	susie	0.046	2.1e-05	3.6156	0.0003	IBD	Colon_Transverse	10	/home/asset/IBD/FUSION_TWAS_sensitivity_20260614/05_results/IBD/Colon_Transverse/IBD.Colon_Transverse.chr10.dat	0.0571725	0.0541816	0.116652
GTExv8.ALL.Colon_Transverse	/home/asset/IBD/FUSION_TWAS_sensitivity_20260614/04_weights/GTExv8.ALL.Colon_Transverse/ENSG00000171446.6.wgt.RDat	ENSG00000171446.6	17	40782533	40782534	0.0897	rs2109217	4.46	rs719866	0.0663	-5.27	-3.59403	405	1	top1	0.066	3.3e-07	3.59403	0.000326	IBD	Colon_Transverse	17	/home/asset/IBD/FUSION_TWAS_sensitivity_20260614/05_results/IBD/Colon_Transverse/IBD.Colon_Transverse.chr17.dat	0.0606121	0.0566415	0.12271
GTExv8.ALL.Colon_Transverse	/home/asset/IBD/FUSION_TWAS_sensitivity_20260614/04_weights/GTExv8.ALL.Colon_Transverse/ENSG00000161395.13.wgt.RDat	ENSG00000161395.13	17	39696796	39696797	0.1665	rs12946510	5.53	rs12150298	0.207	8.96	-3.54374	318	1	top1	0.21	2.1e-20	-3.54374	0.000395	IBD	Colon_Transverse	17	/home/asset/IBD/FUSION_TWAS_sensitivity_20260614/05_results/IBD/Colon_Transverse/IBD.Colon_Transverse.chr17.dat	0.0716925	0.0657184	0.137972
GTExv8.ALL.Colon_Transverse	/home/asset/IBD/FUSION_TWAS_sensitivity_20260614/04_weights/GTExv8.ALL.Colon_Transverse/ENSG00000188612.11.wgt.RDat	ENSG00000188612.11	17	75182982	75182983	0.1134	rs11868796	4.29	rs750844	0.00634	-3.92	2.86033	381	20	enet	0.019	0.0046	-3.53109	0.000414	IBD	Colon_Transverse	17	/home/asset/IBD/FUSION_TWAS_sensitivity_20260614/05_results/IBD/Colon_Transverse/IBD.Colon_Transverse.chr17.dat	0.0733935	0.0684646	0.141609
GTExv8.ALL.Colon_Transverse	/home/asset/IBD/FUSION_TWAS_sensitivity_20260614/04_weights/GTExv8.ALL.Colon_Transverse/ENSG00000171786.5.wgt.RDat	ENSG00000171786.5	1	160367066	160367067	0.1133	rs4656879	-3.47	rs17371401	0.006935	3.48	1.67947	500	500	susie	0.027	0.00099	3.51354	0.000442	IBD	Colon_Transverse	1	/home/asset/IBD/FUSION_TWAS_sensitivity_20260614/05_results/IBD/Colon_Transverse/IBD.Colon_Transverse.chr1.dat	0.0765765	0.0726574	0.147847
GTExv8.ALL.Colon_Transverse	/home/asset/IBD/FUSION_TWAS_sensitivity_20260614/04_weights/GTExv8.ALL.Colon_Transverse/ENSG00000253982.1.wgt.RDat	ENSG00000253982.1	8	1764501	1764502	0.5303	rs4875958	3.99	rs6558533	0.389998	-12.08	3.05229	728	728	susie	0.45	6e-49	-3.49989	0.000465	IBD	Colon_Transverse	8	/home/asset/IBD/FUSION_TWAS_sensitivity_20260614/05_results/IBD/Colon_Transverse/IBD.Colon_Transverse.chr8.dat	0.078771	0.0759832	0.154564
GTExv8.ALL.Colon_Transverse	/home/asset/IBD/FUSION_TWAS_sensitivity_20260614/04_weights/GTExv8.ALL.Colon_Transverse/ENSG00000197536.11.wgt.RDat	ENSG00000197536.11	5	132410635	132410636	0.2366	rs17622656	6.02	rs2070727	0.135898	-7.46	-3.22905	417	417	susie	0.14	3.5e-14	3.46594	0.000528	IBD	Colon_Transverse	5	/home/asset/IBD/FUSION_TWAS_sensitivity_20260614/05_results/IBD/Colon_Transverse/IBD.Colon_Transverse.chr5.dat	0.0857993	0.0844309	0.169022
GTExv8.ALL.Colon_Transverse	/home/asset/IBD/FUSION_TWAS_sensitivity_20260614/04_weights/GTExv8.ALL.Colon_Transverse/ENSG00000182372.9.wgt.RDat	ENSG00000182372.9	8	1755777	1755778	0.2853	rs4875958	3.99	rs7846610	0.074209	-6.34	2.84688	731	7	lasso	0.078	2.8e-08	-3.4658	0.000529	IBD	Colon_Transverse	8	/home/asset/IBD/FUSION_TWAS_sensitivity_20260614/05_results/IBD/Colon_Transverse/IBD.Colon_Transverse.chr8.dat	0.0857993	0.0844309	0.169022
GTExv8.ALL.Colon_Transverse	/home/asset/IBD/FUSION_TWAS_sensitivity_20260614/04_weights/GTExv8.ALL.Colon_Transverse/ENSG00000167920.8.wgt.RDat	ENSG00000167920.8	17	40819161	40819162	0.0928	rs2109217	4.46	rs2469832	0.0308	4.58	3.42066	422	1	top1	0.031	0.00043	3.42066	0.000625	IBD	Colon_Transverse	17	/home/asset/IBD/FUSION_TWAS_sensitivity_20260614/05_results/IBD/Colon_Transverse/IBD.Colon_Transverse.chr17.dat	0.0992578	0.0974003	0.188034
GTExv8.ALL.Colon_Transverse	/home/asset/IBD/FUSION_TWAS_sensitivity_20260614/04_weights/GTExv8.ALL.Colon_Transverse/ENSG00000280439.1.wgt.RDat	ENSG00000280439.1	7	106035797	106035798	0.1323	rs176577	-3.11	rs10156140	-0.002719	4.12	-2.42283	542	11	enet	0.0022	0.18	-3.41007	0.000649	IBD	Colon_Transverse	7	/home/asset/IBD/FUSION_TWAS_sensitivity_20260614/05_results/IBD/Colon_Transverse/IBD.Colon_Transverse.chr7.dat	0.100966	0.0989797	0.188503
GTExv8.ALL.Colon_Transverse	/home/asset/IBD/FUSION_TWAS_sensitivity_20260614/04_weights/GTExv8.ALL.Colon_Transverse/ENSG00000135926.14.wgt.RDat	ENSG00000135926.14	2	218292585	218292586	0.0916	rs4674284	3.45	rs1017698	0.0587	-5.35	3.36621	433	1	top1	0.059	1.5e-06	-3.36621	0.000762	IBD	Colon_Transverse	2	/home/asset/IBD/FUSION_TWAS_sensitivity_20260614/05_results/IBD/Colon_Transverse/IBD.Colon_Transverse.chr2.dat	0.116175	0.10895	0.206627
GTExv8.ALL.Small_Intestine_Terminal_Ileum	/home/asset/IBD/FUSION_TWAS_sensitivity_20260614/04_weights/GTExv8.ALL.Small_Intestine_Terminal_Ileum/ENSG00000164068.15.wgt.RDat	ENSG00000164068.15	3	49689501	49689502	0.1169	rs9822268	6.77	rs11718165	0.01864	-3.92	6.7318	317	317	susie	0.056	0.00099	-6.93635	4.02e-12	IBD	Small_Intestine_Terminal_Ileum	3	/home/asset/IBD/FUSION_TWAS_sensitivity_20260614/05_results/IBD/Small_Intestine_Terminal_Ileum/IBD.Small_Intestine_Terminal_Ileum.chr3.dat	1.66106e-08	5.51785e-08	1.10462e-07
GTExv8.ALL.Small_Intestine_Terminal_Ileum	/home/asset/IBD/FUSION_TWAS_sensitivity_20260614/04_weights/GTExv8.ALL.Small_Intestine_Terminal_Ileum/ENSG00000257582.5.wgt.RDat	ENSG00000257582.5	10	99531176	99531177	0.3355	rs4409764	6.53	rs10883367	0.24384	6.7	6.3364	436	1	top1	0.24	2.6e-12	6.3364	2.35e-10	IBD	Small_Intestine_Terminal_Ileum	10	/home/asset/IBD/FUSION_TWAS_sensitivity_20260614/05_results/IBD/Small_Intestine_Terminal_Ileum/IBD.Small_Intestine_Terminal_Ileum.chr10.dat	4.8551e-07	1.6128e-06	3.22867e-06
GTExv8.ALL.Small_Intestine_Terminal_Ileum	/home/asset/IBD/FUSION_TWAS_sensitivity_20260614/04_weights/GTExv8.ALL.Small_Intestine_Terminal_Ileum/ENSG00000182179.12.wgt.RDat	ENSG00000182179.12	3	49813945	49813946	0.34	rs9822268	6.77	rs7645061	0.20333	-6.44	-6.0329	328	1	top1	0.2	2.6e-10	6.03294	1.61e-09	IBD	Small_Intestine_Terminal_Ileum	3	/home/asset/IBD/FUSION_TWAS_sensitivity_20260614/05_results/IBD/Small_Intestine_Terminal_Ileum/IBD.Small_Intestine_Terminal_Ileum.chr3.dat	2.21751e-06	6.90222e-06	1.61204e-05
GTExv8.ALL.Small_Intestine_Terminal_Ileum	/home/asset/IBD/FUSION_TWAS_sensitivity_20260614/04_weights/GTExv8.ALL.Small_Intestine_Terminal_Ileum/ENSG00000228778.2.wgt.RDat	ENSG00000228778.2	10	99526947	99526948	0.3841	rs4409764	6.53	rs10883365	0.119899	6.15	6.3441	436	13	enet	0.15	7.1e-08	5.44231	5.26e-08	IBD	Small_Intestine_Terminal_Ileum	10	/home/asset/IBD/FUSION_TWAS_sensitivity_20260614/05_results/IBD/Small_Intestine_Terminal_Ileum/IBD.Small_Intestine_Terminal_Ileum.chr10.dat	5.43358e-05	7.59987e-05	0.000206478
GTExv8.ALL.Small_Intestine_Terminal_Ileum	/home/asset/IBD/FUSION_TWAS_sensitivity_20260614/04_weights/GTExv8.ALL.Small_Intestine_Terminal_Ileum/ENSG00000160360.12.wgt.RDat	ENSG00000160360.12	9	136327475	136327476	0.2852	rs4266763	5.64	rs28539249	0.0539	-4.14	4.98131	366	366	susie	0.058	0.0008	-5.24843	1.53e-07	IBD	Small_Intestine_Terminal_Ileum	9	/home/asset/IBD/FUSION_TWAS_sensitivity_20260614/05_results/IBD/Small_Intestine_Terminal_Ileum/IBD.Small_Intestine_Terminal_Ileum.chr9.dat	0.000126439	0.000161544	0.000450443
GTExv8.ALL.Small_Intestine_Terminal_Ileum	/home/asset/IBD/FUSION_TWAS_sensitivity_20260614/04_weights/GTExv8.ALL.Small_Intestine_Terminal_Ileum/ENSG00000197375.12.wgt.RDat	ENSG00000197375.12	5	132369751	132369752	0.1385	rs17622656	6.02	rs2073643	0.0762	4.6	-5.0481	413	1	top1	0.076	0.00013	-5.0481	4.46e-07	IBD	Small_Intestine_Terminal_Ileum	5	/home/asset/IBD/FUSION_TWAS_sensitivity_20260614/05_results/IBD/Small_Intestine_Terminal_Ileum/IBD.Small_Intestine_Terminal_Ileum.chr5.dat	0.000307145	0.000398497	0.0011241
GTExv8.ALL.Small_Intestine_Terminal_Ileum	/home/asset/IBD/FUSION_TWAS_sensitivity_20260614/04_weights/GTExv8.ALL.Small_Intestine_Terminal_Ileum/ENSG00000164076.16.wgt.RDat	ENSG00000164076.16	3	49870221	49870222	0.0825	rs9822268	6.77	rs11712056	0.06789	4.15	-4.9875	335	6	lasso	0.073	0.00019	-4.98409	6.23e-07	IBD	Small_Intestine_Terminal_Ileum	3	/home/asset/IBD/FUSION_TWAS_sensitivity_20260614/05_results/IBD/Small_Intestine_Terminal_Ileum/IBD.Small_Intestine_Terminal_Ileum.chr3.dat	0.000363616	0.000516744	0.00146549
GTExv8.ALL.Small_Intestine_Terminal_Ileum	/home/asset/IBD/FUSION_TWAS_sensitivity_20260614/04_weights/GTExv8.ALL.Small_Intestine_Terminal_Ileum/ENSG00000225953.2.wgt.RDat	ENSG00000225953.2	2	199459642	199459643	0.15	rs11692189	5	rs16831114	0.0173	3.24	-4.5686	254	254	susie	0.024	0.024	-4.96024	7.04e-07	IBD	Small_Intestine_Terminal_Ileum	2	/home/asset/IBD/FUSION_TWAS_sensitivity_20260614/05_results/IBD/Small_Intestine_Terminal_Ileum/IBD.Small_Intestine_Terminal_Ileum.chr2.dat	0.000363616	0.000552177	0.00156847
GTExv8.ALL.Small_Intestine_Terminal_Ileum	/home/asset/IBD/FUSION_TWAS_sensitivity_20260614/04_weights/GTExv8.ALL.Small_Intestine_Terminal_Ileum/ENSG00000073605.18.wgt.RDat	ENSG00000073605.18	17	39918649	39918650	0.3994	rs12946510	5.53	rs7216389	0.197226	6.94	-3.98969	291	291	susie	0.23	9.7e-12	-4.31683	1.58e-05	IBD	Small_Intestine_Terminal_Ileum	17	/home/asset/IBD/FUSION_TWAS_sensitivity_20260614/05_results/IBD/Small_Intestine_Terminal_Ileum/IBD.Small_Intestine_Terminal_Ileum.chr17.dat	0.00725396	0.00637855	0.0164868
GTExv8.ALL.Small_Intestine_Terminal_Ileum	/home/asset/IBD/FUSION_TWAS_sensitivity_20260614/04_weights/GTExv8.ALL.Small_Intestine_Terminal_Ileum/ENSG00000228008.1.wgt.RDat	ENSG00000228008.1	3	49903873	49903874	0.1324	rs9822268	6.77	rs11712056	0.02909	4.17	-4.9875	338	17	enet	0.044	0.0032	-4.15211	3.29e-05	IBD	Small_Intestine_Terminal_Ileum	3	/home/asset/IBD/FUSION_TWAS_sensitivity_20260614/05_results/IBD/Small_Intestine_Terminal_Ileum/IBD.Small_Intestine_Terminal_Ileum.chr3.dat	0.0135943	0.0120423	0.0301342
GTExv8.ALL.Small_Intestine_Terminal_Ileum	/home/asset/IBD/FUSION_TWAS_sensitivity_20260614/04_weights/GTExv8.ALL.Small_Intestine_Terminal_Ileum/ENSG00000064201.15.wgt.RDat	ENSG00000064201.15	11	2302060	2302061	0.4814	rs2074023	-3.97	rs10831733	0.10811	-5	-3.9484	426	9	lasso	0.11	4e-06	4.085	4.41e-05	IBD	Small_Intestine_Terminal_Ileum	11	/home/asset/IBD/FUSION_TWAS_sensitivity_20260614/05_results/IBD/Small_Intestine_Terminal_Ileum/IBD.Small_Intestine_Terminal_Ileum.chr11.dat	0.0162697	0.0153245	0.0382667
GTExv8.ALL.Small_Intestine_Terminal_Ileum	/home/asset/IBD/FUSION_TWAS_sensitivity_20260614/04_weights/GTExv8.ALL.Small_Intestine_Terminal_Ileum/ENSG00000110665.11.wgt.RDat	ENSG00000110665.11	11	2303048	2303049	0.48	rs2074023	-3.97	rs2074019	0.14156	-5.71	-3.9487	425	9	enet	0.16	1.7e-08	4.0486	5.15e-05	IBD	Small_Intestine_Terminal_Ileum	11	/home/asset/IBD/FUSION_TWAS_sensitivity_20260614/05_results/IBD/Small_Intestine_Terminal_Ileum/IBD.Small_Intestine_Terminal_Ileum.chr11.dat	0.0162697	0.016284	0.0413755
GTExv8.ALL.Small_Intestine_Terminal_Ileum	/home/asset/IBD/FUSION_TWAS_sensitivity_20260614/04_weights/GTExv8.ALL.Small_Intestine_Terminal_Ileum/ENSG00000204856.11.wgt.RDat	ENSG00000204856.11	12	110468375	110468376	0.089	rs17187412	-4.16	rs16940933	0.046844	-3.94	-4.04483	246	246	susie	0.062	0.00052	4.0454	5.22e-05	IBD	Small_Intestine_Terminal_Ileum	12	/home/asset/IBD/FUSION_TWAS_sensitivity_20260614/05_results/IBD/Small_Intestine_Terminal_Ileum/IBD.Small_Intestine_Terminal_Ileum.chr12.dat	0.0162697	0.016284	0.0413755
GTExv8.ALL.Small_Intestine_Terminal_Ileum	/home/asset/IBD/FUSION_TWAS_sensitivity_20260614/04_weights/GTExv8.ALL.Small_Intestine_Terminal_Ileum/ENSG00000233006.6.wgt.RDat	ENSG00000233006.6	5	132369647	132369648	0.3283	rs17622656	6.02	rs272875	0.209	-6.26	-4.0284	413	1	top1	0.21	1.4e-10	4.0284	5.62e-05	IBD	Small_Intestine_Terminal_Ileum	5	/home/asset/IBD/FUSION_TWAS_sensitivity_20260614/05_results/IBD/Small_Intestine_Terminal_Ileum/IBD.Small_Intestine_Terminal_Ileum.chr5.dat	0.0162697	0.0169785	0.0426409
GTExv8.ALL.Small_Intestine_Terminal_Ileum	/home/asset/IBD/FUSION_TWAS_sensitivity_20260614/04_weights/GTExv8.ALL.Small_Intestine_Terminal_Ileum/ENSG00000172057.9.wgt.RDat	ENSG00000172057.9	17	39927600	39927601	0.1879	rs12946510	5.53	rs3816470	0.156931	5.93	-3.92675	293	293	susie	0.17	1.2e-08	-4.01428	5.96e-05	IBD	Small_Intestine_Terminal_Ileum	17	/home/asset/IBD/FUSION_TWAS_sensitivity_20260614/05_results/IBD/Small_Intestine_Terminal_Ileum/IBD.Small_Intestine_Terminal_Ileum.chr17.dat	0.0162697	0.0174057	0.0438667
GTExv8.ALL.Small_Intestine_Terminal_Ileum	/home/asset/IBD/FUSION_TWAS_sensitivity_20260614/04_weights/GTExv8.ALL.Small_Intestine_Terminal_Ileum/ENSG00000189308.10.wgt.RDat	ENSG00000189308.10	4	83012925	83012926	0.1342	rs6535413	-4.2	rs3214024	0.075407	-4.36	-4.0011	458	1	top1	0.075	0.00014	4.00113	6.3e-05	IBD	Small_Intestine_Terminal_Ileum	4	/home/asset/IBD/FUSION_TWAS_sensitivity_20260614/05_results/IBD/Small_Intestine_Terminal_Ileum/IBD.Small_Intestine_Terminal_Ileum.chr4.dat	0.0162697	0.0178296	0.0443875
GTExv8.ALL.Small_Intestine_Terminal_Ileum	/home/asset/IBD/FUSION_TWAS_sensitivity_20260614/04_weights/GTExv8.ALL.Small_Intestine_Terminal_Ileum/ENSG00000004534.14.wgt.RDat	ENSG00000004534.14	3	49940006	49940007	0.4591	rs9822268	6.77	rs2013208	0.4475	9.23	4.0126	339	339	susie	0.47	8.8e-26	3.94404	8.01e-05	IBD	Small_Intestine_Terminal_Ileum	3	/home/asset/IBD/FUSION_TWAS_sensitivity_20260614/05_results/IBD/Small_Intestine_Terminal_Ileum/IBD.Small_Intestine_Terminal_Ileum.chr3.dat	0.018333	0.0210382	0.0503564
GTExv8.ALL.Small_Intestine_Terminal_Ileum	/home/asset/IBD/FUSION_TWAS_sensitivity_20260614/04_weights/GTExv8.ALL.Small_Intestine_Terminal_Ileum/ENSG00000272381.1.wgt.RDat	ENSG00000272381.1	10	31187882	31187883	0.1467	rs1624116	4.52	rs3006595	0.072156	4.31	3.5684	366	2	lasso	0.078	0.00011	3.93385	8.36e-05	IBD	Small_Intestine_Terminal_Ileum	10	/home/asset/IBD/FUSION_TWAS_sensitivity_20260614/05_results/IBD/Small_Intestine_Terminal_Ileum/IBD.Small_Intestine_Terminal_Ileum.chr10.dat	0.018333	0.0210382	0.0503564
GTExv8.ALL.Small_Intestine_Terminal_Ileum	/home/asset/IBD/FUSION_TWAS_sensitivity_20260614/04_weights/GTExv8.ALL.Small_Intestine_Terminal_Ileum/ENSG00000235908.1.wgt.RDat	ENSG00000235908.1	3	49367005	49367006	0.1149	rs9822268	6.77	rs11714957	0.02489	-3.94	-3.683	282	282	susie	0.044	0.0031	3.93176	8.43e-05	IBD	Small_Intestine_Terminal_Ileum	3	/home/asset/IBD/FUSION_TWAS_sensitivity_20260614/05_results/IBD/Small_Intestine_Terminal_Ileum/IBD.Small_Intestine_Terminal_Ileum.chr3.dat	0.018333	0.0210382	0.0503564
GTExv8.ALL.Small_Intestine_Terminal_Ileum	/home/asset/IBD/FUSION_TWAS_sensitivity_20260614/04_weights/GTExv8.ALL.Small_Intestine_Terminal_Ileum/ENSG00000205560.12.wgt.RDat	ENSG00000205560.12	22	50578454	50578455	0.387	rs131734	-3.7	rs470117	0.10216	5.29	-2.7607	296	6	lasso	0.22	6.5e-11	-3.83077	0.000128	IBD	Small_Intestine_Terminal_Ileum	22	/home/asset/IBD/FUSION_TWAS_sensitivity_20260614/05_results/IBD/Small_Intestine_Terminal_Ileum/IBD.Small_Intestine_Terminal_Ileum.chr22.dat	0.0264448	0.0295282	0.0672073
GTExv8.ALL.Small_Intestine_Terminal_Ileum	/home/asset/IBD/FUSION_TWAS_sensitivity_20260614/04_weights/GTExv8.ALL.Small_Intestine_Terminal_Ileum/ENSG00000161395.13.wgt.RDat	ENSG00000161395.13	17	39696796	39696797	0.4353	rs12946510	5.53	rs907089	0.184411	6.01	-3.54101	319	319	susie	0.2	5.9e-10	-3.80573	0.000141	IBD	Small_Intestine_Terminal_Ileum	17	/home/asset/IBD/FUSION_TWAS_sensitivity_20260614/05_results/IBD/Small_Intestine_Terminal_Ileum/IBD.Small_Intestine_Terminal_Ileum.chr17.dat	0.0277434	0.0319895	0.072645
GTExv8.ALL.Small_Intestine_Terminal_Ileum	/home/asset/IBD/FUSION_TWAS_sensitivity_20260614/04_weights/GTExv8.ALL.Small_Intestine_Terminal_Ileum/ENSG00000197056.9.wgt.RDat	ENSG00000197056.9	1	35059785	35059786	0.3332	rs12048974	3.64	rs2971400	0.043439	3.97	3.34009	289	289	susie	0.047	0.0023	3.74022	0.000184	IBD	Small_Intestine_Terminal_Ileum	1	/home/asset/IBD/FUSION_TWAS_sensitivity_20260614/05_results/IBD/Small_Intestine_Terminal_Ileum/IBD.Small_Intestine_Terminal_Ileum.chr1.dat	0.0345585	0.0391563	0.086181
GTExv8.ALL.Small_Intestine_Terminal_Ileum	/home/asset/IBD/FUSION_TWAS_sensitivity_20260614/04_weights/GTExv8.ALL.Small_Intestine_Terminal_Ileum/ENSG00000115216.13.wgt.RDat	ENSG00000115216.13	2	27427789	27427790	0.1929	rs780110	-3.68	rs780110	0.138	-5.11	-3.68069	296	1	top1	0.14	2.7e-07	3.68069	0.000233	IBD	Small_Intestine_Terminal_Ileum	2	/home/asset/IBD/FUSION_TWAS_sensitivity_20260614/05_results/IBD/Small_Intestine_Terminal_Ileum/IBD.Small_Intestine_Terminal_Ileum.chr2.dat	0.041859	0.0466884	0.102712
GTExv8.ALL.Small_Intestine_Terminal_Ileum	/home/asset/IBD/FUSION_TWAS_sensitivity_20260614/04_weights/GTExv8.ALL.Small_Intestine_Terminal_Ileum/ENSG00000104763.18.wgt.RDat	ENSG00000104763.18	8	18084997	18084998	0.2333	rs12335028	4.16	rs6586677	-0.00449	-3.32	3.8381	873	873	susie	0.024	0.023	-3.6344	0.000279	IBD	Small_Intestine_Terminal_Ileum	8	/home/asset/IBD/FUSION_TWAS_sensitivity_20260614/05_results/IBD/Small_Intestine_Terminal_Ileum/IBD.Small_Intestine_Terminal_Ileum.chr8.dat	0.0480345	0.0526477	0.114357
GTExv8.ALL.Small_Intestine_Terminal_Ileum	/home/asset/IBD/FUSION_TWAS_sensitivity_20260614/04_weights/GTExv8.ALL.Small_Intestine_Terminal_Ileum/ENSG00000197083.11.wgt.RDat	ENSG00000197083.11	5	150946288	150946289	0.8098	rs10875560	5.14	rs4958852	0.508	9.72	3.8776	535	12	lasso	0.6	2e-36	3.6162	0.000299	IBD	Small_Intestine_Terminal_Ileum	5	/home/asset/IBD/FUSION_TWAS_sensitivity_20260614/05_results/IBD/Small_Intestine_Terminal_Ileum/IBD.Small_Intestine_Terminal_Ileum.chr5.dat	0.0494187	0.0541816	0.116652
GTExv8.ALL.Small_Intestine_Terminal_Ileum	/home/asset/IBD/FUSION_TWAS_sensitivity_20260614/04_weights/GTExv8.ALL.Small_Intestine_Terminal_Ileum/ENSG00000133678.13.wgt.RDat	ENSG00000133678.13	10	80078645	80078646	0.6434	rs10887949	3.21	rs7905482	0.034976	-3.88	-1.6036	346	18	lasso	0.044	0.003	3.6045	0.000313	IBD	Small_Intestine_Terminal_Ileum	10	/home/asset/IBD/FUSION_TWAS_sensitivity_20260614/05_results/IBD/Small_Intestine_Terminal_Ileum/IBD.Small_Intestine_Terminal_Ileum.chr10.dat	0.0497265	0.0557895	0.120569
GTExv8.ALL.Small_Intestine_Terminal_Ileum	/home/asset/IBD/FUSION_TWAS_sensitivity_20260614/04_weights/GTExv8.ALL.Small_Intestine_Terminal_Ileum/ENSG00000121281.12.wgt.RDat	ENSG00000121281.12	16	50246136	50246137	0.1993	rs8046783	-5.06	rs7184802	0.017784	3.63	-3.6436	332	332	susie	0.024	0.022	-3.5852	0.000337	IBD	Small_Intestine_Terminal_Ileum	16	/home/asset/IBD/FUSION_TWAS_sensitivity_20260614/05_results/IBD/Small_Intestine_Terminal_Ileum/IBD.Small_Intestine_Terminal_Ileum.chr16.dat	0.0497265	0.0581844	0.124559
GTExv8.ALL.Small_Intestine_Terminal_Ileum	/home/asset/IBD/FUSION_TWAS_sensitivity_20260614/04_weights/GTExv8.ALL.Small_Intestine_Terminal_Ileum/ENSG00000128604.19.wgt.RDat	ENSG00000128604.19	7	128937611	128937612	0.2764	rs4728142	3.99	rs3807306	0.209745	-6.42	-3.0742	335	335	susie	0.22	5.5e-11	3.582	0.000341	IBD	Small_Intestine_Terminal_Ileum	7	/home/asset/IBD/FUSION_TWAS_sensitivity_20260614/05_results/IBD/Small_Intestine_Terminal_Ileum/IBD.Small_Intestine_Terminal_Ileum.chr7.dat	0.0497265	0.0584847	0.124559
GTExv8.ALL.Small_Intestine_Terminal_Ileum	/home/asset/IBD/FUSION_TWAS_sensitivity_20260614/04_weights/GTExv8.ALL.Small_Intestine_Terminal_Ileum/ENSG00000270015.1.wgt.RDat	ENSG00000270015.1	15	30926513	30926514	0.2731	rs11070619	3.67	rs11070619	0.0296	4.71	3.6743	332	332	susie	0.035	0.0075	3.576	0.000349	IBD	Small_Intestine_Terminal_Ileum	15	/home/asset/IBD/FUSION_TWAS_sensitivity_20260614/05_results/IBD/Small_Intestine_Terminal_Ileum/IBD.Small_Intestine_Terminal_Ileum.chr15.dat	0.0497265	0.0591404	0.126182
GTExv8.ALL.Small_Intestine_Terminal_Ileum	/home/asset/IBD/FUSION_TWAS_sensitivity_20260614/04_weights/GTExv8.ALL.Small_Intestine_Terminal_Ileum/ENSG00000258366.7.wgt.RDat	ENSG00000258366.7	20	63657809	63657810	0.2032	rs6062634	-5	rs6011058	-0.004732	-3.33	-2.9635	430	5	enet	-0.0027	0.47	3.56625	0.000362	IBD	Small_Intestine_Terminal_Ileum	20	/home/asset/IBD/FUSION_TWAS_sensitivity_20260614/05_results/IBD/Small_Intestine_Terminal_Ileum/IBD.Small_Intestine_Terminal_Ileum.chr20.dat	0.0498595	0.060967	0.129744
GTExv8.ALL.Small_Intestine_Terminal_Ileum	/home/asset/IBD/FUSION_TWAS_sensitivity_20260614/04_weights/GTExv8.ALL.Small_Intestine_Terminal_Ileum/ENSG00000173540.12.wgt.RDat	ENSG00000173540.12	3	49723950	49723951	0.1673	rs9822268	6.77	rs6809879	0.17748	6.04	-3.2005	319	6	lasso	0.21	1.7e-10	-3.48125	0.000499	IBD	Small_Intestine_Terminal_Ileum	3	/home/asset/IBD/FUSION_TWAS_sensitivity_20260614/05_results/IBD/Small_Intestine_Terminal_Ileum/IBD.Small_Intestine_Terminal_Ileum.chr3.dat	0.0665119	0.0810565	0.162587
GTExv8.ALL.Small_Intestine_Terminal_Ileum	/home/asset/IBD/FUSION_TWAS_sensitivity_20260614/04_weights/GTExv8.ALL.Small_Intestine_Terminal_Ileum/ENSG00000130856.15.wgt.RDat	ENSG00000130856.15	18	76822606	76822607	0.308	rs8092433	3.8	rs517637	0.1412	-5.62	-3.3963	660	660	susie	0.17	1.2e-08	3.4176	0.000632	IBD	Small_Intestine_Terminal_Ileum	18	/home/asset/IBD/FUSION_TWAS_sensitivity_20260614/05_results/IBD/Small_Intestine_Terminal_Ileum/IBD.Small_Intestine_Terminal_Ileum.chr18.dat	0.081607	0.09747	0.188293
GTExv8.ALL.Small_Intestine_Terminal_Ileum	/home/asset/IBD/FUSION_TWAS_sensitivity_20260614/04_weights/GTExv8.ALL.Small_Intestine_Terminal_Ileum/ENSG00000163875.15.wgt.RDat	ENSG00000163875.15	1	37514773	37514774	0.2742	rs7544462	3.38	rs7544462	0.092045	-4.43	3.38472	449	1	top1	0.092	2.8e-05	-3.38472	0.000712	IBD	Small_Intestine_Terminal_Ileum	1	/home/asset/IBD/FUSION_TWAS_sensitivity_20260614/05_results/IBD/Small_Intestine_Terminal_Ileum/IBD.Small_Intestine_Terminal_Ileum.chr1.dat	0.089151	0.104523	0.198287
GTExv8.ALL.Small_Intestine_Terminal_Ileum	/home/asset/IBD/FUSION_TWAS_sensitivity_20260614/04_weights/GTExv8.ALL.Small_Intestine_Terminal_Ileum/ENSG00000186075.12.wgt.RDat	ENSG00000186075.12	17	39868163	39868164	0.1213	rs12946510	5.53	rs3816470	0.016711	-3.32	-3.92675	290	290	susie	0.02	0.035	3.37265	0.000744	IBD	Small_Intestine_Terminal_Ileum	17	/home/asset/IBD/FUSION_TWAS_sensitivity_20260614/05_results/IBD/Small_Intestine_Terminal_Ileum/IBD.Small_Intestine_Terminal_Ileum.chr17.dat	0.0904179	0.108065	0.205535
GTExv8.ALL.Small_Intestine_Terminal_Ileum	/home/asset/IBD/FUSION_TWAS_sensitivity_20260614/04_weights/GTExv8.ALL.Small_Intestine_Terminal_Ileum/ENSG00000236493.2.wgt.RDat	ENSG00000236493.2	10	92669742	92669743	0.1849	rs7911264	-3.56	rs5015480	0.05561	4.2	3.3481	394	1	top1	0.056	0.001	3.34806	0.000814	IBD	Small_Intestine_Terminal_Ileum	10	/home/asset/IBD/FUSION_TWAS_sensitivity_20260614/05_results/IBD/Small_Intestine_Terminal_Ileum/IBD.Small_Intestine_Terminal_Ileum.chr10.dat	0.0960985	0.114407	0.213389
GTExv8.ALL.Small_Intestine_Terminal_Ileum	/home/asset/IBD/FUSION_TWAS_sensitivity_20260614/04_weights/GTExv8.ALL.Small_Intestine_Terminal_Ileum/ENSG00000115073.7.wgt.RDat	ENSG00000115073.7	2	97664106	97664107	0.4773	rs11692435	-3.34	rs11692435	0.329	7.65	-3.33624	145	145	susie	0.33	4.3e-17	-3.33622	0.000849	IBD	Small_Intestine_Terminal_Ileum	2	/home/asset/IBD/FUSION_TWAS_sensitivity_20260614/05_results/IBD/Small_Intestine_Terminal_Ileum/IBD.Small_Intestine_Terminal_Ileum.chr2.dat	0.0974463	0.116534	0.216676
GTExv8.ALL.Small_Intestine_Terminal_Ileum	/home/asset/IBD/FUSION_TWAS_sensitivity_20260614/04_weights/GTExv8.ALL.Small_Intestine_Terminal_Ileum/ENSG00000161180.10.wgt.RDat	ENSG00000161180.10	22	21632715	21632716	0.178	rs464694	4.43	rs11089637	0.19794	-5.95	3.3165	296	1	top1	0.2	4.6e-10	-3.31651	0.000912	IBD	Small_Intestine_Terminal_Ileum	22	/home/asset/IBD/FUSION_TWAS_sensitivity_20260614/05_results/IBD/Small_Intestine_Terminal_Ileum/IBD.Small_Intestine_Terminal_Ileum.chr22.dat	0.101848	0.122128	0.224417
GTExv8.ALL.Small_Intestine_Terminal_Ileum	/home/asset/IBD/FUSION_TWAS_sensitivity_20260614/04_weights/GTExv8.ALL.Small_Intestine_Terminal_Ileum/ENSG00000128891.15.wgt.RDat	ENSG00000128891.15	15	40565056	40565057	0.4682	rs1044474	3.11	rs17673703	0.277	-7.88	2.9484	334	20	enet	0.34	2.5e-17	-3.2704	0.001074	IBD	Small_Intestine_Terminal_Ileum	15	/home/asset/IBD/FUSION_TWAS_sensitivity_20260614/05_results/IBD/Small_Intestine_Terminal_Ileum/IBD.Small_Intestine_Terminal_Ileum.chr15.dat	0.116783	0.133064	0.243914
GTExv8.ALL.Small_Intestine_Terminal_Ileum	/home/asset/IBD/FUSION_TWAS_sensitivity_20260614/04_weights/GTExv8.ALL.Small_Intestine_Terminal_Ileum/ENSG00000167920.8.wgt.RDat	ENSG00000167920.8	17	40819161	40819162	0.1721	rs2109217	4.46	rs9897207	-0.000945	-3.94	-2.16772	423	3	lasso	0.042	0.004	3.24055	0.00119	IBD	Small_Intestine_Terminal_Ileum	17	/home/asset/IBD/FUSION_TWAS_sensitivity_20260614/05_results/IBD/Small_Intestine_Terminal_Ileum/IBD.Small_Intestine_Terminal_Ileum.chr17.dat	0.126079	0.139606	0.254796
GTExv8.ALL.Small_Intestine_Terminal_Ileum	/home/asset/IBD/FUSION_TWAS_sensitivity_20260614/04_weights/GTExv8.ALL.Small_Intestine_Terminal_Ileum/ENSG00000261338.2.wgt.RDat	ENSG00000261338.2	2	218255318	218255319	0.4616	rs4674284	3.45	rs992157	0.3	-7.99	2.94172	448	24	enet	0.37	6e-19	-3.21945	0.00128	IBD	Small_Intestine_Terminal_Ileum	2	/home/asset/IBD/FUSION_TWAS_sensitivity_20260614/05_results/IBD/Small_Intestine_Terminal_Ileum/IBD.Small_Intestine_Terminal_Ileum.chr2.dat	0.132224	0.14401	0.25989
GTExv8.ALL.Small_Intestine_Terminal_Ileum	/home/asset/IBD/FUSION_TWAS_sensitivity_20260614/04_weights/GTExv8.ALL.Small_Intestine_Terminal_Ileum/ENSG00000146535.13.wgt.RDat	ENSG00000146535.13	7	2844323	2844324	0.3449	rs798492	-4.33	rs798486	0.183497	5.7	-3.2114	562	1	top1	0.18	2.2e-09	-3.2114	0.001321	IBD	Small_Intestine_Terminal_Ileum	7	/home/asset/IBD/FUSION_TWAS_sensitivity_20260614/05_results/IBD/Small_Intestine_Terminal_Ileum/IBD.Small_Intestine_Terminal_Ileum.chr7.dat	0.133131	0.146818	0.263669
GTExv8.ALL.Small_Intestine_Terminal_Ileum	/home/asset/IBD/FUSION_TWAS_sensitivity_20260614/04_weights/GTExv8.ALL.Small_Intestine_Terminal_Ileum/ENSG00000164308.16.wgt.RDat	ENSG00000164308.16	5	96875938	96875939	0.7958	rs1974871	3.71	rs2549794	0.682	10.91	3.1539	503	503	susie	0.69	1.2e-45	3.1881	0.00143	IBD	Small_Intestine_Terminal_Ileum	5	/home/asset/IBD/FUSION_TWAS_sensitivity_20260614/05_results/IBD/Small_Intestine_Terminal_Ileum/IBD.Small_Intestine_Terminal_Ileum.chr5.dat	0.140685	0.150408	0.271614
GTExv8.ALL.Small_Intestine_Terminal_Ileum	/home/asset/IBD/FUSION_TWAS_sensitivity_20260614/04_weights/GTExv8.ALL.Small_Intestine_Terminal_Ileum/ENSG00000176920.11.wgt.RDat	ENSG00000176920.11	19	48695970	48695971	0.3552	rs602662	3.5	rs516246	0.299	-7.28	3.15682	454	1	top1	0.3	3.8e-15	-3.15682	0.00159	IBD	Small_Intestine_Terminal_Ileum	19	/home/asset/IBD/FUSION_TWAS_sensitivity_20260614/05_results/IBD/Small_Intestine_Terminal_Ileum/IBD.Small_Intestine_Terminal_Ileum.chr19.dat	0.152435	0.15701	0.283701
GTExv8.ALL.Small_Intestine_Terminal_Ileum	/home/asset/IBD/FUSION_TWAS_sensitivity_20260614/04_weights/GTExv8.ALL.Small_Intestine_Terminal_Ileum/ENSG00000271943.1.wgt.RDat	ENSG00000271943.1	3	27638314	27638315	0.35	rs3913110	-3.28	rs2642911	0.22597	6.96	-2.8278	430	11	enet	0.25	1e-12	-3.14906	0.00164	IBD	Small_Intestine_Terminal_Ileum	3	/home/asset/IBD/FUSION_TWAS_sensitivity_20260614/05_results/IBD/Small_Intestine_Terminal_Ileum/IBD.Small_Intestine_Terminal_Ileum.chr3.dat	0.152435	0.161026	0.291991
GTExv8.ALL.Small_Intestine_Terminal_Ileum	/home/asset/IBD/FUSION_TWAS_sensitivity_20260614/04_weights/GTExv8.ALL.Small_Intestine_Terminal_Ileum/ENSG00000127903.13.wgt.RDat	ENSG00000127903.13	19	56671782	56671783	0.4016	rs1035117	-3.3	rs10420727	0.0333	4.21	1.58661	499	499	susie	0.058	0.00083	3.14188	0.00168	IBD	Small_Intestine_Terminal_Ileum	19	/home/asset/IBD/FUSION_TWAS_sensitivity_20260614/05_results/IBD/Small_Intestine_Terminal_Ileum/IBD.Small_Intestine_Terminal_Ileum.chr19.dat	0.152435	0.162392	0.295286
GTExv8.ALL.Small_Intestine_Terminal_Ileum	/home/asset/IBD/FUSION_TWAS_sensitivity_20260614/04_weights/GTExv8.ALL.Small_Intestine_Terminal_Ileum/ENSG00000067208.14.wgt.RDat	ENSG00000067208.14	1	92792403	92792404	0.1978	rs1337107	-4.05	rs7517539	-0.005336	-3.59	1.79458	272	4	lasso	0.017	0.047	-3.13864	0.001697	IBD	Small_Intestine_Terminal_Ileum	1	/home/asset/IBD/FUSION_TWAS_sensitivity_20260614/05_results/IBD/Small_Intestine_Terminal_Ileum/IBD.Small_Intestine_Terminal_Ileum.chr1.dat	0.152435	0.162608	0.296762
GTExv8.ALL.Small_Intestine_Terminal_Ileum	/home/asset/IBD/FUSION_TWAS_sensitivity_20260614/04_weights/GTExv8.ALL.Small_Intestine_Terminal_Ileum/ENSG00000167077.12.wgt.RDat	ENSG00000167077.12	22	41699498	41699499	0.361	rs132767	3.28	rs5758427	0.1687	6.06	3.1122	301	301	susie	0.17	9.9e-09	3.11505	0.001839	IBD	Small_Intestine_Terminal_Ileum	22	/home/asset/IBD/FUSION_TWAS_sensitivity_20260614/05_results/IBD/Small_Intestine_Terminal_Ileum/IBD.Small_Intestine_Terminal_Ileum.chr22.dat	0.161675	0.165247	0.305006
GTExv8.ALL.Small_Intestine_Terminal_Ileum	/home/asset/IBD/FUSION_TWAS_sensitivity_20260614/04_weights/GTExv8.ALL.Small_Intestine_Terminal_Ileum/ENSG00000118729.11.wgt.RDat	ENSG00000118729.11	1	115768780	115768781	0.1569	rs9428086	2.69	rs3811012	-0.005144	-3.22	2.45752	517	517	susie	0.0054	0.16	-3.10708	0.001889	IBD	Small_Intestine_Terminal_Ileum	1	/home/asset/IBD/FUSION_TWAS_sensitivity_20260614/05_results/IBD/Small_Intestine_Terminal_Ileum/IBD.Small_Intestine_Terminal_Ileum.chr1.dat	0.162611	0.167821	0.308515
GTExv8.ALL.Small_Intestine_Terminal_Ileum	/home/asset/IBD/FUSION_TWAS_sensitivity_20260614/04_weights/GTExv8.ALL.Small_Intestine_Terminal_Ileum/ENSG00000203896.9.wgt.RDat	ENSG00000203896.9	20	63736282	63736283	0.1659	rs6062634	-5	rs6062509	0.06087	3.93	-3.078	438	1	top1	0.061	0.0006	-3.07799	0.002084	IBD	Small_Intestine_Terminal_Ileum	20	/home/asset/IBD/FUSION_TWAS_sensitivity_20260614/05_results/IBD/Small_Intestine_Terminal_Ileum/IBD.Small_Intestine_Terminal_Ileum.chr20.dat	0.175736	0.174954	0.325365
GTExv8.ALL.Small_Intestine_Terminal_Ileum	/home/asset/IBD/FUSION_TWAS_sensitivity_20260614/04_weights/GTExv8.ALL.Small_Intestine_Terminal_Ileum/ENSG00000270781.1.wgt.RDat	ENSG00000270781.1	17	48899130	48899131	0.1971	rs11657661	3.28	rs4794004	0.000702	3.51	-2.57763	391	391	susie	0.038	0.0057	-3.04321	0.00234	IBD	Small_Intestine_Terminal_Ileum	17	/home/asset/IBD/FUSION_TWAS_sensitivity_20260614/05_results/IBD/Small_Intestine_Terminal_Ileum/IBD.Small_Intestine_Terminal_Ileum.chr17.dat	0.19072	0.183789	0.339519
GTExv8.ALL.Whole_Blood	/home/asset/IBD/FUSION_TWAS_sensitivity_20260614/04_weights/GTExv8.ALL.Whole_Blood/ENSG00000182179.12.wgt.RDat	ENSG00000182179.12	3	49813945	49813946	0.243	rs9822268	6.77	rs7372966	0.297531	-14.39	-6.01817	317	317	susie	0.3	4.1e-54	5.86296	4.55e-09	IBD	Whole_Blood	3	/home/asset/IBD/FUSION_TWAS_sensitivity_20260614/05_results/IBD/Whole_Blood/IBD.Whole_Blood.chr3.dat	3.91073e-05	1.24907e-05	3.12562e-05
GTExv8.ALL.Whole_Blood	/home/asset/IBD/FUSION_TWAS_sensitivity_20260614/04_weights/GTExv8.ALL.Whole_Blood/ENSG00000187796.13.wgt.RDat	ENSG00000187796.13	9	136373680	136373681	0.1965	rs4266763	5.64	rs4266763	0.228405	12.54	5.6382	369	6	lasso	0.23	5.6e-40	5.55917	2.71e-08	IBD	Whole_Blood	9	/home/asset/IBD/FUSION_TWAS_sensitivity_20260614/05_results/IBD/Whole_Blood/IBD.Whole_Blood.chr9.dat	0.000104644	4.95966e-05	0.000131409
GTExv8.ALL.Whole_Blood	/home/asset/IBD/FUSION_TWAS_sensitivity_20260614/04_weights/GTExv8.ALL.Whole_Blood/ENSG00000197208.5.wgt.RDat	ENSG00000197208.5	5	132294442	132294443	0.0214	rs17622656	6.02	rs17622208	0.032145	-5.02	5.45687	392	1	top1	0.032	1.8e-06	-5.46	4.85e-08	IBD	Whole_Blood	5	/home/asset/IBD/FUSION_TWAS_sensitivity_20260614/05_results/IBD/Whole_Blood/IBD.Whole_Blood.chr5.dat	0.000104644	7.42729e-05	0.000200727
GTExv8.ALL.Whole_Blood	/home/asset/IBD/FUSION_TWAS_sensitivity_20260614/04_weights/GTExv8.ALL.Whole_Blood/ENSG00000234290.2.wgt.RDat	ENSG00000234290.2	5	132473042	132473043	0.1603	rs17622656	6.02	rs2548997	0.150079	-10.3	-3.49633	406	17	enet	0.17	5.2e-29	5.46	4.87e-08	IBD	Whole_Blood	5	/home/asset/IBD/FUSION_TWAS_sensitivity_20260614/05_results/IBD/Whole_Blood/IBD.Whole_Blood.chr5.dat	0.000104644	7.42729e-05	0.000200727
GTExv8.ALL.Whole_Blood	/home/asset/IBD/FUSION_TWAS_sensitivity_20260614/04_weights/GTExv8.ALL.Whole_Blood/ENSG00000173402.11.wgt.RDat	ENSG00000173402.11	3	49468702	49468703	0.0402	rs9822268	6.77	rs885592	-0.001297	-3.36	-3.97081	289	289	susie	0.0029	0.086	5.30985	1.1e-07	IBD	Whole_Blood	3	/home/asset/IBD/FUSION_TWAS_sensitivity_20260614/05_results/IBD/Whole_Blood/IBD.Whole_Blood.chr3.dat	0.00018909	0.000120789	0.000335842
GTExv8.ALL.Whole_Blood	/home/asset/IBD/FUSION_TWAS_sensitivity_20260614/04_weights/GTExv8.ALL.Whole_Blood/ENSG00000235888.1.wgt.RDat	ENSG00000235888.1	21	39006152	39006153	0.2129	rs2836878	-6.38	rs2836884	0.05083	-7.6	-6.2317	626	18	enet	0.14	2.7e-24	5.09421	3.5e-07	IBD	Whole_Blood	21	/home/asset/IBD/FUSION_TWAS_sensitivity_20260614/05_results/IBD/Whole_Blood/IBD.Whole_Blood.chr21.dat	0.000453079	0.00034315	0.00096173
GTExv8.ALL.Whole_Blood	/home/asset/IBD/FUSION_TWAS_sensitivity_20260614/04_weights/GTExv8.ALL.Whole_Blood/ENSG00000197375.12.wgt.RDat	ENSG00000197375.12	5	132369751	132369752	0.2187	rs17622656	6.02	rs2631360	0.20583	-11.79	5.46674	400	400	susie	0.24	1.4e-41	-5.08	3.69e-07	IBD	Whole_Blood	5	/home/asset/IBD/FUSION_TWAS_sensitivity_20260614/05_results/IBD/Whole_Blood/IBD.Whole_Blood.chr5.dat	0.000453079	0.000349303	0.000981231
GTExv8.ALL.Whole_Blood	/home/asset/IBD/FUSION_TWAS_sensitivity_20260614/04_weights/GTExv8.ALL.Whole_Blood/ENSG00000232837.1.wgt.RDat	ENSG00000232837.1	21	38977773	38977774	0.0972	rs2836878	-6.38	rs445593	0.02841	-6.02	-1.8403	640	640	susie	0.055	4.4e-10	5.04631	4.5e-07	IBD	Whole_Blood	21	/home/asset/IBD/FUSION_TWAS_sensitivity_20260614/05_results/IBD/Whole_Blood/IBD.Whole_Blood.chr21.dat	0.000483469	0.000398497	0.0011241
GTExv8.ALL.Whole_Blood	/home/asset/IBD/FUSION_TWAS_sensitivity_20260614/04_weights/GTExv8.ALL.Whole_Blood/ENSG00000157557.11.wgt.RDat	ENSG00000157557.11	21	38805306	38805307	0.1703	rs2836878	-6.38	rs445593	0.10007	-8.35	-1.8403	668	668	susie	0.15	6.2e-26	4.9516	7.36e-07	IBD	Whole_Blood	21	/home/asset/IBD/FUSION_TWAS_sensitivity_20260614/05_results/IBD/Whole_Blood/IBD.Whole_Blood.chr21.dat	0.000610245	0.000561241	0.00159662
GTExv8.ALL.Whole_Blood	/home/asset/IBD/FUSION_TWAS_sensitivity_20260614/04_weights/GTExv8.ALL.Whole_Blood/ENSG00000237721.1.wgt.RDat	ENSG00000237721.1	21	39011328	39011329	0.2451	rs2836878	-6.38	rs445593	0.06933	-7.52	-1.8403	623	623	susie	0.12	3.6e-20	4.94574	7.59e-07	IBD	Whole_Blood	21	/home/asset/IBD/FUSION_TWAS_sensitivity_20260614/05_results/IBD/Whole_Blood/IBD.Whole_Blood.chr21.dat	0.000610245	0.000563137	0.00160429
GTExv8.ALL.Whole_Blood	/home/asset/IBD/FUSION_TWAS_sensitivity_20260614/04_weights/GTExv8.ALL.Whole_Blood/ENSG00000148396.18.wgt.RDat	ENSG00000148396.18	9	136477688	136477689	0.2674	rs4266763	5.64	rs11145756	0.280001	-14.05	4.6978	373	18	enet	0.32	4.9e-59	-4.94012	7.81e-07	IBD	Whole_Blood	9	/home/asset/IBD/FUSION_TWAS_sensitivity_20260614/05_results/IBD/Whole_Blood/IBD.Whole_Blood.chr9.dat	0.000610245	0.000564211	0.00160952
GTExv8.ALL.Whole_Blood	/home/asset/IBD/FUSION_TWAS_sensitivity_20260614/04_weights/GTExv8.ALL.Whole_Blood/ENSG00000138744.14.wgt.RDat	ENSG00000138744.14	4	75940948	75940949	0.6007	rs6819442	4.18	rs6826085	0.274	14.45	3.2325	450	18	lasso	0.58	1.6e-126	4.85369	1.21e-06	IBD	Whole_Blood	4	/home/asset/IBD/FUSION_TWAS_sensitivity_20260614/05_results/IBD/Whole_Blood/IBD.Whole_Blood.chr4.dat	0.000866662	0.000810169	0.00221656
GTExv8.ALL.Whole_Blood	/home/asset/IBD/FUSION_TWAS_sensitivity_20260614/04_weights/GTExv8.ALL.Whole_Blood/ENSG00000164078.12.wgt.RDat	ENSG00000164078.12	3	49903843	49903844	0.0349	rs9822268	6.77	rs7430334	0.017876	-5.09	-4.57669	327	327	susie	0.026	1.4e-05	4.72442	2.31e-06	IBD	Whole_Blood	3	/home/asset/IBD/FUSION_TWAS_sensitivity_20260614/05_results/IBD/Whole_Blood/IBD.Whole_Blood.chr3.dat	0.00152727	0.00137857	0.00366197
GTExv8.ALL.Whole_Blood	/home/asset/IBD/FUSION_TWAS_sensitivity_20260614/04_weights/GTExv8.ALL.Whole_Blood/ENSG00000166164.15.wgt.RDat	ENSG00000166164.15	16	50368933	50368934	0.4092	rs8046783	-5.06	rs9930316	0.333	15.08	-3.67048	343	24	enet	0.36	5.1e-67	-4.52102	6.15e-06	IBD	Whole_Blood	16	/home/asset/IBD/FUSION_TWAS_sensitivity_20260614/05_results/IBD/Whole_Blood/IBD.Whole_Blood.chr16.dat	0.00377566	0.00332115	0.008338
GTExv8.ALL.Whole_Blood	/home/asset/IBD/FUSION_TWAS_sensitivity_20260614/04_weights/GTExv8.ALL.Whole_Blood/ENSG00000085978.21.wgt.RDat	ENSG00000085978.21	2	233210050	233210051	0.0424	rs3792106	-5.17	rs1045100	0.0259	-5.01	-4.48548	515	1	top1	0.026	1.7e-05	4.48548	7.28e-06	IBD	Whole_Blood	2	/home/asset/IBD/FUSION_TWAS_sensitivity_20260614/05_results/IBD/Whole_Blood/IBD.Whole_Blood.chr2.dat	0.00417144	0.00370094	0.00937687
GTExv8.ALL.Whole_Blood	/home/asset/IBD/FUSION_TWAS_sensitivity_20260614/04_weights/GTExv8.ALL.Whole_Blood/ENSG00000236935.1.wgt.RDat	ENSG00000236935.1	11	64329503	64329504	0.5032	rs574087	-4.42	rs479777	0.398	16.64	-4.08029	337	27	enet	0.43	4.4e-84	-4.44646	8.73e-06	IBD	Whole_Blood	11	/home/asset/IBD/FUSION_TWAS_sensitivity_20260614/05_results/IBD/Whole_Blood/IBD.Whole_Blood.chr11.dat	0.00468965	0.00427957	0.0109038
GTExv8.ALL.Whole_Blood	/home/asset/IBD/FUSION_TWAS_sensitivity_20260614/04_weights/GTExv8.ALL.Whole_Blood/ENSG00000236525.1.wgt.RDat	ENSG00000236525.1	2	102433956	102433957	0.1508	rs917997	4.5	rs1035127	0.151	-10.22	4.31294	555	555	susie	0.15	4.3e-26	-4.39771	1.09e-05	IBD	Whole_Blood	2	/home/asset/IBD/FUSION_TWAS_sensitivity_20260614/05_results/IBD/Whole_Blood/IBD.Whole_Blood.chr2.dat	0.00551091	0.00515908	0.0132137
GTExv8.ALL.Whole_Blood	/home/asset/IBD/FUSION_TWAS_sensitivity_20260614/04_weights/GTExv8.ALL.Whole_Blood/ENSG00000168071.21.wgt.RDat	ENSG00000168071.21	11	64340222	64340223	0.0426	rs574087	-4.42	rs694739	0.0177	-5.1	-4.17985	337	337	susie	0.022	6.9e-05	4.34419	1.4e-05	IBD	Whole_Blood	11	/home/asset/IBD/FUSION_TWAS_sensitivity_20260614/05_results/IBD/Whole_Blood/IBD.Whole_Blood.chr11.dat	0.0065322	0.00619884	0.0158093
GTExv8.ALL.Whole_Blood	/home/asset/IBD/FUSION_TWAS_sensitivity_20260614/04_weights/GTExv8.ALL.Whole_Blood/ENSG00000166501.12.wgt.RDat	ENSG00000166501.12	16	23836000	23836001	0.1463	rs7404095	-4.33	rs7404095	0.135	-9.68	-4.32737	481	1	top1	0.13	4.7e-23	4.32737	1.51e-05	IBD	Whole_Blood	16	/home/asset/IBD/FUSION_TWAS_sensitivity_20260614/05_results/IBD/Whole_Blood/IBD.Whole_Blood.chr16.dat	0.0065322	0.00622792	0.0160641
GTExv8.ALL.Whole_Blood	/home/asset/IBD/FUSION_TWAS_sensitivity_20260614/04_weights/GTExv8.ALL.Whole_Blood/ENSG00000108179.13.wgt.RDat	ENSG00000108179.13	10	79347468	79347469	0.0583	rs1250564	-5.55	rs1250557	0.0371	-5.09	4.3253	393	1	top1	0.037	3e-07	-4.3253	1.52e-05	IBD	Whole_Blood	10	/home/asset/IBD/FUSION_TWAS_sensitivity_20260614/05_results/IBD/Whole_Blood/IBD.Whole_Blood.chr10.dat	0.0065322	0.00622792	0.0160641
GTExv8.ALL.Whole_Blood	/home/asset/IBD/FUSION_TWAS_sensitivity_20260614/04_weights/GTExv8.ALL.Whole_Blood/ENSG00000181915.4.wgt.RDat	ENSG00000181915.4	10	62804856	62804857	0.0596	rs10761659	5.92	rs224050	0.0345	5.6	5.1511	467	4	lasso	0.036	4.7e-07	4.2317	2.32e-05	IBD	Whole_Blood	10	/home/asset/IBD/FUSION_TWAS_sensitivity_20260614/05_results/IBD/Whole_Blood/IBD.Whole_Blood.chr10.dat	0.00949543	0.00909838	0.0233228
GTExv8.ALL.Whole_Blood	/home/asset/IBD/FUSION_TWAS_sensitivity_20260614/04_weights/GTExv8.ALL.Whole_Blood/ENSG00000172057.9.wgt.RDat	ENSG00000172057.9	17	39927600	39927601	0.2139	rs12946510	5.53	rs8067378	0.296	14.42	-3.8899	292	19	enet	0.33	2.6e-59	-4.16148	3.16e-05	IBD	Whole_Blood	17	/home/asset/IBD/FUSION_TWAS_sensitivity_20260614/05_results/IBD/Whole_Blood/IBD.Whole_Blood.chr17.dat	0.0123455	0.0118833	0.0296013
GTExv8.ALL.Whole_Blood	/home/asset/IBD/FUSION_TWAS_sensitivity_20260614/04_weights/GTExv8.ALL.Whole_Blood/ENSG00000163701.18.wgt.RDat	ENSG00000163701.18	3	9902618	9902619	0.0678	rs457414	-3.72	rs388600	0.001883	3.98	-3.14586	459	8	enet	0.0047	0.042	-4.09444	4.23e-05	IBD	Whole_Blood	3	/home/asset/IBD/FUSION_TWAS_sensitivity_20260614/05_results/IBD/Whole_Blood/IBD.Whole_Blood.chr3.dat	0.0158073	0.0148874	0.0370953
GTExv8.ALL.Whole_Blood	/home/asset/IBD/FUSION_TWAS_sensitivity_20260614/04_weights/GTExv8.ALL.Whole_Blood/ENSG00000181634.7.wgt.RDat	ENSG00000181634.7	9	114806125	114806126	0.102	rs6478108	-4.08	rs6478108	0.099332	8.28	-4.08	630	1	top1	0.099	3.9e-17	-4.08003	4.5e-05	IBD	Whole_Blood	9	/home/asset/IBD/FUSION_TWAS_sensitivity_20260614/05_results/IBD/Whole_Blood/IBD.Whole_Blood.chr9.dat	0.0160758	0.0154418	0.0386409
GTExv8.ALL.Whole_Blood	/home/asset/IBD/FUSION_TWAS_sensitivity_20260614/04_weights/GTExv8.ALL.Whole_Blood/ENSG00000121281.12.wgt.RDat	ENSG00000121281.12	16	50246136	50246137	0.2457	rs8046783	-5.06	rs11644043	0.192	11.63	-4.10188	332	21	enet	0.2	3e-35	-4.07041	4.69e-05	IBD	Whole_Blood	16	/home/asset/IBD/FUSION_TWAS_sensitivity_20260614/05_results/IBD/Whole_Blood/IBD.Whole_Blood.chr16.dat	0.0160758	0.015895	0.0398573
GTExv8.ALL.Whole_Blood	/home/asset/IBD/FUSION_TWAS_sensitivity_20260614/04_weights/GTExv8.ALL.Whole_Blood/ENSG00000122986.13.wgt.RDat	ENSG00000122986.13	12	110704949	110704950	0.0438	rs17187412	-4.16	rs7974047	0.0208	-4.75	-4.0599	205	1	top1	0.021	0.00011	4.05992	4.91e-05	IBD	Whole_Blood	12	/home/asset/IBD/FUSION_TWAS_sensitivity_20260614/05_results/IBD/Whole_Blood/IBD.Whole_Blood.chr12.dat	0.0160758	0.0161444	0.0407224
GTExv8.ALL.Whole_Blood	/home/asset/IBD/FUSION_TWAS_sensitivity_20260614/04_weights/GTExv8.ALL.Whole_Blood/ENSG00000205560.12.wgt.RDat	ENSG00000205560.12	22	50578454	50578455	0.5354	rs131734	-3.7	rs1557503	0.291898	-14.2	3.0877	295	28	enet	0.45	1.5e-89	-4.0535	5.05e-05	IBD	Whole_Blood	22	/home/asset/IBD/FUSION_TWAS_sensitivity_20260614/05_results/IBD/Whole_Blood/IBD.Whole_Blood.chr22.dat	0.0160758	0.016284	0.041217
GTExv8.ALL.Whole_Blood	/home/asset/IBD/FUSION_TWAS_sensitivity_20260614/04_weights/GTExv8.ALL.Whole_Blood/ENSG00000004534.14.wgt.RDat	ENSG00000004534.14	3	49940006	49940007	0.4086	rs9822268	6.77	rs7613875	0.520158	18.94	3.66473	323	32	enet	0.53	3.5e-113	4.0275	5.64e-05	IBD	Whole_Blood	3	/home/asset/IBD/FUSION_TWAS_sensitivity_20260614/05_results/IBD/Whole_Blood/IBD.Whole_Blood.chr3.dat	0.0173128	0.0169785	0.0426409
GTExv8.ALL.Whole_Blood	/home/asset/IBD/FUSION_TWAS_sensitivity_20260614/04_weights/GTExv8.ALL.Whole_Blood/ENSG00000161405.16.wgt.RDat	ENSG00000161405.16	17	39864187	39864188	0.0613	rs12946510	5.53	rs907091	0.0643	-7.02	-3.9736	291	291	susie	0.066	9.6e-12	3.98614	6.72e-05	IBD	Whole_Blood	17	/home/asset/IBD/FUSION_TWAS_sensitivity_20260614/05_results/IBD/Whole_Blood/IBD.Whole_Blood.chr17.dat	0.0199167	0.0186341	0.0454063
GTExv8.ALL.Whole_Blood	/home/asset/IBD/FUSION_TWAS_sensitivity_20260614/04_weights/GTExv8.ALL.Whole_Blood/ENSG00000213600.3.wgt.RDat	ENSG00000213600.3	3	50239617	50239618	0.0215	rs2271961	-6.08	rs17657664	0.010524	-4	-4.42269	313	5	lasso	0.015	0.00076	3.94674	7.92e-05	IBD	Whole_Blood	3	/home/asset/IBD/FUSION_TWAS_sensitivity_20260614/05_results/IBD/Whole_Blood/IBD.Whole_Blood.chr3.dat	0.020628	0.0210382	0.0503564
GTExv8.ALL.Whole_Blood	/home/asset/IBD/FUSION_TWAS_sensitivity_20260614/04_weights/GTExv8.ALL.Whole_Blood/ENSG00000145780.7.wgt.RDat	ENSG00000145780.7	5	115544893	115544894	0.1177	rs10041776	-3.94	rs10041776	0.068453	-6.95	-3.94413	504	1	top1	0.068	3.6e-12	3.94	8.01e-05	IBD	Whole_Blood	5	/home/asset/IBD/FUSION_TWAS_sensitivity_20260614/05_results/IBD/Whole_Blood/IBD.Whole_Blood.chr5.dat	0.020628	0.0210382	0.0503564
GTExv8.ALL.Whole_Blood	/home/asset/IBD/FUSION_TWAS_sensitivity_20260614/04_weights/GTExv8.ALL.Whole_Blood/ENSG00000213753.10.wgt.RDat	ENSG00000213753.10	19	58575444	58575445	0.0417	rs3794966	-4.85	rs2305119	0.026	4.48	-3.97101	232	18	enet	0.034	8.8e-07	-3.94298	8.05e-05	IBD	Whole_Blood	19	/home/asset/IBD/FUSION_TWAS_sensitivity_20260614/05_results/IBD/Whole_Blood/IBD.Whole_Blood.chr19.dat	0.020628	0.0210382	0.0503564
GTExv8.ALL.Whole_Blood	/home/asset/IBD/FUSION_TWAS_sensitivity_20260614/04_weights/GTExv8.ALL.Whole_Blood/ENSG00000161395.13.wgt.RDat	ENSG00000161395.13	17	39696796	39696797	0.0536	rs12946510	5.53	rs903502	0.0265	4.64	-3.9413	317	1	top1	0.026	1.4e-05	-3.94133	8.1e-05	IBD	Whole_Blood	17	/home/asset/IBD/FUSION_TWAS_sensitivity_20260614/05_results/IBD/Whole_Blood/IBD.Whole_Blood.chr17.dat	0.020628	0.0210382	0.0503564
GTExv8.ALL.Whole_Blood	/home/asset/IBD/FUSION_TWAS_sensitivity_20260614/04_weights/GTExv8.ALL.Whole_Blood/ENSG00000125245.12.wgt.RDat	ENSG00000125245.12	13	99261743	99261744	0.0717	rs9557217	4.52	rs7999077	0.027895	5.23	3.9373	494	1	top1	0.028	8.2e-06	3.9373	8.24e-05	IBD	Whole_Blood	13	/home/asset/IBD/FUSION_TWAS_sensitivity_20260614/05_results/IBD/Whole_Blood/IBD.Whole_Blood.chr13.dat	0.020628	0.0210382	0.0503564
GTExv8.ALL.Whole_Blood	/home/asset/IBD/FUSION_TWAS_sensitivity_20260614/04_weights/GTExv8.ALL.Whole_Blood/ENSG00000161847.13.wgt.RDat	ENSG00000161847.13	19	10333434	10333435	0.0641	rs12720356	3.93	rs12720356	0.0269	4.45	3.93272	388	1	top1	0.027	1.2e-05	3.93272	8.4e-05	IBD	Whole_Blood	19	/home/asset/IBD/FUSION_TWAS_sensitivity_20260614/05_results/IBD/Whole_Blood/IBD.Whole_Blood.chr19.dat	0.020628	0.0210382	0.0503564
GTExv8.ALL.Whole_Blood	/home/asset/IBD/FUSION_TWAS_sensitivity_20260614/04_weights/GTExv8.ALL.Whole_Blood/ENSG00000115607.9.wgt.RDat	ENSG00000115607.9	2	102418688	102418689	0.3187	rs917997	4.5	rs2041756	0.297	-14.14	4.45068	558	47	enet	0.36	1.7e-66	-3.91001	9.23e-05	IBD	Whole_Blood	2	/home/asset/IBD/FUSION_TWAS_sensitivity_20260614/05_results/IBD/Whole_Blood/IBD.Whole_Blood.chr2.dat	0.0220218	0.0226234	0.0535821
GTExv8.ALL.Whole_Blood	/home/asset/IBD/FUSION_TWAS_sensitivity_20260614/04_weights/GTExv8.ALL.Whole_Blood/ENSG00000170091.10.wgt.RDat	ENSG00000170091.10	5	174045603	174045604	0.097	rs747472	-3.76	rs17695092	0.038156	5.98	-3.70071	635	635	susie	0.044	2.5e-08	-3.9	9.48e-05	IBD	Whole_Blood	5	/home/asset/IBD/FUSION_TWAS_sensitivity_20260614/05_results/IBD/Whole_Blood/IBD.Whole_Blood.chr5.dat	0.0220218	0.0230305	0.0546486
GTExv8.ALL.Whole_Blood	/home/asset/IBD/FUSION_TWAS_sensitivity_20260614/04_weights/GTExv8.ALL.Whole_Blood/ENSG00000280734.2.wgt.RDat	ENSG00000280734.2	13	99499305	99499306	0.0337	rs9557217	4.52	rs7327204	0.038193	-5.37	3.8825	498	1	top1	0.038	2e-07	-3.8825	0.000103	IBD	Whole_Blood	13	/home/asset/IBD/FUSION_TWAS_sensitivity_20260614/05_results/IBD/Whole_Blood/IBD.Whole_Blood.chr13.dat	0.023297	0.0245874	0.0581555
GTExv8.ALL.Whole_Blood	/home/asset/IBD/FUSION_TWAS_sensitivity_20260614/04_weights/GTExv8.ALL.Whole_Blood/ENSG00000233006.6.wgt.RDat	ENSG00000233006.6	5	132369647	132369648	0.0581	rs17622656	6.02	rs156322	0.05154	-6.5	-3.68556	400	400	susie	0.057	2.8e-10	3.84	0.000125	IBD	Whole_Blood	5	/home/asset/IBD/FUSION_TWAS_sensitivity_20260614/05_results/IBD/Whole_Blood/IBD.Whole_Blood.chr5.dat	0.0275481	0.0290805	0.066479
GTExv8.ALL.Whole_Blood	/home/asset/IBD/FUSION_TWAS_sensitivity_20260614/04_weights/GTExv8.ALL.Whole_Blood/ENSG00000185651.14.wgt.RDat	ENSG00000185651.14	22	21567546	21567547	0.1369	rs464694	4.43	rs2283790	0.116334	9.73	3.7239	282	7	lasso	0.13	5.7e-23	3.8151	0.000136	IBD	Whole_Blood	22	/home/asset/IBD/FUSION_TWAS_sensitivity_20260614/05_results/IBD/Whole_Blood/IBD.Whole_Blood.chr22.dat	0.029223	0.0311123	0.0705096
GTExv8.ALL.Whole_Blood	/home/asset/IBD/FUSION_TWAS_sensitivity_20260614/04_weights/GTExv8.ALL.Whole_Blood/ENSG00000248019.2.wgt.RDat	ENSG00000248019.2	4	88709788	88709789	0.088	rs7674009	4.17	rs2924936	0.0606	-6.87	3.7661	408	408	susie	0.062	3.9e-11	-3.78629	0.000153	IBD	Whole_Blood	4	/home/asset/IBD/FUSION_TWAS_sensitivity_20260614/05_results/IBD/Whole_Blood/IBD.Whole_Blood.chr4.dat	0.031515	0.0343708	0.0764388
GTExv8.ALL.Whole_Blood	/home/asset/IBD/FUSION_TWAS_sensitivity_20260614/04_weights/GTExv8.ALL.Whole_Blood/ENSG00000237693.4.wgt.RDat	ENSG00000237693.4	5	150846522	150846523	0.0516	rs10875560	5.14	rs3733925	-0.001357	3.75	-1.43742	512	17	enet	0.0037	0.063	-3.78	0.000154	IBD	Whole_Blood	5	/home/asset/IBD/FUSION_TWAS_sensitivity_20260614/05_results/IBD/Whole_Blood/IBD.Whole_Blood.chr5.dat	0.031515	0.0343708	0.0764749
GTExv8.ALL.Whole_Blood	/home/asset/IBD/FUSION_TWAS_sensitivity_20260614/04_weights/GTExv8.ALL.Whole_Blood/ENSG00000161180.10.wgt.RDat	ENSG00000161180.10	22	21632715	21632716	0.061	rs464694	4.43	rs878825	0.024635	-4.79	3.9733	294	23	enet	0.033	1.2e-06	-3.7669	0.000165	IBD	Whole_Blood	22	/home/asset/IBD/FUSION_TWAS_sensitivity_20260614/05_results/IBD/Whole_Blood/IBD.Whole_Blood.chr22.dat	0.0329808	0.035949	0.078622
GTExv8.ALL.Whole_Blood	/home/asset/IBD/FUSION_TWAS_sensitivity_20260614/04_weights/GTExv8.ALL.Whole_Blood/ENSG00000073605.18.wgt.RDat	ENSG00000073605.18	17	39918649	39918650	0.3853	rs12946510	5.53	rs8067378	0.417	16.74	-3.8899	290	290	susie	0.45	9.4e-90	-3.70606	0.000211	IBD	Whole_Blood	17	/home/asset/IBD/FUSION_TWAS_sensitivity_20260614/05_results/IBD/Whole_Blood/IBD.Whole_Blood.chr17.dat	0.0412169	0.0438816	0.0960971
GTExv8.ALL.Whole_Blood	/home/asset/IBD/FUSION_TWAS_sensitivity_20260614/04_weights/GTExv8.ALL.Whole_Blood/ENSG00000197457.9.wgt.RDat	ENSG00000197457.9	20	63657681	63657682	0.1485	rs6062634	-5	rs909334	0.124	-9.21	-3.6857	417	26	enet	0.15	6.2e-26	3.69171	0.000223	IBD	Whole_Blood	20	/home/asset/IBD/FUSION_TWAS_sensitivity_20260614/05_results/IBD/Whole_Blood/IBD.Whole_Blood.chr20.dat	0.042593	0.045685	0.100452
GTExv8.ALL.Whole_Blood	/home/asset/IBD/FUSION_TWAS_sensitivity_20260614/04_weights/GTExv8.ALL.Whole_Blood/ENSG00000115216.13.wgt.RDat	ENSG00000115216.13	2	27427789	27427790	0.11	rs780110	-3.68	rs780110	0.0778	-7.54	-3.68069	288	1	top1	0.078	1.2e-13	3.68069	0.000233	IBD	Whole_Blood	2	/home/asset/IBD/FUSION_TWAS_sensitivity_20260614/05_results/IBD/Whole_Blood/IBD.Whole_Blood.chr2.dat	0.0435355	0.0466884	0.102712
GTExv8.ALL.Whole_Blood	/home/asset/IBD/FUSION_TWAS_sensitivity_20260614/04_weights/GTExv8.ALL.Whole_Blood/ENSG00000258366.7.wgt.RDat	ENSG00000258366.7	20	63657809	63657810	0.0567	rs6062634	-5	rs909334	0.0166	-5.14	-3.6857	417	417	susie	0.021	0.00011	3.66921	0.000243	IBD	Whole_Blood	20	/home/asset/IBD/FUSION_TWAS_sensitivity_20260614/05_results/IBD/Whole_Blood/IBD.Whole_Blood.chr20.dat	0.0442284	0.0479916	0.10574
GTExv8.ALL.Whole_Blood	/home/asset/IBD/FUSION_TWAS_sensitivity_20260614/04_weights/GTExv8.ALL.Whole_Blood/ENSG00000253736.1.wgt.RDat	ENSG00000253736.1	5	172777491	172777492	0.0935	rs693557	4.85	rs322372	0.04184	-5.77	-1.91181	529	14	enet	0.048	5.8e-09	3.67	0.000247	IBD	Whole_Blood	5	/home/asset/IBD/FUSION_TWAS_sensitivity_20260614/05_results/IBD/Whole_Blood/IBD.Whole_Blood.chr5.dat	0.0442284	0.0480897	0.106048
GTExv8.ALL.Whole_Blood	/home/asset/IBD/FUSION_TWAS_sensitivity_20260614/04_weights/GTExv8.ALL.Whole_Blood/ENSG00000163703.17.wgt.RDat	ENSG00000163703.17	3	9933821	9933822	0.1127	rs457414	-3.72	rs442373	0.022863	-4.37	3.65538	489	1	top1	0.023	5e-05	-3.65538	0.000257	IBD	Whole_Blood	3	/home/asset/IBD/FUSION_TWAS_sensitivity_20260614/05_results/IBD/Whole_Blood/IBD.Whole_Blood.chr3.dat	0.0450799	0.0496843	0.108644
GTExv8.ALL.Whole_Blood	/home/asset/IBD/FUSION_TWAS_sensitivity_20260614/04_weights/GTExv8.ALL.Whole_Blood/ENSG00000134086.7.wgt.RDat	ENSG00000134086.7	3	10141007	10141008	0.0635	rs457414	-3.72	rs457414	0.007839	-4.94	-3.71513	584	584	susie	0.0081	0.011	3.6349	0.000278	IBD	Whole_Blood	3	/home/asset/IBD/FUSION_TWAS_sensitivity_20260614/05_results/IBD/Whole_Blood/IBD.Whole_Blood.chr3.dat	0.0471882	0.0526477	0.114357
GTExv8.ALL.Colon_Sigmoid	/home/asset/IBD/FUSION_TWAS_sensitivity_20260614/04_weights/GTExv8.ALL.Colon_Sigmoid/ENSG00000257582.5.wgt.RDat	ENSG00000257582.5	10	99531176	99531177	0.4919	rs4129132	4.81	rs10883367	0.341947	10.56	4.73275	436	28	enet	0.36	1.1e-32	4.54964	5.37e-06	UC	Colon_Sigmoid	10	/home/asset/IBD/FUSION_TWAS_sensitivity_20260614/05_results/UC/Colon_Sigmoid/UC.Colon_Sigmoid.chr10.dat	0.0381324	0.0294834	0.00763225
GTExv8.ALL.Colon_Sigmoid	/home/asset/IBD/FUSION_TWAS_sensitivity_20260614/04_weights/GTExv8.ALL.Colon_Sigmoid/ENSG00000228778.2.wgt.RDat	ENSG00000228778.2	10	99526947	99526948	0.4022	rs4129132	4.81	rs11596008	0.198645	-8.41	-2.68564	436	16	enet	0.27	2.1e-23	4.25502	2.09e-05	UC	Colon_Sigmoid	10	/home/asset/IBD/FUSION_TWAS_sensitivity_20260614/05_results/UC/Colon_Sigmoid/UC.Colon_Sigmoid.chr10.dat	0.0742055	0.0819638	0.02127
GTExv8.ALL.Colon_Sigmoid	/home/asset/IBD/FUSION_TWAS_sensitivity_20260614/04_weights/GTExv8.ALL.Colon_Sigmoid/ENSG00000120457.11.wgt.RDat	ENSG00000120457.11	11	128891355	128891356	0.1867	rs4937390	-4.06	rs1893142	0.0101	-3.91	-3.65538	553	1	top1	0.01	0.041	3.65538	0.000257	UC	Colon_Sigmoid	11	/home/asset/IBD/FUSION_TWAS_sensitivity_20260614/05_results/UC/Colon_Sigmoid/UC.Colon_Sigmoid.chr11.dat	0.389371	0.293965	0.108644
GTExv8.ALL.Colon_Sigmoid	/home/asset/IBD/FUSION_TWAS_sensitivity_20260614/04_weights/GTExv8.ALL.Colon_Sigmoid/ENSG00000230177.1.wgt.RDat	ENSG00000230177.1	6	111277931	111277932	0.1534	rs1883137	-4.25	rs11153277	0.0891	5.78	3.7467	394	394	susie	0.12	1.5e-10	3.63254	0.000281	UC	Colon_Sigmoid	6	/home/asset/IBD/FUSION_TWAS_sensitivity_20260614/05_results/UC/Colon_Sigmoid/UC.Colon_Sigmoid.chr6.dat	0.389371	0.296693	0.114357
GTExv8.ALL.Colon_Sigmoid	/home/asset/IBD/FUSION_TWAS_sensitivity_20260614/04_weights/GTExv8.ALL.Colon_Sigmoid/ENSG00000235908.1.wgt.RDat	ENSG00000235908.1	3	49367005	49367006	0.0394	rs11709525	3.96	rs9814873	0.0309	4.28	3.59117	281	1	top1	0.031	0.00097	3.59117	0.000329	UC	Colon_Sigmoid	3	/home/asset/IBD/FUSION_TWAS_sensitivity_20260614/05_results/UC/Colon_Sigmoid/UC.Colon_Sigmoid.chr3.dat	0.389371	0.301057	0.122718
GTExv8.ALL.Colon_Sigmoid	/home/asset/IBD/FUSION_TWAS_sensitivity_20260614/04_weights/GTExv8.ALL.Colon_Sigmoid/ENSG00000168826.15.wgt.RDat	ENSG00000168826.15	4	4290250	4290251	0.1294	rs2916438	-3.54	rs2916438	-0.002352	3.57	-3.53929	377	4	lasso	-0.0014	0.45	-3.59171	0.000329	UC	Colon_Sigmoid	4	/home/asset/IBD/FUSION_TWAS_sensitivity_20260614/05_results/UC/Colon_Sigmoid/UC.Colon_Sigmoid.chr4.dat	0.389371	0.301057	0.122718
GTExv8.ALL.Colon_Sigmoid	/home/asset/IBD/FUSION_TWAS_sensitivity_20260614/04_weights/GTExv8.ALL.Colon_Sigmoid/ENSG00000164068.15.wgt.RDat	ENSG00000164068.15	3	49689501	49689502	0.2242	rs11709525	3.96	rs7645061	0.181	7.89	-3.23276	316	316	susie	0.21	7.4e-18	-3.44494	0.000571	UC	Colon_Sigmoid	3	/home/asset/IBD/FUSION_TWAS_sensitivity_20260614/05_results/UC/Colon_Sigmoid/UC.Colon_Sigmoid.chr3.dat	0.405592	0.350267	0.176864
GTExv8.ALL.Colon_Sigmoid	/home/asset/IBD/FUSION_TWAS_sensitivity_20260614/04_weights/GTExv8.ALL.Colon_Sigmoid/ENSG00000181240.13.wgt.RDat	ENSG00000181240.13	19	6433778	6433779	0.7893	rs2860185	3.61	rs9304938	0.538	-13.3	2.94833	410	12	enet	0.58	3e-62	-3.41697	0.000633	UC	Colon_Sigmoid	19	/home/asset/IBD/FUSION_TWAS_sensitivity_20260614/05_results/UC/Colon_Sigmoid/UC.Colon_Sigmoid.chr19.dat	0.405592	0.350267	0.188293
GTExv8.ALL.Colon_Sigmoid	/home/asset/IBD/FUSION_TWAS_sensitivity_20260614/04_weights/GTExv8.ALL.Colon_Sigmoid/ENSG00000196335.12.wgt.RDat	ENSG00000196335.12	7	23710166	23710167	0.1636	rs2058995	-3.86	rs1051576	0.121045	6.37	-3.41199	441	1	top1	0.12	1.1e-10	-3.41199	0.000645	UC	Colon_Sigmoid	7	/home/asset/IBD/FUSION_TWAS_sensitivity_20260614/05_results/UC/Colon_Sigmoid/UC.Colon_Sigmoid.chr7.dat	0.405592	0.350267	0.188503
GTExv8.ALL.Colon_Sigmoid	/home/asset/IBD/FUSION_TWAS_sensitivity_20260614/04_weights/GTExv8.ALL.Colon_Sigmoid/ENSG00000055483.19.wgt.RDat	ENSG00000055483.19	17	78841440	78841441	0.2984	rs3744802	-3.34	rs8072569	0.164	-7.74	-2.69585	625	625	susie	0.19	1.2e-16	3.36087	0.000777	UC	Colon_Sigmoid	17	/home/asset/IBD/FUSION_TWAS_sensitivity_20260614/05_results/UC/Colon_Sigmoid/UC.Colon_Sigmoid.chr17.dat	0.405592	0.356069	0.208619
GTExv8.ALL.Colon_Sigmoid	/home/asset/IBD/FUSION_TWAS_sensitivity_20260614/04_weights/GTExv8.ALL.Colon_Sigmoid/ENSG00000187492.8.wgt.RDat	ENSG00000187492.8	3	49799834	49799835	0.0642	rs11709525	3.96	rs6802890	0.0295	4.69	-3.23959	327	327	susie	0.041	0.00016	-3.35495	0.000794	UC	Colon_Sigmoid	3	/home/asset/IBD/FUSION_TWAS_sensitivity_20260614/05_results/UC/Colon_Sigmoid/UC.Colon_Sigmoid.chr3.dat	0.405592	0.356069	0.210577
GTExv8.ALL.Colon_Sigmoid	/home/asset/IBD/FUSION_TWAS_sensitivity_20260614/04_weights/GTExv8.ALL.Colon_Sigmoid/ENSG00000203489.3.wgt.RDat	ENSG00000203489.3	6	75319979	75319980	0.0542	rs12213119	3.71	rs9352202	0.0297	3.89	-3.2855	264	264	susie	0.031	0.00094	-3.35394	0.000797	UC	Colon_Sigmoid	6	/home/asset/IBD/FUSION_TWAS_sensitivity_20260614/05_results/UC/Colon_Sigmoid/UC.Colon_Sigmoid.chr6.dat	0.405592	0.356069	0.210577
GTExv8.ALL.Colon_Sigmoid	/home/asset/IBD/FUSION_TWAS_sensitivity_20260614/04_weights/GTExv8.ALL.Colon_Sigmoid/ENSG00000173214.5.wgt.RDat	ENSG00000173214.5	6	111259347	111259348	0.2178	rs1883137	-4.25	rs11153277	0.103	6.58	3.7467	385	7	lasso	0.11	8e-10	3.35395	0.000797	UC	Colon_Sigmoid	6	/home/asset/IBD/FUSION_TWAS_sensitivity_20260614/05_results/UC/Colon_Sigmoid/UC.Colon_Sigmoid.chr6.dat	0.405592	0.356069	0.210577
GTExv8.ALL.Colon_Sigmoid	/home/asset/IBD/FUSION_TWAS_sensitivity_20260614/04_weights/GTExv8.ALL.Colon_Sigmoid/ENSG00000161905.12.wgt.RDat	ENSG00000161905.12	17	4642293	4642294	0.1838	rs11654690	3.81	rs2255888	0.0693	-5.61	3.2833	444	3	lasso	0.083	1e-07	-3.33741	0.000846	UC	Colon_Sigmoid	17	/home/asset/IBD/FUSION_TWAS_sensitivity_20260614/05_results/UC/Colon_Sigmoid/UC.Colon_Sigmoid.chr17.dat	0.405592	0.356069	0.216676
GTExv8.ALL.Colon_Sigmoid	/home/asset/IBD/FUSION_TWAS_sensitivity_20260614/04_weights/GTExv8.ALL.Colon_Sigmoid/ENSG00000182179.12.wgt.RDat	ENSG00000182179.12	3	49813945	49813946	0.0921	rs11709525	3.96	rs7372966	0.0624	-4.65	-3.32699	329	1	top1	0.062	3.9e-06	3.32699	0.000878	UC	Colon_Sigmoid	3	/home/asset/IBD/FUSION_TWAS_sensitivity_20260614/05_results/UC/Colon_Sigmoid/UC.Colon_Sigmoid.chr3.dat	0.405592	0.356069	0.219245
GTExv8.ALL.Colon_Sigmoid	/home/asset/IBD/FUSION_TWAS_sensitivity_20260614/04_weights/GTExv8.ALL.Colon_Sigmoid/ENSG00000122705.16.wgt.RDat	ENSG00000122705.16	9	36190855	36190856	0.163	rs11793464	-3.36	rs7022784	0.043886	4.68	1.9232	383	32	enet	0.073	6.5e-07	3.31	0.000935	UC	Colon_Sigmoid	9	/home/asset/IBD/FUSION_TWAS_sensitivity_20260614/05_results/UC/Colon_Sigmoid/UC.Colon_Sigmoid.chr9.dat	0.405592	0.371994	0.227362
GTExv8.ALL.Colon_Sigmoid	/home/asset/IBD/FUSION_TWAS_sensitivity_20260614/04_weights/GTExv8.ALL.Colon_Sigmoid/ENSG00000276710.4.wgt.RDat	ENSG00000276710.4	15	82459471	82459472	0.3563	rs7163724	3.54	rs1267658	0.183981	-7.85	-1.78754	315	42	enet	0.19	1.9e-16	3.2989	0.000971	UC	Colon_Sigmoid	15	/home/asset/IBD/FUSION_TWAS_sensitivity_20260614/05_results/UC/Colon_Sigmoid/UC.Colon_Sigmoid.chr15.dat	0.405592	0.380798	0.234045
GTExv8.ALL.Colon_Sigmoid	/home/asset/IBD/FUSION_TWAS_sensitivity_20260614/04_weights/GTExv8.ALL.Colon_Sigmoid/ENSG00000116785.13.wgt.RDat	ENSG00000116785.13	1	196774794	196774795	0.1024	rs6677604	3.32	rs7542235	0.0885	-5.55	3.2662	238	1	top1	0.089	3.8e-08	-3.2662	0.00109	UC	Colon_Sigmoid	1	/home/asset/IBD/FUSION_TWAS_sensitivity_20260614/05_results/UC/Colon_Sigmoid/UC.Colon_Sigmoid.chr1.dat	0.430005	0.404361	0.244005
GTExv8.ALL.Colon_Sigmoid	/home/asset/IBD/FUSION_TWAS_sensitivity_20260614/04_weights/GTExv8.ALL.Colon_Sigmoid/ENSG00000159199.13.wgt.RDat	ENSG00000159199.13	17	48892764	48892765	0.1071	rs9894220	-4.1	rs1962412	0.0632	-5.26	-3.40976	392	392	susie	0.071	8.4e-07	3.22842	0.001245	UC	Colon_Sigmoid	17	/home/asset/IBD/FUSION_TWAS_sensitivity_20260614/05_results/UC/Colon_Sigmoid/UC.Colon_Sigmoid.chr17.dat	0.465302	0.423356	0.258515
GTExv8.ALL.Colon_Sigmoid	/home/asset/IBD/FUSION_TWAS_sensitivity_20260614/04_weights/GTExv8.ALL.Colon_Sigmoid/ENSG00000173950.15.wgt.RDat	ENSG00000173950.15	3	195271166	195271167	0.3569	rs2720932	-3.57	rs6794037	0.112	6.8	-1.31592	380	42	enet	0.15	1e-12	-3.18776	0.001434	UC	Colon_Sigmoid	3	/home/asset/IBD/FUSION_TWAS_sensitivity_20260614/05_results/UC/Colon_Sigmoid/UC.Colon_Sigmoid.chr3.dat	0.502142	0.463131	0.271748
GTExv8.ALL.Colon_Sigmoid	/home/asset/IBD/FUSION_TWAS_sensitivity_20260614/04_weights/GTExv8.ALL.Colon_Sigmoid/ENSG00000132517.14.wgt.RDat	ENSG00000132517.14	17	5052008	5052009	0.1504	rs11654690	3.81	rs7214635	0.0371	4.29	3.1776	437	1	top1	0.037	0.00032	3.1776	0.001485	UC	Colon_Sigmoid	17	/home/asset/IBD/FUSION_TWAS_sensitivity_20260614/05_results/UC/Colon_Sigmoid/UC.Colon_Sigmoid.chr17.dat	0.502142	0.468577	0.276015
GTExv8.ALL.Colon_Sigmoid	/home/asset/IBD/FUSION_TWAS_sensitivity_20260614/04_weights/GTExv8.ALL.Colon_Sigmoid/ENSG00000164078.12.wgt.RDat	ENSG00000164078.12	3	49903843	49903844	0.0566	rs11709525	3.96	rs2271961	0.0125	4.05	-3.27678	339	339	susie	0.031	0.00098	-3.1447	0.001663	UC	Colon_Sigmoid	3	/home/asset/IBD/FUSION_TWAS_sensitivity_20260614/05_results/UC/Colon_Sigmoid/UC.Colon_Sigmoid.chr3.dat	0.536771	0.496225	0.292923
GTExv8.ALL.Colon_Sigmoid	/home/asset/IBD/FUSION_TWAS_sensitivity_20260614/04_weights/GTExv8.ALL.Colon_Sigmoid/ENSG00000262165.2.wgt.RDat	ENSG00000262165.2	17	4807012	4807013	0.2112	rs11654690	3.81	rs11654690	0.117	-6.35	3.81083	434	434	susie	0.15	4.6e-13	-3.0877	0.002017	UC	Colon_Sigmoid	17	/home/asset/IBD/FUSION_TWAS_sensitivity_20260614/05_results/UC/Colon_Sigmoid/UC.Colon_Sigmoid.chr17.dat	0.616367	0.576778	0.320983
GTExv8.ALL.Colon_Sigmoid	/home/asset/IBD/FUSION_TWAS_sensitivity_20260614/04_weights/GTExv8.ALL.Colon_Sigmoid/ENSG00000112130.16.wgt.RDat	ENSG00000112130.16	6	37353971	37353972	0.1827	rs6940323	-3.3	rs195385	0.0477	-5.12	-3.1543	562	562	susie	0.067	1.9e-06	3.07587	0.002099	UC	Colon_Sigmoid	6	/home/asset/IBD/FUSION_TWAS_sensitivity_20260614/05_results/UC/Colon_Sigmoid/UC.Colon_Sigmoid.chr6.dat	0.616367	0.594039	0.325397
GTExv8.ALL.Colon_Sigmoid	/home/asset/IBD/FUSION_TWAS_sensitivity_20260614/04_weights/GTExv8.ALL.Colon_Sigmoid/ENSG00000162607.12.wgt.RDat	ENSG00000162607.12	1	62436296	62436297	0.121	rs11207912	3.09	rs10493321	-0.00316	3.01	1.61045	451	451	susie	0.014	0.021	3.06552	0.00217	UC	Colon_Sigmoid	1	/home/asset/IBD/FUSION_TWAS_sensitivity_20260614/05_results/UC/Colon_Sigmoid/UC.Colon_Sigmoid.chr1.dat	0.616367	0.595708	0.329432
GTExv8.ALL.Colon_Sigmoid	/home/asset/IBD/FUSION_TWAS_sensitivity_20260614/04_weights/GTExv8.ALL.Colon_Sigmoid/ENSG00000130856.15.wgt.RDat	ENSG00000130856.15	18	76822606	76822607	0.1355	rs9947946	-3.66	rs1943249	0.056329	-4.96	-3.4207	657	4	lasso	0.067	1.7e-06	3.0377	0.00238	UC	Colon_Sigmoid	18	/home/asset/IBD/FUSION_TWAS_sensitivity_20260614/05_results/UC/Colon_Sigmoid/UC.Colon_Sigmoid.chr18.dat	0.650015	0.627997	0.340613
GTExv8.ALL.Colon_Sigmoid	/home/asset/IBD/FUSION_TWAS_sensitivity_20260614/04_weights/GTExv8.ALL.Colon_Sigmoid/ENSG00000156475.18.wgt.RDat	ENSG00000156475.18	5	147084783	147084784	0.1207	rs319171	3.13	rs1835951	0.049408	-4.92	2.93963	426	426	susie	0.059	7.3e-06	-2.99825	0.00272	UC	Colon_Sigmoid	5	/home/asset/IBD/FUSION_TWAS_sensitivity_20260614/05_results/UC/Colon_Sigmoid/UC.Colon_Sigmoid.chr5.dat	0.71536	0.667329	0.365927
GTExv8.ALL.Colon_Sigmoid	/home/asset/IBD/FUSION_TWAS_sensitivity_20260614/04_weights/GTExv8.ALL.Colon_Sigmoid/ENSG00000170955.9.wgt.RDat	ENSG00000170955.9	11	6320646	6320647	0.4263	rs2171605	4.11	rs10839553	0.196	8.44	2.91124	617	10	enet	0.21	2e-18	2.96923	0.002985	UC	Colon_Sigmoid	11	/home/asset/IBD/FUSION_TWAS_sensitivity_20260614/05_results/UC/Colon_Sigmoid/UC.Colon_Sigmoid.chr11.dat	0.752509	0.667329	0.374018
GTExv8.ALL.Colon_Sigmoid	/home/asset/IBD/FUSION_TWAS_sensitivity_20260614/04_weights/GTExv8.ALL.Colon_Sigmoid/ENSG00000176485.11.wgt.RDat	ENSG00000176485.11	11	63616882	63616883	0.3542	rs7115616	-3.05	rs7115616	0.138	6.69	-3.04653	305	6	lasso	0.15	2.9e-13	-2.95189	0.003158	UC	Colon_Sigmoid	11	/home/asset/IBD/FUSION_TWAS_sensitivity_20260614/05_results/UC/Colon_Sigmoid/UC.Colon_Sigmoid.chr11.dat	0.752509	0.690657	0.387134
GTExv8.ALL.Colon_Sigmoid	/home/asset/IBD/FUSION_TWAS_sensitivity_20260614/04_weights/GTExv8.ALL.Colon_Sigmoid/ENSG00000267623.3.wgt.RDat	ENSG00000267623.3	19	27902594	27902595	0.2983	rs4806027	2.7	rs4239564	0.148	-6.94	-2.22116	348	348	susie	0.18	1.1e-15	2.93153	0.003373	UC	Colon_Sigmoid	19	/home/asset/IBD/FUSION_TWAS_sensitivity_20260614/05_results/UC/Colon_Sigmoid/UC.Colon_Sigmoid.chr19.dat	0.752509	0.71459	0.397782
GTExv8.ALL.Colon_Sigmoid	/home/asset/IBD/FUSION_TWAS_sensitivity_20260614/04_weights/GTExv8.ALL.Colon_Sigmoid/ENSG00000240032.1.wgt.RDat	ENSG00000240032.1	3	146069184	146069185	0.1826	rs4681294	3.16	rs3804665	0.153	7.36	2.92823	425	1	top1	0.15	2.5e-13	2.92823	0.003409	UC	Colon_Sigmoid	3	/home/asset/IBD/FUSION_TWAS_sensitivity_20260614/05_results/UC/Colon_Sigmoid/UC.Colon_Sigmoid.chr3.dat	0.752509	0.71459	0.398723
GTExv8.ALL.Colon_Sigmoid	/home/asset/IBD/FUSION_TWAS_sensitivity_20260614/04_weights/GTExv8.ALL.Colon_Sigmoid/ENSG00000117676.13.wgt.RDat	ENSG00000117676.13	1	26529760	26529761	0.0873	rs11807824	3.32	rs17162387	0.00397	-3.69	3.29208	353	15	enet	0.012	0.029	-2.91068	0.00361	UC	Colon_Sigmoid	1	/home/asset/IBD/FUSION_TWAS_sensitivity_20260614/05_results/UC/Colon_Sigmoid/UC.Colon_Sigmoid.chr1.dat	0.752509	0.722272	0.411031
GTExv8.ALL.Colon_Sigmoid	/home/asset/IBD/FUSION_TWAS_sensitivity_20260614/04_weights/GTExv8.ALL.Colon_Sigmoid/ENSG00000261051.1.wgt.RDat	ENSG00000261051.1	3	146061678	146061679	0.1198	rs4681294	3.16	rs3804665	0.0998	6.28	2.92823	430	430	susie	0.11	1.3e-09	2.90717	0.003647	UC	Colon_Sigmoid	3	/home/asset/IBD/FUSION_TWAS_sensitivity_20260614/05_results/UC/Colon_Sigmoid/UC.Colon_Sigmoid.chr3.dat	0.752509	0.722272	0.413072
GTExv8.ALL.Colon_Sigmoid	/home/asset/IBD/FUSION_TWAS_sensitivity_20260614/04_weights/GTExv8.ALL.Colon_Sigmoid/ENSG00000145029.13.wgt.RDat	ENSG00000145029.13	3	49429325	49429326	0.2045	rs11709525	3.96	rs6778080	0.152	-7.66	-2.024	288	288	susie	0.18	9.7e-16	2.89836	0.003751	UC	Colon_Sigmoid	3	/home/asset/IBD/FUSION_TWAS_sensitivity_20260614/05_results/UC/Colon_Sigmoid/UC.Colon_Sigmoid.chr3.dat	0.752509	0.722272	0.416164
GTExv8.ALL.Colon_Sigmoid	/home/asset/IBD/FUSION_TWAS_sensitivity_20260614/04_weights/GTExv8.ALL.Colon_Sigmoid/ENSG00000229020.4.wgt.RDat	ENSG00000229020.4	1	112923422	112923423	0.0839	rs2996294	2.43	rs351367	-0.00224	3.77	-1.47766	320	12	enet	0.021	0.0061	-2.89559	0.00378	UC	Colon_Sigmoid	1	/home/asset/IBD/FUSION_TWAS_sensitivity_20260614/05_results/UC/Colon_Sigmoid/UC.Colon_Sigmoid.chr1.dat	0.752509	0.722272	0.417695
GTExv8.ALL.Colon_Sigmoid	/home/asset/IBD/FUSION_TWAS_sensitivity_20260614/04_weights/GTExv8.ALL.Colon_Sigmoid/ENSG00000128604.19.wgt.RDat	ENSG00000128604.19	7	128937611	128937612	0.2278	rs4728142	3.39	rs3807306	0.185523	-8.14	-2.32936	333	2	lasso	0.2	2e-17	2.89309	0.003815	UC	Colon_Sigmoid	7	/home/asset/IBD/FUSION_TWAS_sensitivity_20260614/05_results/UC/Colon_Sigmoid/UC.Colon_Sigmoid.chr7.dat	0.752509	0.722272	0.418191
GTExv8.ALL.Colon_Sigmoid	/home/asset/IBD/FUSION_TWAS_sensitivity_20260614/04_weights/GTExv8.ALL.Colon_Sigmoid/ENSG00000185272.13.wgt.RDat	ENSG00000185272.13	21	14216129	14216130	0.1704	rs433899	-3.33	rs2822502	0.0796	5.65	2.8496	448	1	top1	0.08	1.9e-07	2.84956	0.00438	UC	Colon_Sigmoid	21	/home/asset/IBD/FUSION_TWAS_sensitivity_20260614/05_results/UC/Colon_Sigmoid/UC.Colon_Sigmoid.chr21.dat	0.79042	0.7463	0.439782
GTExv8.ALL.Colon_Sigmoid	/home/asset/IBD/FUSION_TWAS_sensitivity_20260614/04_weights/GTExv8.ALL.Colon_Sigmoid/ENSG00000168502.17.wgt.RDat	ENSG00000168502.17	18	8705660	8705661	0.1288	rs649178	2.86	rs7232053	0.02095	-4.49	2.6786	693	693	susie	0.024	0.0031	-2.8479	0.0044	UC	Colon_Sigmoid	18	/home/asset/IBD/FUSION_TWAS_sensitivity_20260614/05_results/UC/Colon_Sigmoid/UC.Colon_Sigmoid.chr18.dat	0.79042	0.7463	0.440182
GTExv8.ALL.Colon_Sigmoid	/home/asset/IBD/FUSION_TWAS_sensitivity_20260614/04_weights/GTExv8.ALL.Colon_Sigmoid/ENSG00000250565.6.wgt.RDat	ENSG00000250565.6	2	46542556	46542557	0.3973	rs1530625	3.174	rs1868844	0.133	8.36	-2.13367	666	16	enet	0.3	3e-26	-2.84082	0.0045	UC	Colon_Sigmoid	2	/home/asset/IBD/FUSION_TWAS_sensitivity_20260614/05_results/UC/Colon_Sigmoid/UC.Colon_Sigmoid.chr2.dat	0.79042	0.7463	0.444397
GTExv8.ALL.Colon_Sigmoid	/home/asset/IBD/FUSION_TWAS_sensitivity_20260614/04_weights/GTExv8.ALL.Colon_Sigmoid/ENSG00000263235.1.wgt.RDat	ENSG00000263235.1	16	3651315	3651316	0.1387	rs1967308	3	rs2158962	0.033029	4.28	-2.83918	369	1	top1	0.033	0.00066	-2.83918	0.00452	UC	Colon_Sigmoid	16	/home/asset/IBD/FUSION_TWAS_sensitivity_20260614/05_results/UC/Colon_Sigmoid/UC.Colon_Sigmoid.chr16.dat	0.79042	0.7463	0.444397
GTExv8.ALL.Colon_Sigmoid	/home/asset/IBD/FUSION_TWAS_sensitivity_20260614/04_weights/GTExv8.ALL.Colon_Sigmoid/ENSG00000181915.4.wgt.RDat	ENSG00000181915.4	10	62804856	62804857	0.0481	rs224045	3.1	rs7905229	0.018209	4.31	2.91132	468	468	susie	0.036	0.00039	2.81346	0.0049	UC	Colon_Sigmoid	10	/home/asset/IBD/FUSION_TWAS_sensitivity_20260614/05_results/UC/Colon_Sigmoid/UC.Colon_Sigmoid.chr10.dat	0.79042	0.78129	0.457448
GTExv8.ALL.Colon_Sigmoid	/home/asset/IBD/FUSION_TWAS_sensitivity_20260614/04_weights/GTExv8.ALL.Colon_Sigmoid/ENSG00000167100.14.wgt.RDat	ENSG00000167100.14	17	50129881	50129882	0.1877	rs2040575	-2.84	rs2040575	0.13	6.97	-2.84494	427	427	susie	0.14	2e-12	-2.81026	0.00495	UC	Colon_Sigmoid	17	/home/asset/IBD/FUSION_TWAS_sensitivity_20260614/05_results/UC/Colon_Sigmoid/UC.Colon_Sigmoid.chr17.dat	0.79042	0.78129	0.459514
GTExv8.ALL.Colon_Sigmoid	/home/asset/IBD/FUSION_TWAS_sensitivity_20260614/04_weights/GTExv8.ALL.Colon_Sigmoid/ENSG00000167186.10.wgt.RDat	ENSG00000167186.10	16	19067691	19067692	0.0811	rs7191687	3.7	rs12443533	0.059385	4.6	-2.80807	388	1	top1	0.059	6.6e-06	-2.80807	0.00498	UC	Colon_Sigmoid	16	/home/asset/IBD/FUSION_TWAS_sensitivity_20260614/05_results/UC/Colon_Sigmoid/UC.Colon_Sigmoid.chr16.dat	0.79042	0.78129	0.460118
GTExv8.ALL.Colon_Sigmoid	/home/asset/IBD/FUSION_TWAS_sensitivity_20260614/04_weights/GTExv8.ALL.Colon_Sigmoid/ENSG00000060642.10.wgt.RDat	ENSG00000060642.10	1	26787471	26787472	0.1526	rs11807824	3.32	rs17162311	0.11	-6.34	2.80749	294	1	top1	0.11	8e-10	-2.80749	0.00499	UC	Colon_Sigmoid	1	/home/asset/IBD/FUSION_TWAS_sensitivity_20260614/05_results/UC/Colon_Sigmoid/UC.Colon_Sigmoid.chr1.dat	0.79042	0.78129	0.460118
GTExv8.ALL.Colon_Sigmoid	/home/asset/IBD/FUSION_TWAS_sensitivity_20260614/04_weights/GTExv8.ALL.Colon_Sigmoid/ENSG00000122687.17.wgt.RDat	ENSG00000122687.17	7	2242197	2242198	0.3527	rs10249052	3.14	rs7787274	0.151428	7.12	2.81518	419	419	susie	0.16	1.1e-13	2.80646	0.005009	UC	Colon_Sigmoid	7	/home/asset/IBD/FUSION_TWAS_sensitivity_20260614/05_results/UC/Colon_Sigmoid/UC.Colon_Sigmoid.chr7.dat	0.79042	0.78129	0.461354
GTExv8.ALL.Colon_Sigmoid	/home/asset/IBD/FUSION_TWAS_sensitivity_20260614/04_weights/GTExv8.ALL.Colon_Sigmoid/ENSG00000120594.16.wgt.RDat	ENSG00000120594.16	10	19816238	19816239	0.1356	rs10508606	-2.98	rs17687258	0.040064	4.24	-2.78438	590	1	top1	0.04	0.00019	-2.78438	0.00536	UC	Colon_Sigmoid	10	/home/asset/IBD/FUSION_TWAS_sensitivity_20260614/05_results/UC/Colon_Sigmoid/UC.Colon_Sigmoid.chr10.dat	0.827421	0.799689	0.473245
GTExv8.ALL.Colon_Sigmoid	/home/asset/IBD/FUSION_TWAS_sensitivity_20260614/04_weights/GTExv8.ALL.Colon_Sigmoid/ENSG00000261226.1.wgt.RDat	ENSG00000261226.1	16	88939650	88939651	0.1347	rs17774983	-2.87	rs4785719	0.023561	3.72	-2.75691	432	1	top1	0.024	0.0035	-2.75691	0.00583	UC	Colon_Sigmoid	16	/home/asset/IBD/FUSION_TWAS_sensitivity_20260614/05_results/UC/Colon_Sigmoid/UC.Colon_Sigmoid.chr16.dat	0.837334	0.814186	0.485581
GTExv8.ALL.Colon_Sigmoid	/home/asset/IBD/FUSION_TWAS_sensitivity_20260614/04_weights/GTExv8.ALL.Colon_Sigmoid/ENSG00000122375.11.wgt.RDat	ENSG00000122375.11	10	86654556	86654557	0.2228	rs10887636	-2.78	rs3740342	0.079043	-6.32	-2.11641	394	394	susie	0.16	1.1e-13	2.75298	0.00591	UC	Colon_Sigmoid	10	/home/asset/IBD/FUSION_TWAS_sensitivity_20260614/05_results/UC/Colon_Sigmoid/UC.Colon_Sigmoid.chr10.dat	0.837334	0.814186	0.485581
GTExv8.ALL.Colon_Sigmoid	/home/asset/IBD/FUSION_TWAS_sensitivity_20260614/04_weights/GTExv8.ALL.Colon_Sigmoid/ENSG00000205918.9.wgt.RDat	ENSG00000205918.9	16	2643295	2643296	0.1314	rs4785914	3.15	rs3810801	0.003788	-3.4	1.85701	309	309	susie	0.025	0.0029	-2.74417	0.00607	UC	Colon_Sigmoid	16	/home/asset/IBD/FUSION_TWAS_sensitivity_20260614/05_results/UC/Colon_Sigmoid/UC.Colon_Sigmoid.chr16.dat	0.837334	0.814186	0.488022
GTExv8.ALL.Colon_Sigmoid	/home/asset/IBD/FUSION_TWAS_sensitivity_20260614/04_weights/GTExv8.ALL.Colon_Sigmoid/ENSG00000124713.5.wgt.RDat	ENSG00000124713.5	6	42960757	42960758	0.4551	rs3823423	3.39	rs2395943	0.291	9.64	-2.7244	371	1	top1	0.29	1.4e-25	-2.72439	0.006442	UC	Colon_Sigmoid	6	/home/asset/IBD/FUSION_TWAS_sensitivity_20260614/05_results/UC/Colon_Sigmoid/UC.Colon_Sigmoid.chr6.dat	0.837334	0.816434	0.498161
GTExv8.ALL.Colon_Transverse	/home/asset/IBD/FUSION_TWAS_sensitivity_20260614/04_weights/GTExv8.ALL.Colon_Transverse/ENSG00000257582.5.wgt.RDat	ENSG00000257582.5	10	99531176	99531177	0.4409	rs4129132	4.81	rs10883367	0.320743	11.2	4.73275	436	11	enet	0.34	2.9e-35	4.79583	1.62e-06	UC	Colon_Transverse	10	/home/asset/IBD/FUSION_TWAS_sensitivity_20260614/05_results/UC/Colon_Transverse/UC.Colon_Transverse.chr10.dat	0.0123509	0.0203145	0.00267086
GTExv8.ALL.Colon_Transverse	/home/asset/IBD/FUSION_TWAS_sensitivity_20260614/04_weights/GTExv8.ALL.Colon_Transverse/ENSG00000228778.2.wgt.RDat	ENSG00000228778.2	10	99526947	99526948	0.3969	rs4129132	4.81	rs10883365	0.248615	9.96	4.73813	436	20	enet	0.29	1.3e-29	4.36451	1.27e-05	UC	Colon_Transverse	10	/home/asset/IBD/FUSION_TWAS_sensitivity_20260614/05_results/UC/Colon_Transverse/UC.Colon_Transverse.chr10.dat	0.0484124	0.0581067	0.0147452
GTExv8.ALL.Colon_Transverse	/home/asset/IBD/FUSION_TWAS_sensitivity_20260614/04_weights/GTExv8.ALL.Colon_Transverse/ENSG00000235908.1.wgt.RDat	ENSG00000235908.1	3	49367005	49367006	0.1067	rs11709525	3.96	rs9858542	0.048	4.53	3.869	281	5	lasso	0.055	3.1e-06	4.1619	3.16e-05	UC	Colon_Transverse	3	/home/asset/IBD/FUSION_TWAS_sensitivity_20260614/05_results/UC/Colon_Transverse/UC.Colon_Transverse.chr3.dat	0.0803061	0.108435	0.0296013
GTExv8.ALL.Colon_Transverse	/home/asset/IBD/FUSION_TWAS_sensitivity_20260614/04_weights/GTExv8.ALL.Colon_Transverse/ENSG00000248278.1.wgt.RDat	ENSG00000248278.1	17	48908982	48908983	0.1915	rs9894220	-4.1	rs962272	0.116	-6.73	-3.8238	398	56	enet	0.12	4.1e-12	3.99101	6.58e-05	UC	Colon_Transverse	17	/home/asset/IBD/FUSION_TWAS_sensitivity_20260614/05_results/UC/Colon_Transverse/UC.Colon_Transverse.chr17.dat	0.125415	0.142946	0.0451003
GTExv8.ALL.Colon_Transverse	/home/asset/IBD/FUSION_TWAS_sensitivity_20260614/04_weights/GTExv8.ALL.Colon_Transverse/ENSG00000170266.15.wgt.RDat	ENSG00000170266.15	3	33097229	33097230	0.0804	rs11712996	4.23	rs9858362	0.0277	-4.33	3.9568	358	11	enet	0.045	2.3e-05	-3.92839	8.55e-05	UC	Colon_Transverse	3	/home/asset/IBD/FUSION_TWAS_sensitivity_20260614/05_results/UC/Colon_Transverse/UC.Colon_Transverse.chr3.dat	0.13037	0.146697	0.0507058
GTExv8.ALL.Colon_Transverse	/home/asset/IBD/FUSION_TWAS_sensitivity_20260614/04_weights/GTExv8.ALL.Colon_Transverse/ENSG00000159202.17.wgt.RDat	ENSG00000159202.17	17	48908368	48908369	0.0762	rs9894220	-4.1	rs318095	0.0413	4.38	-3.7894	396	1	top1	0.041	5.1e-05	-3.78942	0.000151	UC	Colon_Transverse	17	/home/asset/IBD/FUSION_TWAS_sensitivity_20260614/05_results/UC/Colon_Transverse/UC.Colon_Transverse.chr17.dat	0.191871	0.218171	0.0763652
GTExv8.ALL.Colon_Transverse	/home/asset/IBD/FUSION_TWAS_sensitivity_20260614/04_weights/GTExv8.ALL.Colon_Transverse/ENSG00000168826.15.wgt.RDat	ENSG00000168826.15	4	4290250	4290251	0.1858	rs2916438	-3.54	rs2920215	0.030185	5.52	-3.19568	369	10	enet	0.075	5.1e-08	-3.68301	0.00023	UC	Colon_Transverse	4	/home/asset/IBD/FUSION_TWAS_sensitivity_20260614/05_results/UC/Colon_Transverse/UC.Colon_Transverse.chr4.dat	0.248204	0.286998	0.102712
GTExv8.ALL.Colon_Transverse	/home/asset/IBD/FUSION_TWAS_sensitivity_20260614/04_weights/GTExv8.ALL.Colon_Transverse/ENSG00000181240.13.wgt.RDat	ENSG00000181240.13	19	6433778	6433779	0.763	rs2860185	3.61	rs2860185	0.561	-14.36	3.60966	405	405	susie	0.57	1.4e-68	-3.64006	0.000273	UC	Colon_Transverse	19	/home/asset/IBD/FUSION_TWAS_sensitivity_20260614/05_results/UC/Colon_Transverse/UC.Colon_Transverse.chr19.dat	0.248204	0.296693	0.114236
GTExv8.ALL.Colon_Transverse	/home/asset/IBD/FUSION_TWAS_sensitivity_20260614/04_weights/GTExv8.ALL.Colon_Transverse/ENSG00000271789.1.wgt.RDat	ENSG00000271789.1	6	111297125	111297126	0.0406	rs1883137	-4.25	rs11153280	0.020137	-4.12	-3.62115	392	1	top1	0.02	0.0037	3.6211	0.000293	UC	Colon_Transverse	6	/home/asset/IBD/FUSION_TWAS_sensitivity_20260614/05_results/UC/Colon_Transverse/UC.Colon_Transverse.chr6.dat	0.248204	0.297905	0.116517
GTExv8.ALL.Colon_Transverse	/home/asset/IBD/FUSION_TWAS_sensitivity_20260614/04_weights/GTExv8.ALL.Colon_Transverse/ENSG00000262165.2.wgt.RDat	ENSG00000262165.2	17	4807012	4807013	0.2136	rs11654690	3.81	rs11654690	0.139	-7.22	3.8108	436	5	lasso	0.15	1.4e-14	-3.55979	0.000371	UC	Colon_Transverse	17	/home/asset/IBD/FUSION_TWAS_sensitivity_20260614/05_results/UC/Colon_Transverse/UC.Colon_Transverse.chr17.dat	0.261988	0.31445	0.132394
GTExv8.ALL.Colon_Transverse	/home/asset/IBD/FUSION_TWAS_sensitivity_20260614/04_weights/GTExv8.ALL.Colon_Transverse/ENSG00000236088.9.wgt.RDat	ENSG00000236088.9	17	14069494	14069495	0.2121	rs12946964	-3.55	rs12946964	0.0691	-5.17	-3.5547	585	1	top1	0.069	1.9e-07	3.55471	0.000378	UC	Colon_Transverse	17	/home/asset/IBD/FUSION_TWAS_sensitivity_20260614/05_results/UC/Colon_Transverse/UC.Colon_Transverse.chr17.dat	0.261988	0.31445	0.133734
GTExv8.ALL.Colon_Transverse	/home/asset/IBD/FUSION_TWAS_sensitivity_20260614/04_weights/GTExv8.ALL.Colon_Transverse/ENSG00000162552.14.wgt.RDat	ENSG00000162552.14	1	22143968	22143969	0.1428	rs12568930	-3.52	rs12568930	0.028146	3.89	-3.5163	483	1	top1	0.028	0.00072	-3.5163	0.000438	UC	Colon_Transverse	1	/home/asset/IBD/FUSION_TWAS_sensitivity_20260614/05_results/UC/Colon_Transverse/UC.Colon_Transverse.chr1.dat	0.278276	0.344327	0.147708
GTExv8.ALL.Colon_Transverse	/home/asset/IBD/FUSION_TWAS_sensitivity_20260614/04_weights/GTExv8.ALL.Colon_Transverse/ENSG00000213593.9.wgt.RDat	ENSG00000213593.9	11	57712599	57712600	0.0587	rs2250887	-3.71	rs3758919	0.01323	3.69	1.90809	384	23	enet	0.021	0.0032	3.4586	0.000543	UC	Colon_Transverse	11	/home/asset/IBD/FUSION_TWAS_sensitivity_20260614/05_results/UC/Colon_Transverse/UC.Colon_Transverse.chr11.dat	0.29183	0.350267	0.171501
GTExv8.ALL.Colon_Transverse	/home/asset/IBD/FUSION_TWAS_sensitivity_20260614/04_weights/GTExv8.ALL.Colon_Transverse/ENSG00000136436.14.wgt.RDat	ENSG00000136436.14	17	48830987	48830988	0.0798	rs9894220	-4.1	rs1962412	0.047	4.89	-3.4098	394	1	top1	0.047	1.6e-05	-3.40976	0.00065	UC	Colon_Transverse	17	/home/asset/IBD/FUSION_TWAS_sensitivity_20260614/05_results/UC/Colon_Transverse/UC.Colon_Transverse.chr17.dat	0.29183	0.350267	0.188503
GTExv8.ALL.Colon_Transverse	/home/asset/IBD/FUSION_TWAS_sensitivity_20260614/04_weights/GTExv8.ALL.Colon_Transverse/ENSG00000176485.11.wgt.RDat	ENSG00000176485.11	11	63616882	63616883	0.3396	rs7115616	-3.05	rs7115616	0.114833	6.6	-3.04653	304	6	lasso	0.12	1.2e-11	-3.40825	0.000654	UC	Colon_Transverse	11	/home/asset/IBD/FUSION_TWAS_sensitivity_20260614/05_results/UC/Colon_Transverse/UC.Colon_Transverse.chr11.dat	0.29183	0.350267	0.188503
GTExv8.ALL.Colon_Transverse	/home/asset/IBD/FUSION_TWAS_sensitivity_20260614/04_weights/GTExv8.ALL.Colon_Transverse/ENSG00000166793.10.wgt.RDat	ENSG00000166793.10	11	57649943	57649944	0.0746	rs2250887	-3.71	rs1613592	0.037669	-5.87	-3.39281	392	392	susie	0.049	1e-05	3.39956	0.000675	UC	Colon_Transverse	11	/home/asset/IBD/FUSION_TWAS_sensitivity_20260614/05_results/UC/Colon_Transverse/UC.Colon_Transverse.chr11.dat	0.29183	0.350267	0.193205
GTExv8.ALL.Colon_Transverse	/home/asset/IBD/FUSION_TWAS_sensitivity_20260614/04_weights/GTExv8.ALL.Colon_Transverse/ENSG00000176834.13.wgt.RDat	ENSG00000176834.13	12	118135856	118135857	0.1962	rs7307331	-3.58	rs9669474	0.048536	4.74	-1.3547	507	21	enet	0.064	5.5e-07	-3.39495	0.000686	UC	Colon_Transverse	12	/home/asset/IBD/FUSION_TWAS_sensitivity_20260614/05_results/UC/Colon_Transverse/UC.Colon_Transverse.chr12.dat	0.29183	0.350267	0.195179
GTExv8.ALL.Colon_Transverse	/home/asset/IBD/FUSION_TWAS_sensitivity_20260614/04_weights/GTExv8.ALL.Colon_Transverse/ENSG00000128604.19.wgt.RDat	ENSG00000128604.19	7	128937611	128937612	0.3917	rs4728142	3.39	rs4728142	0.307503	10.69	3.39396	333	1	top1	0.31	2.8e-31	3.39396	0.000689	UC	Colon_Transverse	7	/home/asset/IBD/FUSION_TWAS_sensitivity_20260614/05_results/UC/Colon_Transverse/UC.Colon_Transverse.chr7.dat	0.29183	0.350267	0.195179
GTExv8.ALL.Colon_Transverse	/home/asset/IBD/FUSION_TWAS_sensitivity_20260614/04_weights/GTExv8.ALL.Colon_Transverse/ENSG00000181631.6.wgt.RDat	ENSG00000181631.6	3	151329547	151329548	0.1069	rs16863011	-2.94	rs9864095	0.0132	-4.14	-1.7267	498	33	enet	0.026	0.0011	3.33005	0.000868	UC	Colon_Transverse	3	/home/asset/IBD/FUSION_TWAS_sensitivity_20260614/05_results/UC/Colon_Transverse/UC.Colon_Transverse.chr3.dat	0.33355	0.356069	0.218651
GTExv8.ALL.Colon_Transverse	/home/asset/IBD/FUSION_TWAS_sensitivity_20260614/04_weights/GTExv8.ALL.Colon_Transverse/ENSG00000170955.9.wgt.RDat	ENSG00000170955.9	11	6320646	6320647	0.5413	rs2171605	4.11	rs10839553	0.182424	9.36	2.91124	618	618	susie	0.34	1.2e-34	3.32795	0.000875	UC	Colon_Transverse	11	/home/asset/IBD/FUSION_TWAS_sensitivity_20260614/05_results/UC/Colon_Transverse/UC.Colon_Transverse.chr11.dat	0.33355	0.356069	0.219239
GTExv8.ALL.Colon_Transverse	/home/asset/IBD/FUSION_TWAS_sensitivity_20260614/04_weights/GTExv8.ALL.Colon_Transverse/ENSG00000164068.15.wgt.RDat	ENSG00000164068.15	3	49689501	49689502	0.1935	rs11709525	3.96	rs2271961	0.0949	7.58	-3.2768	316	316	susie	0.15	6.1e-15	-3.28689	0.00101	UC	Colon_Transverse	3	/home/asset/IBD/FUSION_TWAS_sensitivity_20260614/05_results/UC/Colon_Transverse/UC.Colon_Transverse.chr3.dat	0.356942	0.390514	0.238563
GTExv8.ALL.Colon_Transverse	/home/asset/IBD/FUSION_TWAS_sensitivity_20260614/04_weights/GTExv8.ALL.Colon_Transverse/ENSG00000161905.12.wgt.RDat	ENSG00000161905.12	17	4642293	4642294	0.1969	rs11654690	3.81	rs2255888	0.0474	-5.39	3.2833	446	1	top1	0.047	1.5e-05	-3.2833	0.00103	UC	Colon_Transverse	17	/home/asset/IBD/FUSION_TWAS_sensitivity_20260614/05_results/UC/Colon_Transverse/UC.Colon_Transverse.chr17.dat	0.356942	0.392716	0.241681
GTExv8.ALL.Colon_Transverse	/home/asset/IBD/FUSION_TWAS_sensitivity_20260614/04_weights/GTExv8.ALL.Colon_Transverse/ENSG00000182179.12.wgt.RDat	ENSG00000182179.12	3	49813945	49813946	0.2683	rs11709525	3.96	rs6802890	0.272	-10.22	-3.2396	323	1	top1	0.27	2.7e-27	3.23959	0.0012	UC	Colon_Transverse	3	/home/asset/IBD/FUSION_TWAS_sensitivity_20260614/05_results/UC/Colon_Transverse/UC.Colon_Transverse.chr3.dat	0.361434	0.423356	0.255588
GTExv8.ALL.Colon_Transverse	/home/asset/IBD/FUSION_TWAS_sensitivity_20260614/04_weights/GTExv8.ALL.Colon_Transverse/ENSG00000117791.15.wgt.RDat	ENSG00000117791.15	1	220748224	220748225	0.1671	rs4142350	-3.69	rs6697965	-0.002596	-3.54	1.81347	403	403	susie	0.0038	0.12	-3.23812	0.001203	UC	Colon_Transverse	1	/home/asset/IBD/FUSION_TWAS_sensitivity_20260614/05_results/UC/Colon_Transverse/UC.Colon_Transverse.chr1.dat	0.361434	0.423356	0.255588
GTExv8.ALL.Colon_Transverse	/home/asset/IBD/FUSION_TWAS_sensitivity_20260614/04_weights/GTExv8.ALL.Colon_Transverse/ENSG00000280159.1.wgt.RDat	ENSG00000280159.1	5	54643556	54643557	0.1883	rs1006885	3.3	rs10461413	0.015025	5.12	-2.49601	573	18	enet	0.12	4.2e-12	-3.23196	0.00123	UC	Colon_Transverse	5	/home/asset/IBD/FUSION_TWAS_sensitivity_20260614/05_results/UC/Colon_Transverse/UC.Colon_Transverse.chr5.dat	0.361434	0.423356	0.256693
GTExv8.ALL.Colon_Transverse	/home/asset/IBD/FUSION_TWAS_sensitivity_20260614/04_weights/GTExv8.ALL.Colon_Transverse/ENSG00000138769.10.wgt.RDat	ENSG00000138769.10	4	75630715	75630716	0.0632	rs2175766	-3.61	rs9306994	0.01016	-3.95	-3.32534	440	440	susie	0.013	0.016	3.2258	0.00126	UC	Colon_Transverse	4	/home/asset/IBD/FUSION_TWAS_sensitivity_20260614/05_results/UC/Colon_Transverse/UC.Colon_Transverse.chr4.dat	0.361434	0.423356	0.25989
GTExv8.ALL.Colon_Transverse	/home/asset/IBD/FUSION_TWAS_sensitivity_20260614/04_weights/GTExv8.ALL.Colon_Transverse/ENSG00000130856.15.wgt.RDat	ENSG00000130856.15	18	76822606	76822607	0.1613	rs9947946	-3.66	rs1943249	0.0718	-5.91	-3.4207	660	8	lasso	0.078	3.2e-08	3.22116	0.00128	UC	Colon_Transverse	18	/home/asset/IBD/FUSION_TWAS_sensitivity_20260614/05_results/UC/Colon_Transverse/UC.Colon_Transverse.chr18.dat	0.361434	0.423356	0.25989
GTExv8.ALL.Colon_Transverse	/home/asset/IBD/FUSION_TWAS_sensitivity_20260614/04_weights/GTExv8.ALL.Colon_Transverse/ENSG00000197816.13.wgt.RDat	ENSG00000197816.13	9	97307360	97307361	0.2207	rs10818023	2.94	rs10981288	0.074758	-6.08	1.6935	317	31	enet	0.11	2.2e-11	-3.19827	0.00138	UC	Colon_Transverse	9	/home/asset/IBD/FUSION_TWAS_sensitivity_20260614/05_results/UC/Colon_Transverse/UC.Colon_Transverse.chr9.dat	0.375754	0.450997	0.267668
GTExv8.ALL.Colon_Transverse	/home/asset/IBD/FUSION_TWAS_sensitivity_20260614/04_weights/GTExv8.ALL.Colon_Transverse/ENSG00000137720.7.wgt.RDat	ENSG00000137720.7	11	111878934	111878935	0.0679	rs2070894	3.26	rs7116280	0.033641	-4.64	2.75635	341	341	susie	0.036	0.00015	-3.17162	0.001516	UC	Colon_Transverse	11	/home/asset/IBD/FUSION_TWAS_sensitivity_20260614/05_results/UC/Colon_Transverse/UC.Colon_Transverse.chr11.dat	0.398551	0.472923	0.279575
GTExv8.ALL.Colon_Transverse	/home/asset/IBD/FUSION_TWAS_sensitivity_20260614/04_weights/GTExv8.ALL.Colon_Transverse/ENSG00000198961.9.wgt.RDat	ENSG00000198961.9	5	109409993	109409994	0.0377	rs2288531	3.71	rs784291	0.010594	4.03	3.43875	382	382	susie	0.018	0.0055	3.15703	0.00159	UC	Colon_Transverse	5	/home/asset/IBD/FUSION_TWAS_sensitivity_20260614/05_results/UC/Colon_Transverse/UC.Colon_Transverse.chr5.dat	0.404072	0.479656	0.283701
GTExv8.ALL.Colon_Transverse	/home/asset/IBD/FUSION_TWAS_sensitivity_20260614/04_weights/GTExv8.ALL.Colon_Transverse/ENSG00000159210.9.wgt.RDat	ENSG00000159210.9	17	48945116	48945117	0.0715	rs9894220	-4.1	rs4793993	0.015	-4.45	-3.2704	399	2	lasso	0.021	0.0034	3.12383	0.00179	UC	Colon_Transverse	17	/home/asset/IBD/FUSION_TWAS_sensitivity_20260614/05_results/UC/Colon_Transverse/UC.Colon_Transverse.chr17.dat	0.440225	0.522756	0.302371
GTExv8.ALL.Colon_Transverse	/home/asset/IBD/FUSION_TWAS_sensitivity_20260614/04_weights/GTExv8.ALL.Colon_Transverse/ENSG00000152049.6.wgt.RDat	ENSG00000152049.6	2	223051813	223051814	0.0972	rs2197779	-4.268	rs1345012	0.00253	3.75	-1.89028	458	458	susie	0.032	0.00036	-3.06651	0.00217	UC	Colon_Transverse	2	/home/asset/IBD/FUSION_TWAS_sensitivity_20260614/05_results/UC/Colon_Transverse/UC.Colon_Transverse.chr2.dat	0.517003	0.595708	0.329432
GTExv8.ALL.Colon_Transverse	/home/asset/IBD/FUSION_TWAS_sensitivity_20260614/04_weights/GTExv8.ALL.Colon_Transverse/ENSG00000150779.11.wgt.RDat	ENSG00000150779.11	11	112086771	112086772	0.0414	rs2070894	3.26	rs4935811	0.013821	-3.87	2.99438	358	358	susie	0.023	0.0022	-3.047	0.002311	UC	Colon_Transverse	11	/home/asset/IBD/FUSION_TWAS_sensitivity_20260614/05_results/UC/Colon_Transverse/UC.Colon_Transverse.chr11.dat	0.533911	0.621976	0.339519
GTExv8.ALL.Colon_Transverse	/home/asset/IBD/FUSION_TWAS_sensitivity_20260614/04_weights/GTExv8.ALL.Colon_Transverse/ENSG00000141295.13.wgt.RDat	ENSG00000141295.13	17	47841332	47841333	0.6275	rs16948662	3.46	rs7212099	0.329	-11.52	3.4471	387	10	lasso	0.4	2.5e-42	-3.037	0.00239	UC	Colon_Transverse	17	/home/asset/IBD/FUSION_TWAS_sensitivity_20260614/05_results/UC/Colon_Transverse/UC.Colon_Transverse.chr17.dat	0.535922	0.627997	0.34086
GTExv8.ALL.Colon_Transverse	/home/asset/IBD/FUSION_TWAS_sensitivity_20260614/04_weights/GTExv8.ALL.Colon_Transverse/ENSG00000112130.16.wgt.RDat	ENSG00000112130.16	6	37353971	37353972	0.1254	rs6940323	-3.3	rs2284923	0.103923	-6.47	-3.00751	566	1	top1	0.1	1.4e-10	3.0075	0.002634	UC	Colon_Transverse	6	/home/asset/IBD/FUSION_TWAS_sensitivity_20260614/05_results/UC/Colon_Transverse/UC.Colon_Transverse.chr6.dat	0.552275	0.667329	0.359489
GTExv8.ALL.Colon_Transverse	/home/asset/IBD/FUSION_TWAS_sensitivity_20260614/04_weights/GTExv8.ALL.Colon_Transverse/ENSG00000230510.6.wgt.RDat	ENSG00000230510.6	19	46601199	46601200	0.1644	rs11083825	-2.66	rs8103534	0.005	-4.62	0.93033	360	41	enet	0.019	0.0049	-2.99723	0.002724	UC	Colon_Transverse	19	/home/asset/IBD/FUSION_TWAS_sensitivity_20260614/05_results/UC/Colon_Transverse/UC.Colon_Transverse.chr19.dat	0.552275	0.667329	0.365927
GTExv8.ALL.Colon_Transverse	/home/asset/IBD/FUSION_TWAS_sensitivity_20260614/04_weights/GTExv8.ALL.Colon_Transverse/ENSG00000219545.11.wgt.RDat	ENSG00000219545.11	7	7641503	7641504	0.3326	rs17137154	-3.3	rs17563175	0.193451	8.51	-2.45855	723	28	enet	0.2	3.4e-20	-2.9864	0.002823	UC	Colon_Transverse	7	/home/asset/IBD/FUSION_TWAS_sensitivity_20260614/05_results/UC/Colon_Transverse/UC.Colon_Transverse.chr7.dat	0.552275	0.667329	0.370431
GTExv8.ALL.Colon_Transverse	/home/asset/IBD/FUSION_TWAS_sensitivity_20260614/04_weights/GTExv8.ALL.Colon_Transverse/ENSG00000256128.5.wgt.RDat	ENSG00000256128.5	12	126772410	126772411	0.2198	rs1706506	3.03	rs4277173	0.136912	7.36	3.0256	568	568	susie	0.14	2.9e-14	2.98078	0.002875	UC	Colon_Transverse	12	/home/asset/IBD/FUSION_TWAS_sensitivity_20260614/05_results/UC/Colon_Transverse/UC.Colon_Transverse.chr12.dat	0.552275	0.667329	0.3727
GTExv8.ALL.Colon_Transverse	/home/asset/IBD/FUSION_TWAS_sensitivity_20260614/04_weights/GTExv8.ALL.Colon_Transverse/ENSG00000246889.2.wgt.RDat	ENSG00000246889.2	11	70398402	70398403	0.0888	rs4980713	3.83	rs583397	0.044152	-4.63	2.97846	424	1	top1	0.044	2.9e-05	-2.97846	0.002897	UC	Colon_Transverse	11	/home/asset/IBD/FUSION_TWAS_sensitivity_20260614/05_results/UC/Colon_Transverse/UC.Colon_Transverse.chr11.dat	0.552275	0.667329	0.372946
GTExv8.ALL.Colon_Transverse	/home/asset/IBD/FUSION_TWAS_sensitivity_20260614/04_weights/GTExv8.ALL.Colon_Transverse/ENSG00000197989.13.wgt.RDat	ENSG00000197989.13	1	28582982	28582983	0.0775	rs12142346	3.14	rs3795845	0.042663	-5.01	2.90157	267	267	susie	0.056	2.5e-06	-2.97165	0.002962	UC	Colon_Transverse	1	/home/asset/IBD/FUSION_TWAS_sensitivity_20260614/05_results/UC/Colon_Transverse/UC.Colon_Transverse.chr1.dat	0.552275	0.667329	0.374018
GTExv8.ALL.Colon_Transverse	/home/asset/IBD/FUSION_TWAS_sensitivity_20260614/04_weights/GTExv8.ALL.Colon_Transverse/ENSG00000271849.1.wgt.RDat	ENSG00000271849.1	5	109688328	109688329	0.24	rs2288531	3.71	rs1438662	0.006265	-3.85	1.41387	427	427	susie	0.044	2.8e-05	-2.97049	0.00297	UC	Colon_Transverse	5	/home/asset/IBD/FUSION_TWAS_sensitivity_20260614/05_results/UC/Colon_Transverse/UC.Colon_Transverse.chr5.dat	0.552275	0.667329	0.374018
GTExv8.ALL.Colon_Transverse	/home/asset/IBD/FUSION_TWAS_sensitivity_20260614/04_weights/GTExv8.ALL.Colon_Transverse/ENSG00000189129.13.wgt.RDat	ENSG00000189129.13	10	80131681	80131682	0.2569	rs11202210	3.35	rs12412762	0.121259	-6.88	2.9275	402	402	susie	0.13	6.3e-13	-2.95705	0.00311	UC	Colon_Transverse	10	/home/asset/IBD/FUSION_TWAS_sensitivity_20260614/05_results/UC/Colon_Transverse/UC.Colon_Transverse.chr10.dat	0.562048	0.688514	0.38494
GTExv8.ALL.Colon_Transverse	/home/asset/IBD/FUSION_TWAS_sensitivity_20260614/04_weights/GTExv8.ALL.Colon_Transverse/ENSG00000152952.11.wgt.RDat	ENSG00000152952.11	3	146163652	146163653	0.1453	rs4681294	3.16	rs4681294	0.0371	-5.29	3.1603	456	456	susie	0.045	2.5e-05	-2.95118	0.00317	UC	Colon_Transverse	3	/home/asset/IBD/FUSION_TWAS_sensitivity_20260614/05_results/UC/Colon_Transverse/UC.Colon_Transverse.chr3.dat	0.562048	0.690657	0.387134
GTExv8.ALL.Colon_Transverse	/home/asset/IBD/FUSION_TWAS_sensitivity_20260614/04_weights/GTExv8.ALL.Colon_Transverse/ENSG00000226419.7.wgt.RDat	ENSG00000226419.7	1	112956414	112956415	0.0752	rs2996294	2.43	rs2996294	-0.000523	-3.32	2.42877	330	330	susie	0.01	0.031	-2.88626	0.003898	UC	Colon_Transverse	1	/home/asset/IBD/FUSION_TWAS_sensitivity_20260614/05_results/UC/Colon_Transverse/UC.Colon_Transverse.chr1.dat	0.675417	0.725912	0.423017
GTExv8.ALL.Colon_Transverse	/home/asset/IBD/FUSION_TWAS_sensitivity_20260614/04_weights/GTExv8.ALL.Colon_Transverse/ENSG00000240032.1.wgt.RDat	ENSG00000240032.1	3	146069184	146069185	0.1179	rs4681294	3.16	rs7651139	0.101	-6.81	-2.7498	425	425	susie	0.12	7.9e-12	2.87668	0.00402	UC	Colon_Transverse	3	/home/asset/IBD/FUSION_TWAS_sensitivity_20260614/05_results/UC/Colon_Transverse/UC.Colon_Transverse.chr3.dat	0.678049	0.730259	0.425944
GTExv8.ALL.Colon_Transverse	/home/asset/IBD/FUSION_TWAS_sensitivity_20260614/04_weights/GTExv8.ALL.Colon_Transverse/ENSG00000180353.10.wgt.RDat	ENSG00000180353.10	3	121660926	121660927	0.1173	rs6775899	-3.62	rs10934559	-0.00124	-4.19	0.7078	340	26	enet	0.032	0.00037	-2.86542	0.00416	UC	Colon_Transverse	3	/home/asset/IBD/FUSION_TWAS_sensitivity_20260614/05_results/UC/Colon_Transverse/UC.Colon_Transverse.chr3.dat	0.678049	0.730888	0.426302
GTExv8.ALL.Colon_Transverse	/home/asset/IBD/FUSION_TWAS_sensitivity_20260614/04_weights/GTExv8.ALL.Colon_Transverse/ENSG00000055483.19.wgt.RDat	ENSG00000055483.19	17	78841440	78841441	0.4156	rs3744802	-3.34	rs7215260	0.279	-10.17	-2.8642	624	1	top1	0.28	5.1e-28	2.86425	0.00418	UC	Colon_Transverse	17	/home/asset/IBD/FUSION_TWAS_sensitivity_20260614/05_results/UC/Colon_Transverse/UC.Colon_Transverse.chr17.dat	0.678049	0.730888	0.427511
GTExv8.ALL.Colon_Transverse	/home/asset/IBD/FUSION_TWAS_sensitivity_20260614/04_weights/GTExv8.ALL.Colon_Transverse/ENSG00000132517.14.wgt.RDat	ENSG00000132517.14	17	5052008	5052009	0.2034	rs11654690	3.81	rs10445262	0.0464	-5.51	-2.6901	439	5	lasso	0.073	8.1e-08	2.84321	0.00447	UC	Colon_Transverse	17	/home/asset/IBD/FUSION_TWAS_sensitivity_20260614/05_results/UC/Colon_Transverse/UC.Colon_Transverse.chr17.dat	0.692259	0.7463	0.443952
GTExv8.ALL.Colon_Transverse	/home/asset/IBD/FUSION_TWAS_sensitivity_20260614/04_weights/GTExv8.ALL.Colon_Transverse/ENSG00000177888.7.wgt.RDat	ENSG00000177888.7	1	197200541	197200542	0.0981	rs6677604	3.32	rs9427657	0.023309	-4.22	2.67689	244	5	enet	0.037	0.00012	-2.83918	0.004523	UC	Colon_Transverse	1	/home/asset/IBD/FUSION_TWAS_sensitivity_20260614/05_results/UC/Colon_Transverse/UC.Colon_Transverse.chr1.dat	0.692259	0.7463	0.444397
GTExv8.ALL.Colon_Transverse	/home/asset/IBD/FUSION_TWAS_sensitivity_20260614/04_weights/GTExv8.ALL.Colon_Transverse/ENSG00000237668.1.wgt.RDat	ENSG00000237668.1	22	36421643	36421644	0.1058	rs2746971	2.98	rs4277619	0.0002	-3.41	-2.42166	568	568	susie	0.0069	0.061	2.83825	0.00454	UC	Colon_Transverse	22	/home/asset/IBD/FUSION_TWAS_sensitivity_20260614/05_results/UC/Colon_Transverse/UC.Colon_Transverse.chr22.dat	0.692259	0.7463	0.444401
GTExv8.ALL.Small_Intestine_Terminal_Ileum	/home/asset/IBD/FUSION_TWAS_sensitivity_20260614/04_weights/GTExv8.ALL.Small_Intestine_Terminal_Ileum/ENSG00000228778.2.wgt.RDat	ENSG00000228778.2	10	99526947	99526948	0.3841	rs4129132	4.81	rs10883365	0.119899	6.15	4.7381	436	13	enet	0.15	7.1e-08	4.8905	1.01e-06	UC	Small_Intestine_Terminal_Ileum	10	/home/asset/IBD/FUSION_TWAS_sensitivity_20260614/05_results/UC/Small_Intestine_Terminal_Ileum/UC.Small_Intestine_Terminal_Ileum.chr10.dat	0.00417332	0.0203145	0.00198234
GTExv8.ALL.Small_Intestine_Terminal_Ileum	/home/asset/IBD/FUSION_TWAS_sensitivity_20260614/04_weights/GTExv8.ALL.Small_Intestine_Terminal_Ileum/ENSG00000257582.5.wgt.RDat	ENSG00000257582.5	10	99531176	99531177	0.3355	rs4129132	4.81	rs10883367	0.24384	6.7	4.7327	436	1	top1	0.24	2.6e-12	4.73275	2.22e-06	UC	Small_Intestine_Terminal_Ileum	10	/home/asset/IBD/FUSION_TWAS_sensitivity_20260614/05_results/UC/Small_Intestine_Terminal_Ileum/UC.Small_Intestine_Terminal_Ileum.chr10.dat	0.00458652	0.0203145	0.0035883
GTExv8.ALL.Small_Intestine_Terminal_Ileum	/home/asset/IBD/FUSION_TWAS_sensitivity_20260614/04_weights/GTExv8.ALL.Small_Intestine_Terminal_Ileum/ENSG00000270781.1.wgt.RDat	ENSG00000270781.1	17	48899130	48899131	0.1971	rs9894220	-4.1	rs4794004	0.000702	3.51	-2.9001	391	391	susie	0.038	0.0057	-4.6276	3.7e-06	UC	Small_Intestine_Terminal_Ileum	17	/home/asset/IBD/FUSION_TWAS_sensitivity_20260614/05_results/UC/Small_Intestine_Terminal_Ileum/UC.Small_Intestine_Terminal_Ileum.chr17.dat	0.00509613	0.0253931	0.00554556
GTExv8.ALL.Small_Intestine_Terminal_Ileum	/home/asset/IBD/FUSION_TWAS_sensitivity_20260614/04_weights/GTExv8.ALL.Small_Intestine_Terminal_Ileum/ENSG00000164068.15.wgt.RDat	ENSG00000164068.15	3	49689501	49689502	0.1169	rs11709525	3.96	rs11718165	0.01864	-3.92	3.8598	317	317	susie	0.056	0.00099	-3.96662	7.29e-05	UC	Small_Intestine_Terminal_Ileum	3	/home/asset/IBD/FUSION_TWAS_sensitivity_20260614/05_results/UC/Small_Intestine_Terminal_Ileum/UC.Small_Intestine_Terminal_Ileum.chr3.dat	0.067269	0.142946	0.0484632
GTExv8.ALL.Small_Intestine_Terminal_Ileum	/home/asset/IBD/FUSION_TWAS_sensitivity_20260614/04_weights/GTExv8.ALL.Small_Intestine_Terminal_Ileum/ENSG00000159202.17.wgt.RDat	ENSG00000159202.17	17	48908368	48908369	0.1436	rs9894220	-4.1	rs999474	0.0393	4.42	-4.0962	396	396	susie	0.044	0.003	-3.9402	8.14e-05	UC	Small_Intestine_Terminal_Ileum	17	/home/asset/IBD/FUSION_TWAS_sensitivity_20260614/05_results/UC/Small_Intestine_Terminal_Ileum/UC.Small_Intestine_Terminal_Ileum.chr17.dat	0.067269	0.146697	0.0503564
GTExv8.ALL.Small_Intestine_Terminal_Ileum	/home/asset/IBD/FUSION_TWAS_sensitivity_20260614/04_weights/GTExv8.ALL.Small_Intestine_Terminal_Ileum/ENSG00000248278.1.wgt.RDat	ENSG00000248278.1	17	48908982	48908983	0.2318	rs9894220	-4.1	rs4794004	0.064557	-4.32	-2.9001	398	398	susie	0.065	0.0004	3.7164	0.000202	UC	Small_Intestine_Terminal_Ileum	17	/home/asset/IBD/FUSION_TWAS_sensitivity_20260614/05_results/UC/Small_Intestine_Terminal_Ileum/UC.Small_Intestine_Terminal_Ileum.chr17.dat	0.139111	0.264062	0.0925093
GTExv8.ALL.Small_Intestine_Terminal_Ileum	/home/asset/IBD/FUSION_TWAS_sensitivity_20260614/04_weights/GTExv8.ALL.Small_Intestine_Terminal_Ileum/ENSG00000164076.16.wgt.RDat	ENSG00000164076.16	3	49870221	49870222	0.0825	rs11709525	3.96	rs11712056	0.06789	4.15	-3.4822	335	6	lasso	0.073	0.00019	-3.5949	0.000325	UC	Small_Intestine_Terminal_Ileum	3	/home/asset/IBD/FUSION_TWAS_sensitivity_20260614/05_results/UC/Small_Intestine_Terminal_Ileum/UC.Small_Intestine_Terminal_Ileum.chr3.dat	0.191843	0.301057	0.12271
GTExv8.ALL.Small_Intestine_Terminal_Ileum	/home/asset/IBD/FUSION_TWAS_sensitivity_20260614/04_weights/GTExv8.ALL.Small_Intestine_Terminal_Ileum/ENSG00000236088.9.wgt.RDat	ENSG00000236088.9	17	14069494	14069495	0.2524	rs12946964	-3.55	rs12946964	0.173498	-5.59	-3.5547	587	1	top1	0.17	6.5e-09	3.5547	0.000378	UC	Small_Intestine_Terminal_Ileum	17	/home/asset/IBD/FUSION_TWAS_sensitivity_20260614/05_results/UC/Small_Intestine_Terminal_Ileum/UC.Small_Intestine_Terminal_Ileum.chr17.dat	0.195237	0.31445	0.133734
GTExv8.ALL.Small_Intestine_Terminal_Ileum	/home/asset/IBD/FUSION_TWAS_sensitivity_20260614/04_weights/GTExv8.ALL.Small_Intestine_Terminal_Ileum/ENSG00000141295.13.wgt.RDat	ENSG00000141295.13	17	47841332	47841333	0.5201	rs16948662	3.46	rs2010952	0.29222	-7.43	3.4453	385	385	susie	0.3	2e-15	-3.4926	0.000478	UC	Small_Intestine_Terminal_Ileum	17	/home/asset/IBD/FUSION_TWAS_sensitivity_20260614/05_results/UC/Small_Intestine_Terminal_Ileum/UC.Small_Intestine_Terminal_Ileum.chr17.dat	0.2066	0.350267	0.156986
GTExv8.ALL.Small_Intestine_Terminal_Ileum	/home/asset/IBD/FUSION_TWAS_sensitivity_20260614/04_weights/GTExv8.ALL.Small_Intestine_Terminal_Ileum/ENSG00000256128.5.wgt.RDat	ENSG00000256128.5	12	126772410	126772411	0.3648	rs1706506	3.03	rs12425458	0.109672	5.67	2.37017	567	567	susie	0.15	8.9e-08	3.4756	0.00051	UC	Small_Intestine_Terminal_Ileum	12	/home/asset/IBD/FUSION_TWAS_sensitivity_20260614/05_results/UC/Small_Intestine_Terminal_Ileum/UC.Small_Intestine_Terminal_Ileum.chr12.dat	0.2066	0.350267	0.165517
GTExv8.ALL.Small_Intestine_Terminal_Ileum	/home/asset/IBD/FUSION_TWAS_sensitivity_20260614/04_weights/GTExv8.ALL.Small_Intestine_Terminal_Ileum/ENSG00000181240.13.wgt.RDat	ENSG00000181240.13	19	6433778	6433779	0.7056	rs2860185	3.61	rs2860185	0.446	-8.94	3.6097	412	412	susie	0.46	2.8e-25	-3.4163	0.000635	UC	Small_Intestine_Terminal_Ileum	19	/home/asset/IBD/FUSION_TWAS_sensitivity_20260614/05_results/UC/Small_Intestine_Terminal_Ileum/UC.Small_Intestine_Terminal_Ileum.chr19.dat	0.2066	0.350267	0.188293
GTExv8.ALL.Small_Intestine_Terminal_Ileum	/home/asset/IBD/FUSION_TWAS_sensitivity_20260614/04_weights/GTExv8.ALL.Small_Intestine_Terminal_Ileum/ENSG00000130856.15.wgt.RDat	ENSG00000130856.15	18	76822606	76822607	0.308	rs9947946	-3.66	rs517637	0.1412	-5.62	-3.2852	660	660	susie	0.17	1.2e-08	3.4144	0.000639	UC	Small_Intestine_Terminal_Ileum	18	/home/asset/IBD/FUSION_TWAS_sensitivity_20260614/05_results/UC/Small_Intestine_Terminal_Ileum/UC.Small_Intestine_Terminal_Ileum.chr18.dat	0.2066	0.350267	0.188503
GTExv8.ALL.Small_Intestine_Terminal_Ileum	/home/asset/IBD/FUSION_TWAS_sensitivity_20260614/04_weights/GTExv8.ALL.Small_Intestine_Terminal_Ileum/ENSG00000159199.13.wgt.RDat	ENSG00000159199.13	17	48892764	48892765	0.1418	rs9894220	-4.1	rs1962412	0.102103	-4.58	-3.4098	392	1	top1	0.1	1e-05	3.4098	0.00065	UC	Small_Intestine_Terminal_Ileum	17	/home/asset/IBD/FUSION_TWAS_sensitivity_20260614/05_results/UC/Small_Intestine_Terminal_Ileum/UC.Small_Intestine_Terminal_Ileum.chr17.dat	0.2066	0.350267	0.188503
GTExv8.ALL.Small_Intestine_Terminal_Ileum	/home/asset/IBD/FUSION_TWAS_sensitivity_20260614/04_weights/GTExv8.ALL.Small_Intestine_Terminal_Ileum/ENSG00000182179.12.wgt.RDat	ENSG00000182179.12	3	49813945	49813946	0.34	rs11709525	3.96	rs7645061	0.20333	-6.44	-3.2328	328	1	top1	0.2	2.6e-10	3.23276	0.00123	UC	Small_Intestine_Terminal_Ileum	3	/home/asset/IBD/FUSION_TWAS_sensitivity_20260614/05_results/UC/Small_Intestine_Terminal_Ileum/UC.Small_Intestine_Terminal_Ileum.chr3.dat	0.352597	0.423356	0.256693
GTExv8.ALL.Small_Intestine_Terminal_Ileum	/home/asset/IBD/FUSION_TWAS_sensitivity_20260614/04_weights/GTExv8.ALL.Small_Intestine_Terminal_Ileum/ENSG00000179750.15.wgt.RDat	ENSG00000179750.15	22	38982346	38982347	0.351	rs17000526	3.22	rs17000526	0.08319	-3.95	3.22043	391	1	top1	0.083	6.7e-05	-3.22043	0.00128	UC	Small_Intestine_Terminal_Ileum	22	/home/asset/IBD/FUSION_TWAS_sensitivity_20260614/05_results/UC/Small_Intestine_Terminal_Ileum/UC.Small_Intestine_Terminal_Ileum.chr22.dat	0.352597	0.423356	0.25989
GTExv8.ALL.Small_Intestine_Terminal_Ileum	/home/asset/IBD/FUSION_TWAS_sensitivity_20260614/04_weights/GTExv8.ALL.Small_Intestine_Terminal_Ileum/ENSG00000270015.1.wgt.RDat	ENSG00000270015.1	15	30926513	30926514	0.2731	rs798104	3.36	rs11070619	0.0296	4.71	3.1415	332	332	susie	0.035	0.0075	3.13664	0.00171	UC	Small_Intestine_Terminal_Ileum	15	/home/asset/IBD/FUSION_TWAS_sensitivity_20260614/05_results/UC/Small_Intestine_Terminal_Ileum/UC.Small_Intestine_Terminal_Ileum.chr15.dat	0.441607	0.504763	0.296762
GTExv8.ALL.Small_Intestine_Terminal_Ileum	/home/asset/IBD/FUSION_TWAS_sensitivity_20260614/04_weights/GTExv8.ALL.Small_Intestine_Terminal_Ileum/ENSG00000228008.1.wgt.RDat	ENSG00000228008.1	3	49903873	49903874	0.1324	rs11709525	3.96	rs11712056	0.02909	4.17	-3.4822	338	17	enet	0.044	0.0032	-3.10697	0.00189	UC	Small_Intestine_Terminal_Ileum	3	/home/asset/IBD/FUSION_TWAS_sensitivity_20260614/05_results/UC/Small_Intestine_Terminal_Ileum/UC.Small_Intestine_Terminal_Ileum.chr3.dat	0.459381	0.54615	0.308515
GTExv8.ALL.Small_Intestine_Terminal_Ileum	/home/asset/IBD/FUSION_TWAS_sensitivity_20260614/04_weights/GTExv8.ALL.Small_Intestine_Terminal_Ileum/ENSG00000223510.6.wgt.RDat	ENSG00000223510.6	17	14236861	14236862	0.5662	rs12946964	-3.55	rs736261	0.364594	-8.3	2.364	628	29	enet	0.37	2.3e-19	-3.0662	0.00217	UC	Small_Intestine_Terminal_Ileum	17	/home/asset/IBD/FUSION_TWAS_sensitivity_20260614/05_results/UC/Small_Intestine_Terminal_Ileum/UC.Small_Intestine_Terminal_Ileum.chr17.dat	0.491491	0.595708	0.329432
GTExv8.ALL.Small_Intestine_Terminal_Ileum	/home/asset/IBD/FUSION_TWAS_sensitivity_20260614/04_weights/GTExv8.ALL.Small_Intestine_Terminal_Ileum/ENSG00000249626.1.wgt.RDat	ENSG00000249626.1	3	197634314	197634315	0.4885	rs28703192	-3.01	rs28703192	0.15657	-5.35	-3.0132	366	8	lasso	0.2	2.3e-10	3.05358	0.00226	UC	Small_Intestine_Terminal_Ileum	3	/home/asset/IBD/FUSION_TWAS_sensitivity_20260614/05_results/UC/Small_Intestine_Terminal_Ileum/UC.Small_Intestine_Terminal_Ileum.chr3.dat	0.491491	0.614272	0.336891
GTExv8.ALL.Small_Intestine_Terminal_Ileum	/home/asset/IBD/FUSION_TWAS_sensitivity_20260614/04_weights/GTExv8.ALL.Small_Intestine_Terminal_Ileum/ENSG00000176485.11.wgt.RDat	ENSG00000176485.11	11	63616882	63616883	0.4356	rs7115616	-3.05	rs7115616	0.05118	4.92	-3.04653	306	8	lasso	0.15	6.8e-08	-3.00057	0.00269	UC	Small_Intestine_Terminal_Ileum	11	/home/asset/IBD/FUSION_TWAS_sensitivity_20260614/05_results/UC/Small_Intestine_Terminal_Ileum/UC.Small_Intestine_Terminal_Ileum.chr11.dat	0.551822	0.667329	0.364117
GTExv8.ALL.Small_Intestine_Terminal_Ileum	/home/asset/IBD/FUSION_TWAS_sensitivity_20260614/04_weights/GTExv8.ALL.Small_Intestine_Terminal_Ileum/ENSG00000145949.9.wgt.RDat	ENSG00000145949.9	6	2750965	2750966	0.6448	rs4959698	3.3	rs2038760	0.27304	7.76	-1.4259	581	32	enet	0.48	1.2e-26	-2.96981	0.00298	UC	Small_Intestine_Terminal_Ileum	6	/home/asset/IBD/FUSION_TWAS_sensitivity_20260614/05_results/UC/Small_Intestine_Terminal_Ileum/UC.Small_Intestine_Terminal_Ileum.chr6.dat	0.551822	0.667329	0.374018
GTExv8.ALL.Small_Intestine_Terminal_Ileum	/home/asset/IBD/FUSION_TWAS_sensitivity_20260614/04_weights/GTExv8.ALL.Small_Intestine_Terminal_Ileum/ENSG00000241288.7.wgt.RDat	ENSG00000241288.7	3	125916383	125916384	0.5599	rs9968159	2.76	rs2971253	0.18262	-5.88	2.5905	409	409	susie	0.25	9.9e-13	-2.94096	0.00327	UC	Small_Intestine_Terminal_Ileum	3	/home/asset/IBD/FUSION_TWAS_sensitivity_20260614/05_results/UC/Small_Intestine_Terminal_Ileum/UC.Small_Intestine_Terminal_Ileum.chr3.dat	0.551822	0.703457	0.393184
GTExv8.ALL.Small_Intestine_Terminal_Ileum	/home/asset/IBD/FUSION_TWAS_sensitivity_20260614/04_weights/GTExv8.ALL.Small_Intestine_Terminal_Ileum/ENSG00000118473.21.wgt.RDat	ENSG00000118473.21	1	66533382	66533383	0.1885	rs7555338	-3.23	rs2312154	0.063922	4.66	2.722	569	22	enet	0.065	0.0004	2.92828	0.00341	UC	Small_Intestine_Terminal_Ileum	1	/home/asset/IBD/FUSION_TWAS_sensitivity_20260614/05_results/UC/Small_Intestine_Terminal_Ileum/UC.Small_Intestine_Terminal_Ileum.chr1.dat	0.551822	0.71459	0.398723
GTExv8.ALL.Small_Intestine_Terminal_Ileum	/home/asset/IBD/FUSION_TWAS_sensitivity_20260614/04_weights/GTExv8.ALL.Small_Intestine_Terminal_Ileum/ENSG00000164556.7.wgt.RDat	ENSG00000164556.7	7	38687036	38687037	0.3389	rs4723814	2.98	rs12701661	0.034858	-4.67	-2.4307	547	547	susie	0.076	0.00014	2.91153	0.0036	UC	Small_Intestine_Terminal_Ileum	7	/home/asset/IBD/FUSION_TWAS_sensitivity_20260614/05_results/UC/Small_Intestine_Terminal_Ileum/UC.Small_Intestine_Terminal_Ileum.chr7.dat	0.551822	0.722272	0.41046
GTExv8.ALL.Small_Intestine_Terminal_Ileum	/home/asset/IBD/FUSION_TWAS_sensitivity_20260614/04_weights/GTExv8.ALL.Small_Intestine_Terminal_Ileum/ENSG00000232912.5.wgt.RDat	ENSG00000232912.5	1	8424644	8424645	0.1593	rs6695310	3.84	rs301819	0.15587	-5.34	2.9029	303	1	top1	0.16	4.2e-08	-2.90292	0.0037	UC	Small_Intestine_Terminal_Ileum	1	/home/asset/IBD/FUSION_TWAS_sensitivity_20260614/05_results/UC/Small_Intestine_Terminal_Ileum/UC.Small_Intestine_Terminal_Ileum.chr1.dat	0.551822	0.722272	0.414974
GTExv8.ALL.Small_Intestine_Terminal_Ileum	/home/asset/IBD/FUSION_TWAS_sensitivity_20260614/04_weights/GTExv8.ALL.Small_Intestine_Terminal_Ileum/ENSG00000198492.15.wgt.RDat	ENSG00000198492.15	1	28736620	28736621	0.1578	rs12142346	3.14	rs7523070	0.053202	-4.45	2.2639	298	298	susie	0.088	4.3e-05	-2.90095	0.00372	UC	Small_Intestine_Terminal_Ileum	1	/home/asset/IBD/FUSION_TWAS_sensitivity_20260614/05_results/UC/Small_Intestine_Terminal_Ileum/UC.Small_Intestine_Terminal_Ileum.chr1.dat	0.551822	0.722272	0.416164
GTExv8.ALL.Small_Intestine_Terminal_Ileum	/home/asset/IBD/FUSION_TWAS_sensitivity_20260614/04_weights/GTExv8.ALL.Small_Intestine_Terminal_Ileum/ENSG00000055483.19.wgt.RDat	ENSG00000055483.19	17	78841440	78841441	0.2977	rs3744802	-3.34	rs8072569	0.14336	-5.66	-2.6958	624	624	susie	0.15	7.1e-08	2.8865	0.0039	UC	Small_Intestine_Terminal_Ileum	17	/home/asset/IBD/FUSION_TWAS_sensitivity_20260614/05_results/UC/Small_Intestine_Terminal_Ileum/UC.Small_Intestine_Terminal_Ileum.chr17.dat	0.551822	0.725912	0.423017
GTExv8.ALL.Small_Intestine_Terminal_Ileum	/home/asset/IBD/FUSION_TWAS_sensitivity_20260614/04_weights/GTExv8.ALL.Small_Intestine_Terminal_Ileum/ENSG00000174175.16.wgt.RDat	ENSG00000174175.16	1	169630192	169630193	0.2838	rs16862933	-4.09	rs17524161	0.018927	-4.16	1.3358	539	12	enet	0.11	4.5e-06	-2.88299	0.00394	UC	Small_Intestine_Terminal_Ileum	1	/home/asset/IBD/FUSION_TWAS_sensitivity_20260614/05_results/UC/Small_Intestine_Terminal_Ileum/UC.Small_Intestine_Terminal_Ileum.chr1.dat	0.551822	0.725912	0.423455
GTExv8.ALL.Small_Intestine_Terminal_Ileum	/home/asset/IBD/FUSION_TWAS_sensitivity_20260614/04_weights/GTExv8.ALL.Small_Intestine_Terminal_Ileum/ENSG00000134809.8.wgt.RDat	ENSG00000134809.8	11	57530802	57530803	0.4879	rs2250887	-3.71	rs2649662	0.38763	8.45	-2.57701	378	21	enet	0.42	4.1e-22	-2.87417	0.00405	UC	Small_Intestine_Terminal_Ileum	11	/home/asset/IBD/FUSION_TWAS_sensitivity_20260614/05_results/UC/Small_Intestine_Terminal_Ileum/UC.Small_Intestine_Terminal_Ileum.chr11.dat	0.551822	0.730259	0.426029
GTExv8.ALL.Small_Intestine_Terminal_Ileum	/home/asset/IBD/FUSION_TWAS_sensitivity_20260614/04_weights/GTExv8.ALL.Small_Intestine_Terminal_Ileum/ENSG00000111199.10.wgt.RDat	ENSG00000111199.10	12	109832734	109832735	0.222	rs11068274	-2.8	rs4766642	-0.00497	3.78	-0.62313	361	9	lasso	0.0086	0.12	-2.8726	0.00407	UC	Small_Intestine_Terminal_Ileum	12	/home/asset/IBD/FUSION_TWAS_sensitivity_20260614/05_results/UC/Small_Intestine_Terminal_Ileum/UC.Small_Intestine_Terminal_Ileum.chr12.dat	0.551822	0.730259	0.426029
GTExv8.ALL.Small_Intestine_Terminal_Ileum	/home/asset/IBD/FUSION_TWAS_sensitivity_20260614/04_weights/GTExv8.ALL.Small_Intestine_Terminal_Ileum/ENSG00000128604.19.wgt.RDat	ENSG00000128604.19	7	128937611	128937612	0.2764	rs4728142	3.39	rs3807306	0.209745	-6.42	-2.3294	335	335	susie	0.22	5.5e-11	2.86752	0.00414	UC	Small_Intestine_Terminal_Ileum	7	/home/asset/IBD/FUSION_TWAS_sensitivity_20260614/05_results/UC/Small_Intestine_Terminal_Ileum/UC.Small_Intestine_Terminal_Ileum.chr7.dat	0.551822	0.730888	0.426029
GTExv8.ALL.Small_Intestine_Terminal_Ileum	/home/asset/IBD/FUSION_TWAS_sensitivity_20260614/04_weights/GTExv8.ALL.Small_Intestine_Terminal_Ileum/ENSG00000261051.1.wgt.RDat	ENSG00000261051.1	3	146061678	146061679	0.1251	rs4681294	3.16	rs6799720	0.10352	-4.43	-2.8178	430	1	top1	0.1	8.9e-06	2.81776	0.00484	UC	Small_Intestine_Terminal_Ileum	3	/home/asset/IBD/FUSION_TWAS_sensitivity_20260614/05_results/UC/Small_Intestine_Terminal_Ileum/UC.Small_Intestine_Terminal_Ileum.chr3.dat	0.624965	0.78129	0.45442
GTExv8.ALL.Small_Intestine_Terminal_Ileum	/home/asset/IBD/FUSION_TWAS_sensitivity_20260614/04_weights/GTExv8.ALL.Small_Intestine_Terminal_Ileum/ENSG00000261390.5.wgt.RDat	ENSG00000261390.5	16	79770562	79770563	0.5817	rs16950193	-3.44	rs4404082	0.297549	-7.66	-2.2659	787	39	enet	0.33	1.3e-16	2.79852	0.00513	UC	Small_Intestine_Terminal_Ileum	16	/home/asset/IBD/FUSION_TWAS_sensitivity_20260614/05_results/UC/Small_Intestine_Terminal_Ileum/UC.Small_Intestine_Terminal_Ileum.chr16.dat	0.628307	0.786753	0.464892
GTExv8.ALL.Small_Intestine_Terminal_Ileum	/home/asset/IBD/FUSION_TWAS_sensitivity_20260614/04_weights/GTExv8.ALL.Small_Intestine_Terminal_Ileum/ENSG00000159593.14.wgt.RDat	ENSG00000159593.14	16	66873255	66873256	0.1759	rs37166	-3.53	rs355918	-0.004156	-3.1	0.8937	319	12	enet	0.0039	0.2	-2.7964	0.00517	UC	Small_Intestine_Terminal_Ileum	16	/home/asset/IBD/FUSION_TWAS_sensitivity_20260614/05_results/UC/Small_Intestine_Terminal_Ileum/UC.Small_Intestine_Terminal_Ileum.chr16.dat	0.628307	0.788482	0.466795
GTExv8.ALL.Small_Intestine_Terminal_Ileum	/home/asset/IBD/FUSION_TWAS_sensitivity_20260614/04_weights/GTExv8.ALL.Small_Intestine_Terminal_Ileum/ENSG00000276710.4.wgt.RDat	ENSG00000276710.4	15	82459471	82459472	0.4212	rs7163724	3.54	rs1256428	0.0246	3.9	1.8237	315	25	enet	0.093	2.6e-05	2.74398	0.00607	UC	Small_Intestine_Terminal_Ileum	15	/home/asset/IBD/FUSION_TWAS_sensitivity_20260614/05_results/UC/Small_Intestine_Terminal_Ileum/UC.Small_Intestine_Terminal_Ileum.chr15.dat	0.716607	0.814186	0.488022
GTExv8.ALL.Small_Intestine_Terminal_Ileum	/home/asset/IBD/FUSION_TWAS_sensitivity_20260614/04_weights/GTExv8.ALL.Small_Intestine_Terminal_Ileum/ENSG00000124713.5.wgt.RDat	ENSG00000124713.5	6	42960757	42960758	0.2982	rs3823423	3.39	rs2395943	0.20669	6.36	-2.7244	368	1	top1	0.21	1.8e-10	-2.72439	0.00644	UC	Small_Intestine_Terminal_Ileum	6	/home/asset/IBD/FUSION_TWAS_sensitivity_20260614/05_results/UC/Small_Intestine_Terminal_Ileum/UC.Small_Intestine_Terminal_Ileum.chr6.dat	0.736148	0.816434	0.498161
GTExv8.ALL.Small_Intestine_Terminal_Ileum	/home/asset/IBD/FUSION_TWAS_sensitivity_20260614/04_weights/GTExv8.ALL.Small_Intestine_Terminal_Ileum/ENSG00000282608.1.wgt.RDat	ENSG00000282608.1	1	111503759	111503760	0.3194	rs12409044	3.25	rs3767602	0.011434	-3.58	-2.7146	646	1	top1	0.011	0.085	2.71458	0.00664	UC	Small_Intestine_Terminal_Ileum	1	/home/asset/IBD/FUSION_TWAS_sensitivity_20260614/05_results/UC/Small_Intestine_Terminal_Ileum/UC.Small_Intestine_Terminal_Ileum.chr1.dat	0.736148	0.816434	0.502167
GTExv8.ALL.Small_Intestine_Terminal_Ileum	/home/asset/IBD/FUSION_TWAS_sensitivity_20260614/04_weights/GTExv8.ALL.Small_Intestine_Terminal_Ileum/ENSG00000213519.2.wgt.RDat	ENSG00000213519.2	3	197580628	197580629	0.4414	rs28703192	-3.01	rs28703192	0.14612	-5.42	-3.0132	380	4	lasso	0.16	1.7e-08	2.7079	0.00677	UC	Small_Intestine_Terminal_Ileum	3	/home/asset/IBD/FUSION_TWAS_sensitivity_20260614/05_results/UC/Small_Intestine_Terminal_Ileum/UC.Small_Intestine_Terminal_Ileum.chr3.dat	0.736148	0.816434	0.505408
GTExv8.ALL.Small_Intestine_Terminal_Ileum	/home/asset/IBD/FUSION_TWAS_sensitivity_20260614/04_weights/GTExv8.ALL.Small_Intestine_Terminal_Ileum/ENSG00000255513.1.wgt.RDat	ENSG00000255513.1	16	1964094	1964095	0.8738	rs758334	2.7	rs758334	0.406825	8.68	2.7031	450	450	susie	0.43	1.1e-22	2.69808	0.00697	UC	Small_Intestine_Terminal_Ileum	16	/home/asset/IBD/FUSION_TWAS_sensitivity_20260614/05_results/UC/Small_Intestine_Terminal_Ileum/UC.Small_Intestine_Terminal_Ileum.chr16.dat	0.738463	0.816434	0.506577
GTExv8.ALL.Small_Intestine_Terminal_Ileum	/home/asset/IBD/FUSION_TWAS_sensitivity_20260614/04_weights/GTExv8.ALL.Small_Intestine_Terminal_Ileum/ENSG00000255142.1.wgt.RDat	ENSG00000255142.1	11	781644	781645	0.6458	rs11246126	3.35	rs12224894	0.26863	7.66	1.23481	434	59	enet	0.29	1.7e-14	2.67442	0.00749	UC	Small_Intestine_Terminal_Ileum	11	/home/asset/IBD/FUSION_TWAS_sensitivity_20260614/05_results/UC/Small_Intestine_Terminal_Ileum/UC.Small_Intestine_Terminal_Ileum.chr11.dat	0.771979	0.830096	0.520161
GTExv8.ALL.Small_Intestine_Terminal_Ileum	/home/asset/IBD/FUSION_TWAS_sensitivity_20260614/04_weights/GTExv8.ALL.Small_Intestine_Terminal_Ileum/ENSG00000011638.10.wgt.RDat	ENSG00000011638.10	16	21158376	21158377	0.1406	rs2031078	-2.67	rs2031078	0.040827	3.76	-2.6669	272	1	top1	0.041	0.0043	-2.66692	0.00766	UC	Small_Intestine_Terminal_Ileum	16	/home/asset/IBD/FUSION_TWAS_sensitivity_20260614/05_results/UC/Small_Intestine_Terminal_Ileum/UC.Small_Intestine_Terminal_Ileum.chr16.dat	0.771979	0.831155	0.521855
GTExv8.ALL.Small_Intestine_Terminal_Ileum	/home/asset/IBD/FUSION_TWAS_sensitivity_20260614/04_weights/GTExv8.ALL.Small_Intestine_Terminal_Ileum/ENSG00000188732.10.wgt.RDat	ENSG00000188732.10	7	23680129	23680130	0.1941	rs2058995	-3.86	rs993179	0.0593	-4.66	2.8417	439	439	susie	0.072	0.0002	-2.64881	0.00808	UC	Small_Intestine_Terminal_Ileum	7	/home/asset/IBD/FUSION_TWAS_sensitivity_20260614/05_results/UC/Small_Intestine_Terminal_Ileum/UC.Small_Intestine_Terminal_Ileum.chr7.dat	0.794918	0.85049	0.532427
GTExv8.ALL.Small_Intestine_Terminal_Ileum	/home/asset/IBD/FUSION_TWAS_sensitivity_20260614/04_weights/GTExv8.ALL.Small_Intestine_Terminal_Ileum/ENSG00000214087.8.wgt.RDat	ENSG00000214087.8	17	81683923	81683924	0.8775	rs8071084	2.76	rs8071084	0.596419	-10.18	2.7589	322	18	lasso	0.62	7.6e-38	-2.624	0.00869	UC	Small_Intestine_Terminal_Ileum	17	/home/asset/IBD/FUSION_TWAS_sensitivity_20260614/05_results/UC/Small_Intestine_Terminal_Ileum/UC.Small_Intestine_Terminal_Ileum.chr17.dat	0.802094	0.850729	0.541051
GTExv8.ALL.Small_Intestine_Terminal_Ileum	/home/asset/IBD/FUSION_TWAS_sensitivity_20260614/04_weights/GTExv8.ALL.Small_Intestine_Terminal_Ileum/ENSG00000197601.12.wgt.RDat	ENSG00000197601.12	11	13668669	13668670	0.1725	rs10734211	3.34	rs307222	0.00244	-3.14	1.43847	494	494	susie	0.015	0.058	-2.61826	0.00884	UC	Small_Intestine_Terminal_Ileum	11	/home/asset/IBD/FUSION_TWAS_sensitivity_20260614/05_results/UC/Small_Intestine_Terminal_Ileum/UC.Small_Intestine_Terminal_Ileum.chr11.dat	0.802094	0.850729	0.54241
GTExv8.ALL.Small_Intestine_Terminal_Ileum	/home/asset/IBD/FUSION_TWAS_sensitivity_20260614/04_weights/GTExv8.ALL.Small_Intestine_Terminal_Ileum/ENSG00000152760.9.wgt.RDat	ENSG00000152760.9	1	66752459	66752460	0.4267	rs41396545	-4.13	rs10493419	0.112916	-5.91	1.9427	561	36	enet	0.28	4.2e-14	-2.60992	0.00906	UC	Small_Intestine_Terminal_Ileum	1	/home/asset/IBD/FUSION_TWAS_sensitivity_20260614/05_results/UC/Small_Intestine_Terminal_Ileum/UC.Small_Intestine_Terminal_Ileum.chr1.dat	0.802094	0.851653	0.543956
GTExv8.ALL.Small_Intestine_Terminal_Ileum	/home/asset/IBD/FUSION_TWAS_sensitivity_20260614/04_weights/GTExv8.ALL.Small_Intestine_Terminal_Ileum/ENSG00000159527.3.wgt.RDat	ENSG00000159527.3	1	153310717	153310718	0.2287	rs310122	2.66	rs2570440	0.029587	3.4	1.5942	471	471	susie	0.052	0.0015	2.60151	0.00928	UC	Small_Intestine_Terminal_Ileum	1	/home/asset/IBD/FUSION_TWAS_sensitivity_20260614/05_results/UC/Small_Intestine_Terminal_Ileum/UC.Small_Intestine_Terminal_Ileum.chr1.dat	0.802094	0.851653	0.549205
GTExv8.ALL.Small_Intestine_Terminal_Ileum	/home/asset/IBD/FUSION_TWAS_sensitivity_20260614/04_weights/GTExv8.ALL.Small_Intestine_Terminal_Ileum/ENSG00000177150.12.wgt.RDat	ENSG00000177150.12	18	13726658	13726659	0.157	rs11660814	-3.61	rs12956554	0.02888	-4.45	2.5646	471	471	susie	0.034	0.0089	-2.5868	0.009688	UC	Small_Intestine_Terminal_Ileum	18	/home/asset/IBD/FUSION_TWAS_sensitivity_20260614/05_results/UC/Small_Intestine_Terminal_Ileum/UC.Small_Intestine_Terminal_Ileum.chr18.dat	0.802094	0.855328	0.5561
GTExv8.ALL.Small_Intestine_Terminal_Ileum	/home/asset/IBD/FUSION_TWAS_sensitivity_20260614/04_weights/GTExv8.ALL.Small_Intestine_Terminal_Ileum/ENSG00000184206.11.wgt.RDat	ENSG00000184206.11	15	84235772	84235773	0.3448	rs11638788	2.67	rs3762169	0.238	6.5	2.5845	201	1	top1	0.24	5.2e-12	2.58454	0.00975	UC	Small_Intestine_Terminal_Ileum	15	/home/asset/IBD/FUSION_TWAS_sensitivity_20260614/05_results/UC/Small_Intestine_Terminal_Ileum/UC.Small_Intestine_Terminal_Ileum.chr15.dat	0.802094	0.855328	0.558147
GTExv8.ALL.Small_Intestine_Terminal_Ileum	/home/asset/IBD/FUSION_TWAS_sensitivity_20260614/04_weights/GTExv8.ALL.Small_Intestine_Terminal_Ileum/ENSG00000204856.11.wgt.RDat	ENSG00000204856.11	12	110468375	110468376	0.089	rs7953794	-2.81	rs16940933	0.046844	-3.94	-2.57068	246	246	susie	0.062	0.00052	2.5802	0.00987	UC	Small_Intestine_Terminal_Ileum	12	/home/asset/IBD/FUSION_TWAS_sensitivity_20260614/05_results/UC/Small_Intestine_Terminal_Ileum/UC.Small_Intestine_Terminal_Ileum.chr12.dat	0.802094	0.855328	0.558496
GTExv8.ALL.Small_Intestine_Terminal_Ileum	/home/asset/IBD/FUSION_TWAS_sensitivity_20260614/04_weights/GTExv8.ALL.Small_Intestine_Terminal_Ileum/ENSG00000146535.13.wgt.RDat	ENSG00000146535.13	7	2844323	2844324	0.3449	rs2527684	-3.23	rs798486	0.183497	5.7	-2.5802	562	1	top1	0.18	2.2e-09	-2.58021	0.00987	UC	Small_Intestine_Terminal_Ileum	7	/home/asset/IBD/FUSION_TWAS_sensitivity_20260614/05_results/UC/Small_Intestine_Terminal_Ileum/UC.Small_Intestine_Terminal_Ileum.chr7.dat	0.802094	0.855328	0.558496
GTExv8.ALL.Whole_Blood	/home/asset/IBD/FUSION_TWAS_sensitivity_20260614/04_weights/GTExv8.ALL.Whole_Blood/ENSG00000232837.1.wgt.RDat	ENSG00000232837.1	21	38977773	38977774	0.0972	rs2836878	-4.83	rs445593	0.02841	-6.02	-1.7385	640	640	susie	0.055	4.4e-10	4.01148	6.03e-05	UC	Whole_Blood	21	/home/asset/IBD/FUSION_TWAS_sensitivity_20260614/05_results/UC/Whole_Blood/UC.Whole_Blood.chr21.dat	0.147404	0.142946	0.0439891
GTExv8.ALL.Whole_Blood	/home/asset/IBD/FUSION_TWAS_sensitivity_20260614/04_weights/GTExv8.ALL.Whole_Blood/ENSG00000159202.17.wgt.RDat	ENSG00000159202.17	17	48908368	48908369	0.1741	rs9894220	-4.1	rs318095	0.218	12.45	-3.78942	396	12	lasso	0.24	1.7e-42	-4.00473	6.21e-05	UC	Whole_Blood	17	/home/asset/IBD/FUSION_TWAS_sensitivity_20260614/05_results/UC/Whole_Blood/UC.Whole_Blood.chr17.dat	0.147404	0.142946	0.0442727
GTExv8.ALL.Whole_Blood	/home/asset/IBD/FUSION_TWAS_sensitivity_20260614/04_weights/GTExv8.ALL.Whole_Blood/ENSG00000237721.1.wgt.RDat	ENSG00000237721.1	21	39011328	39011329	0.2451	rs2836878	-4.83	rs445593	0.06933	-7.52	-1.7385	623	623	susie	0.12	3.6e-20	3.98963	6.62e-05	UC	Whole_Blood	21	/home/asset/IBD/FUSION_TWAS_sensitivity_20260614/05_results/UC/Whole_Blood/UC.Whole_Blood.chr21.dat	0.147404	0.142946	0.0451003
GTExv8.ALL.Whole_Blood	/home/asset/IBD/FUSION_TWAS_sensitivity_20260614/04_weights/GTExv8.ALL.Whole_Blood/ENSG00000157557.11.wgt.RDat	ENSG00000157557.11	21	38805306	38805307	0.1703	rs2836878	-4.83	rs445593	0.10007	-8.35	-1.7385	668	668	susie	0.15	6.2e-26	3.98102	6.86e-05	UC	Whole_Blood	21	/home/asset/IBD/FUSION_TWAS_sensitivity_20260614/05_results/UC/Whole_Blood/UC.Whole_Blood.chr21.dat	0.147404	0.142946	0.0459754
GTExv8.ALL.Whole_Blood	/home/asset/IBD/FUSION_TWAS_sensitivity_20260614/04_weights/GTExv8.ALL.Whole_Blood/ENSG00000235888.1.wgt.RDat	ENSG00000235888.1	21	39006152	39006153	0.2129	rs2836878	-4.83	rs2836884	0.05083	-7.6	-4.6202	626	18	enet	0.14	2.7e-24	3.86474	0.000111	UC	Whole_Blood	21	/home/asset/IBD/FUSION_TWAS_sensitivity_20260614/05_results/UC/Whole_Blood/UC.Whole_Blood.chr21.dat	0.18336	0.179245	0.0601985
GTExv8.ALL.Whole_Blood	/home/asset/IBD/FUSION_TWAS_sensitivity_20260614/04_weights/GTExv8.ALL.Whole_Blood/ENSG00000253736.1.wgt.RDat	ENSG00000253736.1	5	172777491	172777492	0.0935	rs17075238	-3.41	rs322372	0.04184	-5.77	-2.55332	529	14	enet	0.048	5.8e-09	3.83045	0.000128	UC	Whole_Blood	5	/home/asset/IBD/FUSION_TWAS_sensitivity_20260614/05_results/UC/Whole_Blood/UC.Whole_Blood.chr5.dat	0.18336	0.195214	0.0672073
GTExv8.ALL.Whole_Blood	/home/asset/IBD/FUSION_TWAS_sensitivity_20260614/04_weights/GTExv8.ALL.Whole_Blood/ENSG00000159199.13.wgt.RDat	ENSG00000159199.13	17	48892764	48892765	0.0295	rs9894220	-4.1	rs318095	0.0158	4.61	-3.78942	392	392	susie	0.02	0.00013	-3.76942	0.000164	UC	Whole_Blood	17	/home/asset/IBD/FUSION_TWAS_sensitivity_20260614/05_results/UC/Whole_Blood/UC.Whole_Blood.chr17.dat	0.201369	0.225106	0.078622
GTExv8.ALL.Whole_Blood	/home/asset/IBD/FUSION_TWAS_sensitivity_20260614/04_weights/GTExv8.ALL.Whole_Blood/ENSG00000136141.14.wgt.RDat	ENSG00000136141.14	13	46553167	46553168	0.0853	rs6561323	3.7	rs1570621	0.033368	6.01	3.3423	560	19	enet	0.056	3.9e-10	3.6683	0.000244	UC	Whole_Blood	13	/home/asset/IBD/FUSION_TWAS_sensitivity_20260614/05_results/UC/Whole_Blood/UC.Whole_Blood.chr13.dat	0.262147	0.29123	0.10574
GTExv8.ALL.Whole_Blood	/home/asset/IBD/FUSION_TWAS_sensitivity_20260614/04_weights/GTExv8.ALL.Whole_Blood/ENSG00000130856.15.wgt.RDat	ENSG00000130856.15	18	76822606	76822607	0.0682	rs9947946	-3.66	rs12957245	0.013206	-4.26	-3.19015	655	9	enet	0.015	0.00087	3.5156	0.000439	UC	Whole_Blood	18	/home/asset/IBD/FUSION_TWAS_sensitivity_20260614/05_results/UC/Whole_Blood/UC.Whole_Blood.chr18.dat	0.377566	0.344327	0.147708
GTExv8.ALL.Whole_Blood	/home/asset/IBD/FUSION_TWAS_sensitivity_20260614/04_weights/GTExv8.ALL.Whole_Blood/ENSG00000161905.12.wgt.RDat	ENSG00000161905.12	17	4642293	4642294	0.105	rs11654690	3.81	rs4346260	0.0621	-7.03	3.51107	444	444	susie	0.067	5.8e-12	-3.49427	0.000475	UC	Whole_Blood	17	/home/asset/IBD/FUSION_TWAS_sensitivity_20260614/05_results/UC/Whole_Blood/UC.Whole_Blood.chr17.dat	0.377566	0.350267	0.156625
GTExv8.ALL.Whole_Blood	/home/asset/IBD/FUSION_TWAS_sensitivity_20260614/04_weights/GTExv8.ALL.Whole_Blood/ENSG00000101109.11.wgt.RDat	ENSG00000101109.11	20	44966473	44966474	0.0724	rs6031923	-2.92	rs6031944	0.032	5.64	2.44042	419	13	enet	0.053	8.4e-10	3.46229	0.000536	UC	Whole_Blood	20	/home/asset/IBD/FUSION_TWAS_sensitivity_20260614/05_results/UC/Whole_Blood/UC.Whole_Blood.chr20.dat	0.377566	0.350267	0.169941
GTExv8.ALL.Whole_Blood	/home/asset/IBD/FUSION_TWAS_sensitivity_20260614/04_weights/GTExv8.ALL.Whole_Blood/ENSG00000166793.10.wgt.RDat	ENSG00000166793.10	11	57649943	57649944	0.0445	rs2250887	-3.71	rs1783983	0.0272	-5.03	-3.443	393	1	top1	0.027	1e-05	3.443	0.000575	UC	Whole_Blood	11	/home/asset/IBD/FUSION_TWAS_sensitivity_20260614/05_results/UC/Whole_Blood/UC.Whole_Blood.chr11.dat	0.377566	0.350267	0.176864
GTExv8.ALL.Whole_Blood	/home/asset/IBD/FUSION_TWAS_sensitivity_20260614/04_weights/GTExv8.ALL.Whole_Blood/ENSG00000164556.7.wgt.RDat	ENSG00000164556.7	7	38687036	38687037	0.0449	rs4723814	2.98	rs11770470	0.007951	-4.17	-1.97481	544	544	susie	0.012	0.0026	3.44	0.000591	UC	Whole_Blood	7	/home/asset/IBD/FUSION_TWAS_sensitivity_20260614/05_results/UC/Whole_Blood/UC.Whole_Blood.chr7.dat	0.377566	0.350267	0.180439
GTExv8.ALL.Whole_Blood	/home/asset/IBD/FUSION_TWAS_sensitivity_20260614/04_weights/GTExv8.ALL.Whole_Blood/ENSG00000164078.12.wgt.RDat	ENSG00000164078.12	3	49903843	49903844	0.0349	rs11709525	3.96	rs7430334	0.017876	-5.09	-3.43764	327	327	susie	0.026	1.4e-05	3.4249	0.000615	UC	Whole_Blood	3	/home/asset/IBD/FUSION_TWAS_sensitivity_20260614/05_results/UC/Whole_Blood/UC.Whole_Blood.chr3.dat	0.377566	0.350267	0.186386
GTExv8.ALL.Whole_Blood	/home/asset/IBD/FUSION_TWAS_sensitivity_20260614/04_weights/GTExv8.ALL.Whole_Blood/ENSG00000107960.10.wgt.RDat	ENSG00000107960.10	10	103918204	103918205	0.1035	rs10883905	3.73	rs7100920	0.0805	-7.52	3.36875	425	1	top1	0.08	4.4e-14	-3.36875	0.000755	UC	Whole_Blood	10	/home/asset/IBD/FUSION_TWAS_sensitivity_20260614/05_results/UC/Whole_Blood/UC.Whole_Blood.chr10.dat	0.379039	0.356069	0.206085
[truncated: 35 more rows]

## Sheet: S9E_best_per_gene
trait	ID	PANEL	FILE	CHR	P0	P1	HSQ	BEST.GWAS.ID	BEST.GWAS.Z	EQTL.ID	EQTL.R2	EQTL.Z	EQTL.GWAS.Z	NSNP	NWGT	MODEL	MODELCV.R2	MODELCV.PV	TWAS.Z	TWAS.P	tissue	chr	source_file	FDR_within_trait_tissue	FDR_within_trait_all_4_tissues	FDR_global_all_traits_tissues	FDR_gene_minP_within_trait
[truncated: 41,121 more rows]

## Sheet: S9F_nominal_head
PANEL	FILE	ID	CHR	P0	P1	HSQ	BEST.GWAS.ID	BEST.GWAS.Z	EQTL.ID	EQTL.R2	EQTL.Z	EQTL.GWAS.Z	NSNP	NWGT	MODEL	MODELCV.R2	MODELCV.PV	TWAS.Z	TWAS.P	trait	tissue	chr	source_file	FDR_within_trait_tissue	FDR_within_trait_all_4_tissues	FDR_global_all_traits_tissues
[truncated: 5,520 more rows]
